# Supplementary material for: Proteogenomic identification of an immunogenic HLA class I neoantigen in mismatch repair–deficient colorectal cancer tissue
Source: JCI Insight. 2021 Jul 22;6(14):e146356. doi: 10.1172/jci.insight.146356 (PMC8410045; doi:10.1172/jci.insight.146356)
Supplement: Supplemental table 1 [file jciinsight-6-146356-s234.xlsx]

## Sheet: Table S3
	Gene ID	Gene	Peptide name	Sequence	%Rank (NetMHCpan-4.1)	MS detection (FDR 0.01)
						Normal					Tumor
						CRC052	CRC054	CRC057	CRC059	CRC111	CRC009	CRC052	CRC054	CRC057	CRC059	CRC111
	ENSG00000129455	KLK8	RI9	RYLDWIKKI	0.0232								✓			✓
	ENSG00000239839	DEFA3	IF9	IYQGRLWAF	0.0071								✓		✓	✓
	ENSG00000128578	STRIP2	EF9	EYVSQHLVF	0.0406								✓			✓
	ENSG00000196611	MMP1	KL9	KYLEKYYNL	0.0055								✓			✓
	ENSG00000075618	FSCN1	KF10	KYLTAEAFGF	0.1492								✓		✓	✓
	ENSG00000092607	TBX15	KI9	KYQPRVHVI	0.0056										✓	✓
	ENSG00000139289	PHLDA1	KM9	KYMYFTVVM	0.2258								✓	✓	✓	✓
