# Supplementary material for: Proteogenomic identification of an immunogenic HLA class I neoantigen in mismatch repair–deficient colorectal cancer tissue
Source: JCI Insight. 2021 Jul 22;6(14):e146356. doi: 10.1172/jci.insight.146356 (PMC8410045; doi:10.1172/jci.insight.146356)
Supplement: Supplemental table 2 [file jciinsight-6-146356-s235.xlsx]

## Sheet: CRC009Tumor
	Sequence	Length	Modification	%Rank (NetMHCpan4.1)	TPM	Gene	Gene ID	Transcript ID	Protein ID
	YWSHPRKF	8		0.6397	765.34	RPS29	ENSG00000213741.10	ENST00000245458.10	ENSP00000245458.6
	YVHMVTHF	8	1xOxidation [M4]	0.8009	681.039	TMBIM6	ENSG00000139644.13	ENST00000547798.1	ENSP00000447030.1
	YIKHPVSL	8		1.2395	109.506	PSMD8	ENSG00000099341.11	ENST00000620216.4	ENSP00000481136.1
	VYSRTFTW	8		0.157	72.0937	MYO1C	ENSG00000197879.17	ENST00000361007.7	ENSP00000354283.2
	YISEHEHF	8		0.4765	14.5703	CLPTM1	ENSG00000104853.16	ENST00000337392.10	ENSP00000336994.4
	HYGKVYLL	8		0.3747	10.367	VPS41	ENSG00000006715.16	ENST00000310301.9	ENSP00000309457.4
	YATHPFKF	8		0.3811	8.95609	NCOA7	ENSG00000111912.20	ENST00000368357.7	ENSP00000357341.3
	YSHVIQKL	8		1.0537	6.79098	SDS	ENSG00000135094.11	ENST00000257549.9	ENSP00000257549.4
	VQNGKHFKF	9		0.2918	9323.08	FABP1	ENSG00000163586.9	ENST00000295834.7	ENSP00000295834.3
	VYANGQHLF	9		0.0021	1415.52	LGALS4	ENSG00000171747.9	ENST00000307751.9	ENSP00000302100.3
	HYAIIKFPL	9		0.3879	1348.75	RPL23A	ENSG00000198242.14	ENST00000422514.7	ENSP00000389103.2
	KFIDTTSKF	9		0.0212	1022.67	RPL3	ENSG00000100316.16	ENST00000216146.9	ENSP00000346001.3
	RYLTVAAVF	9		0.0167	835.938	TUBB4B	ENSG00000188229.6	ENST00000340384.5	ENSP00000341289.4
	LYWSHPRKF	9		0.0225	765.34	RPS29	ENSG00000213741.10	ENST00000245458.10	ENSP00000245458.6
	AYVHMVTHF	9		0.0061	681.039	TMBIM6	ENSG00000139644.13	ENST00000547798.1	ENSP00000447030.1
	VTYVPVTTF	9		0.3725	619.418	RPL31	ENSG00000071082.11	ENST00000409320.7	ENSP00000387163.3
	KYTPPPHHI	9		0.0036	495.57	NDUFS5	ENSG00000168653.11	ENST00000372967.3	ENSP00000362058.3
	AYVLNIVRF	9		0.0134	361.252	ATP1B1	ENSG00000143153.12	ENST00000367815.8	ENSP00000356789.3
	IYLRLLVKL	9		0.0415	351.436	RPL18	ENSG00000063177.13	ENST00000549920.6	ENSP00000447001.1
	VYTTMAEHF	9		0.0049	340.317	TSPAN1	ENSG00000117472.10	ENST00000372003.6	ENSP00000361072.1
	RWPKKSAEF	9		0.0535	258.703	RPL17	ENSG00000265681.7	ENST00000580261.5	ENSP00000462385.1
	NYKKFYEQF	9		0.0105	239.091	HSP90AA1	ENSG00000080824.18	ENST00000216281.12	ENSP00000216281.7
	NYARGHYTI	9		0.0422	238.724	TUBA1B	ENSG00000123416.15	ENST00000550367.1	ENSP00000449325.1
	RYQDAIRVF	9		0.0072	198.671	EIF3L	ENSG00000100129.18	ENST00000406934.5	ENSP00000384634.1
	VLPKLYVKL	9		0.3164	186.847	RPS26	ENSG00000197728.11	ENST00000646449.2	ENSP00000496643.1
	KFTPVASKF	9		0.0207	183.552	ZYX	ENSG00000159840.16	ENST00000354434.8	ENSP00000346417.4
	RYIPTAAAF	9		0.0046	179.313	SEC61A1	ENSG00000058262.10	ENST00000243253.8	ENSP00000243253.3
	KYLDIPKML	9	1xOxidation [M8]	0.022	161.907	ACTN4	ENSG00000130402.12	ENST00000252699.7	ENSP00000252699.2
	DYVEGLRVF	9		0.1353	160.733	MYL6	ENSG00000092841.18	ENST00000551589.5	ENSP00000446687.1
	QYLPHVARL	9		0.0178	156.788	SURF4	ENSG00000148248.14	ENST00000371989.8	ENSP00000361057.3
	NYIDKVRFL	9		0.0729	151.211	VIM	ENSG00000026025.16	ENST00000224237.9	ENSP00000224237.5
	RISLPLPNF	9		0.8058	151.211	VIM	ENSG00000026025.16	ENST00000224237.9	ENSP00000224237.5
	YYVRAVLHL	9		0.0212	146.54	CYBA	ENSG00000051523.11	ENST00000261623.8	ENSP00000261623.3
	RYIANTVEL	9		0.0295	145.59	RPN2	ENSG00000118705.17	ENST00000237530.11	ENSP00000237530.6
	LYANMFERL	9		0.0553	134.733	FKBP4	ENSG00000004478.8	ENST00000001008.6	ENSP00000001008.4
	EYTAKIALL	9		0.1923	124.478	EZR	ENSG00000092820.18	ENST00000337147.11	ENSP00000338934.7
	TYYGSFVTR	9		1.763	116.211	EIF3H	ENSG00000147677.11	ENST00000518949.5	ENSP00000428195.1
	VYIKHPVSL	9		0.0059	109.506	PSMD8	ENSG00000099341.11	ENST00000620216.4	ENSP00000481136.1
	NYIEKVRFL	9		0.0724	106.659	DES	ENSG00000175084.11	ENST00000373960.3	ENSP00000363071.3
	EYALLYHTL	9		0.0333	103.429	AOC1	ENSG00000002726.20	ENST00000416793.6	ENSP00000411613.2
	KYWTEPEEF	9		0.0081	96.6964	CYP3A5	ENSG00000106258.15	ENST00000222982.8	ENSP00000222982.4
	RYVRKFVLM	9		0.0737	95.5729	CHMP2A	ENSG00000130724.8	ENST00000600118.5	ENSP00000469240.1
	AYLEAIHNF	9		0.0009	86.7539	AP2S1	ENSG00000042753.11	ENST00000263270.10	ENSP00000263270.5
	EYSKQMQRF	9		0.0416	84.4611	HDAC1	ENSG00000116478.12	ENST00000373548.8	ENSP00000362649.3
	RYSSMAASF	9		0.0077	84.0475	PDZK1IP1	ENSG00000162366.8	ENST00000294338.7	ENSP00000294338.2
	IYKKYPNMF	9		0.0102	82.2689	AHCYL2	ENSG00000158467.16	ENST00000325006.7	ENSP00000315931.3
	PYKVTQDEL	9		0.5289	81.4143	NCL	ENSG00000115053.16	ENST00000322723.9	ENSP00000318195.4
	YYLTDVDRI	9		0.1693	81.2996	GNA11	ENSG00000088256.9	ENST00000078429.9	ENSP00000078429.3
	KYMDINFDF	9		0.0063	79.3207	MYO1D	ENSG00000176658.17	ENST00000318217.10	ENSP00000324527.5
	YYLNDLERI	9		0.063	77.597	GNAI2	ENSG00000114353.17	ENST00000266027.9	ENSP00000266027.6
	VYSRTFTWL	9		0.0981	72.0937	MYO1C	ENSG00000197879.17	ENST00000361007.7	ENSP00000354283.2
	KYMDVQFDF	9		0.0045	72.0937	MYO1C	ENSG00000197879.17	ENST00000361007.7	ENSP00000354283.2
	VYGPLPQSF	9		0.0008	71.316	COX4I1	ENSG00000131143.8	ENST00000566405.5	ENSP00000455301.1
	IYTEVRELV	9		0.2074	69.6861	CKAP4	ENSG00000136026.14	ENST00000378026.5	ENSP00000367265.4
	MYVFASHHF	9		0.0054	68.9223	DUOX2	ENSG00000140279.12	ENST00000389039.10	ENSP00000373691.6
	NYAQVFNKL	9		0.0185	67.5073	BZW2	ENSG00000136261.15	ENST00000405202.5	ENSP00000385577.1
	SYLPLAHMF	9		0.0009	67.3608	ACSL5	ENSG00000197142.10	ENST00000354655.8	ENSP00000346680.4
	IYLEKLKTI	9		0.0161	65.0036	PLEC	ENSG00000178209.15	ENST00000436759.6	ENSP00000388180.2
	NYLRAFHAL	9		0.0568	61.5323	BAIAP2L2	ENSG00000128298.17	ENST00000332536.9	ENSP00000328876.6
	VYVVGTAHF	9		0.0062	60.6263	TRABD	ENSG00000170638.9	ENST00000395827.5	ENSP00000379171.1
	YYEKLHTYF	9		0.0121	60.5761	ITGB4	ENSG00000132470.14	ENST00000200181.8	ENSP00000200181.3
	KYQEVTNNL	9		0.0116	59.7548	CAPRIN1	ENSG00000135387.21	ENST00000532820.5	ENSP00000434150.1
	KYIHSANVL	9		0.0925	59.4885	MAPK3	ENSG00000102882.12	ENST00000484663.5	ENSP00000432742.1
	IYQRDPLKL	9		0.0232	58.9364	STAT6	ENSG00000166888.12	ENST00000553533.2	ENSP00000451546.2
	YYTSVTPVL	9		0.0425	58.8308	PTBP1	ENSG00000011304.20	ENST00000350092.8	ENSP00000342332.5
	KYSLVKNKI	9		0.0825	57.8268	S100A16	ENSG00000188643.11	ENST00000368706.9	ENSP00000357695.3
	SFHNIHNTF	9		0.022	57.0019	BUB3	ENSG00000154473.18	ENST00000368858.9	ENSP00000357851.5
	RYPTSIASL	9		0.0318	57.0019	BUB3	ENSG00000154473.18	ENST00000368858.9	ENSP00000357851.5
	LYIVHPTMF	9		0.0088	54.9484	ARHGAP1	ENSG00000175220.12	ENST00000311956.9	ENSP00000310491.4
	SYMEVPTYL	9	1xOxidation [M3]	0.0073	53.2055	LAPTM5	ENSG00000162511.8	ENST00000294507.4	ENSP00000294507.3
	IYVQEMAKL	9		0.0766	50.8146	H2AFY	ENSG00000113648.16	ENST00000510038.1	ENSP00000424971.1
	SYIALPLTL	9		0.0113	50.055	NOMO2	ENSG00000185164.14	ENST00000622306.4	ENSP00000478653.1
	KYPSPFFVF	9		0.0015	49.2415	DHX9	ENSG00000135829.17	ENST00000367549.4	ENSP00000356520.3
	RYPDRITLI	9		0.0115	48.9586	PPP4C	ENSG00000149923.14	ENST00000279387.12	ENSP00000279387.7
	YFKDTHPKF	9		0.0239	46.5483	CYB5R3	ENSG00000100243.21	ENST00000352397.10	ENSP00000338461.6
	VYIDRVRSL	9		0.029	46.0807	LMNA	ENSG00000160789.20	ENST00000368300.9	ENSP00000357283.4
	TYNQKHSLF	9		0.0223	45.2699	MID1IP1	ENSG00000165175.15	ENST00000614558.2	ENSP00000483547.1
	KYLEMIYSM	9		0.0251	44.8325	IPO7	ENSG00000205339.10	ENST00000379719.8	ENSP00000369042.3
	IFTDLSSRF	9		0.0725	44.0248	XRCC5	ENSG00000079246.16	ENST00000392132.7	ENSP00000375977.2
	IYTSSVNRL	9		0.0348	43.0515	COPB2	ENSG00000184432.10	ENST00000507777.5	ENSP00000422295.1
	RFKTQPVTF	9		0.0563	41.6707	C11orf96	ENSG00000187479.7	ENST00000617612.2	ENSP00000479976.1
	IYIAGHPAF	9		0.0099	40.4862	HNRNPL	ENSG00000104824.17	ENST00000600873.5	ENSP00000470231.1
	RYLPDTLLL	9		0.0071	40.2887	COMT	ENSG00000093010.13	ENST00000361682.10	ENSP00000354511.6
	SYIEHIFEI	9		0.0059	40.2264	PEA15	ENSG00000162734.12	ENST00000360472.8	ENSP00000353660.4
	VYAILTHGI	9		0.0592	38.6482	PRPS2	ENSG00000101911.12	ENST00000380668.9	ENSP00000370043.5
	SYLKDTKLW	9		0.0551	38.5995	STK24	ENSG00000102572.14	ENST00000376547.7	ENSP00000365730.3
	LYTPVLIRF	9		0.0024	38.5851	UNC93B1	ENSG00000110057.8	ENST00000227471.7	ENSP00000227471.3
	VYGFVREAL	9		0.2693	38.2063	UBXN6	ENSG00000167671.12	ENST00000301281.11	ENSP00000301281.5
	VYITRAQLM	9	1xOxidation [M9]	0.0807	38.1634	NACC1	ENSG00000160877.6	ENST00000292431.5	ENSP00000292431.3
	KYPENFFLL	9		0.0032	36.4407	PPP1CC	ENSG00000186298.11	ENST00000335007.9	ENSP00000335084.5
	KYINTDAKF	9		0.0121	35.3893	TRPC4AP	ENSG00000100991.12	ENST00000252015.3	ENSP00000252015.2
	RYLEQLHQL	9		0.0039	35.1083	STAT3	ENSG00000168610.14	ENST00000264657.9	ENSP00000264657.4
	RYLEKPMEI	9		0.0074	35.1083	STAT3	ENSG00000168610.14	ENST00000264657.9	ENSP00000264657.4
	VYIEKNDKL	9		0.0512	34.3306	ERBB3	ENSG00000065361.15	ENST00000551085.5	ENSP00000448483.1
	TYQDIQNTI	9		0.0114	33.8229	POLR2A	ENSG00000181222.16	ENST00000653680.1	ENSP00000499521.1
	YYQNYFEKL	9		0.0119	32.213	PATL1	ENSG00000166889.14	ENST00000300146.10	ENSP00000300146.9
	VYSRYFTTY	9		0.1335	31.7427	CLCA1	ENSG00000016490.15	ENST00000394711.1	ENSP00000378200.1
	EYATKISRF	9		0.0315	31.5707	PITHD1	ENSG00000057757.10	ENST00000246151.9	ENSP00000246151.4
	IYIKHPHLF	9		0.0006	31.1773	DNTTIP1	ENSG00000101457.13	ENST00000372622.8	ENSP00000361705.3
	VYVQHPITF	9		0.0016	31.1173	LITAF	ENSG00000189067.12	ENST00000339430.9	ENSP00000340118.5
	KYEELFPAF	9		0.0153	30.2921	NAPA	ENSG00000105402.8	ENST00000263354.8	ENSP00000263354.2
	NYQKRFQNL	9		0.0611	29.8598	OGFR	ENSG00000060491.16	ENST00000290291.10	ENSP00000290291.6
	YYEKQFPEI	9		0.0863	29.4871	NCOR2	ENSG00000196498.13	ENST00000429285.6	ENSP00000400281.2
	KYMAEALLL	9		0.0244	29.338	TOMM70	ENSG00000154174.7	ENST00000284320.5	ENSP00000284320.5
	FYITSRTQF	9		0.0247	29.0881	SRC	ENSG00000197122.11	ENST00000373578.6	ENSP00000362680.2
	DYAYLREHF	9		0.1404	28.7967	ZNF598	ENSG00000167962.14	ENST00000562103.2	ENSP00000455308.2
	IYFKKPLNI	9		0.0078	28.4389	ATP6V0A1	ENSG00000033627.16	ENST00000544137.5	ENSP00000446377.1
	VYGSFASKL	9		0.0827	27.3782	AZIN1	ENSG00000155096.14	ENST00000337198.10	ENSP00000337180.5
	PYGNIQSRL	9		0.2393	27.369	GALNT2	ENSG00000143641.10	ENST00000366672.5	ENSP00000355632.4
	RYLQTLTTI	9		0.016	26.8735	STOM	ENSG00000148175.12	ENST00000286713.6	ENSP00000286713.2
	HYDPTINKW	9		0.0182	26.8453	ENC1	ENSG00000171617.14	ENST00000651128.1	ENSP00000499185.1
	AYVVKVFSL	9		0.0716	26.5654	C3	ENSG00000125730.16	ENST00000245907.10	ENSP00000245907.4
	TYSISKNTF	9		0.0189	26.0975	UGT2B17	ENSG00000197888.2	ENST00000317746.2	ENSP00000320401.2
	VYTTTVHWL	9		0.0444	25.8854	PRPF8	ENSG00000174231.17	ENST00000304992.11	ENSP00000304350.6
	RYIDRIHIF	9		0.001	25.8854	PRPF8	ENSG00000174231.17	ENST00000304992.11	ENSP00000304350.6
	TYQRWQFTL	9		0.0189	25.8854	PRPF8	ENSG00000174231.17	ENST00000304992.11	ENSP00000304350.6
	LYDPVISKL	9		0.0417	25.7737	MCRS1	ENSG00000187778.14	ENST00000357123.8	ENSP00000349640.4
	TYTDRVFFL	9		0.0326	25.2789	PLXNB2	ENSG00000196576.15	ENST00000449103.5	ENSP00000409171.1
	GYFGNPQKF	9		0.0074	24.864	LAMA3	ENSG00000053747.16	ENST00000269217.10	ENSP00000269217.5
	KYVYVVTEL	9		0.0604	24.6264	RPS6KA3	ENSG00000177189.14	ENST00000379565.9	ENSP00000368884.3
	RYFKTPRKF	9		0.0066	24.2786	CIZ1	ENSG00000148337.21	ENST00000415526.5	ENSP00000398011.1
	TYPEVKNKL	9		0.0417	23.7924	IQGAP2	ENSG00000145703.16	ENST00000274364.11	ENSP00000274364.6
	SYLSRLQYF	9		0.0028	23.7924	IQGAP2	ENSG00000145703.16	ENST00000274364.11	ENSP00000274364.6
	KYQDILNEI	9		0.0182	23.7924	IQGAP2	ENSG00000145703.16	ENST00000274364.11	ENSP00000274364.6
	LYPDHFHLL	9		0.0048	23.6735	PPP5C	ENSG00000011485.14	ENST00000012443.8	ENSP00000012443.4
	YYTPITPHL	9		0.0047	22.7253	PTBP3	ENSG00000119314.15	ENST00000374257.5	ENSP00000363375.1
	EYLTKVDKL	9		0.1835	22.3707	CLTC	ENSG00000141367.11	ENST00000393043.5	ENSP00000376763.1
	TYGEIFEKF	9		0.0009	22.2508	NDUFC2	ENSG00000151366.13	ENST00000281031.5	ENSP00000281031.4
	NYLNHWNHF	9		0.0085	22.0046	FN3K	ENSG00000167363.14	ENST00000300784.8	ENSP00000300784.7
	YYLTHGLYL	9		0.0587	21.9188	PIGU	ENSG00000101464.10	ENST00000217446.7	ENSP00000217446.3
	RYLEKSGVL	9		0.2609	21.8214	MYCBP	ENSG00000214114.9	ENST00000397572.5	ENSP00000380702.2
	VYMDWYEKF	9		0.0007	21.3263	SNRNP200	ENSG00000144028.15	ENST00000323853.10	ENSP00000317123.5
	KYVHLFPKL	9		0.0203	21.3263	SNRNP200	ENSG00000144028.15	ENST00000323853.10	ENSP00000317123.5
	EYAAQLQRF	9		0.0219	20.6795	TRIP10	ENSG00000125733.18	ENST00000313244.14	ENSP00000320117.7
	TYNYPVHYF	9		0.0034	20.6259	TMEM30A	ENSG00000112697.16	ENST00000230461.11	ENSP00000230461.6
	VYDTNPAKF	9		0.016	20.365	GLTP	ENSG00000139433.10	ENST00000318348.9	ENSP00000315263.3
	VQPSKYHFL	9		0.2639	19.978	MAGEF1	ENSG00000177383.4	ENST00000317897.4	ENSP00000315064.3
	VYDVVELKF	9		0.0183	19.6143	CPSF7	ENSG00000149532.15	ENST00000439958.7	ENSP00000397203.3
	KYLGQLHYL	9		0.0108	19.5528	PTPN23	ENSG00000076201.15	ENST00000265562.5	ENSP00000265562.4
	HYLNHWNHF	9		0.0057	19.5027	FN3KRP	ENSG00000141560.15	ENST00000269373.11	ENSP00000269373.6
	YYDKHFTEF	9		0.0045	19.3555	ATP6V1A	ENSG00000114573.10	ENST00000273398.8	ENSP00000273398.3
	KYDEIFYNL	9		0.0149	19.084	EHD2	ENSG00000024422.12	ENST00000263277.8	ENSP00000263277.2
	IYHQVAVQF	9		0.003	19.0398	ACACA	ENSG00000278540.5	ENST00000619546.4	ENSP00000483969.1
	KYGIQMPAF	9		0.0474	18.5005	IQGAP1	ENSG00000140575.13	ENST00000633485.1	ENSP00000488618.1
	KYHGYPYSF	9		0.0019	18.187	MAGT1	ENSG00000102158.19	ENST00000610432.4	ENSP00000478379.1
	KYSEVFEAI	9		0.0179	18.1589	CSNK2A1	ENSG00000101266.19	ENST00000645910.1	ENSP00000493697.1
	IYNGDMEKI	9		0.1535	17.7551	BNIP3	ENSG00000176171.11	ENST00000368636.8	ENSP00000357625.5
	KYISKPENL	9		0.0178	17.466	CAB39	ENSG00000135932.11	ENST00000258418.10	ENSP00000258418.5
	LYIDEAHSI	9		0.0215	17.1335	SPTLC2	ENSG00000100596.6	ENST00000216484.6	ENSP00000216484.2
	VYQHLFTRI	9		0.0176	17.1048	AP5Z1	ENSG00000242802.9	ENST00000650310.1	ENSP00000497395.1
	TYLEKAIKI	9		0.0206	16.1937	USP7	ENSG00000187555.15	ENST00000344836.9	ENSP00000343535.4
	KYQEEFEHF	9		0.0016	16.028	LMAN1	ENSG00000074695.6	ENST00000251047.6	ENSP00000251047.4
	YYMIGEQKF	9	1xOxidation [M3]	0.0041	16.0221	NNMT	ENSG00000166741.7	ENST00000299964.3	ENSP00000299964.3
	RYIRDAHTF	9		0.0026	15.9005	ARHGAP35	ENSG00000160007.18	ENST00000404338.7	ENSP00000385720.2
	VYADQPHIF	9		0.0016	15.3643	ABHD4	ENSG00000100439.10	ENST00000428304.6	ENSP00000414558.2
	TYQSITERI	9		0.0213	15.219	EXOC4	ENSG00000131558.15	ENST00000253861.5	ENSP00000253861.4
	KYQKGFSLW	9		0.0098	14.8894	TRAM1	ENSG00000067167.8	ENST00000262213.7	ENSP00000262213.2
	AYPHNLMTF	9	1xOxidation [M7]	0.0041	14.8894	TRAM1	ENSG00000067167.8	ENST00000262213.7	ENSP00000262213.2
	VYISEHEHF	9		0.002	14.5703	CLPTM1	ENSG00000104853.16	ENST00000337392.10	ENSP00000336994.4
	LFIATSQKF	9		0.0541	14.4448	NCAPH2	ENSG00000025770.19	ENST00000420993.7	ENSP00000410088.2
	RYVPRASYF	9		0.0061	14.3959	CCND3	ENSG00000112576.12	ENST00000372991.8	ENSP00000362082.4
	VYVQNVVKL	9		0.013	14.2057	AP3D1	ENSG00000065000.18	ENST00000643116.2	ENSP00000495274.1
	VFTPVVQRI	9		0.074	13.9155	CMIP	ENSG00000153815.16	ENST00000537098.7	ENSP00000446100.2
	IYNHITTRV	9		0.1704	13.7835	ADD1	ENSG00000087274.17	ENST00000513328.6	ENSP00000421907.2
	NYVKKFQSF	9		0.0071	13.7623	FRG1	ENSG00000109536.12	ENST00000226798.9	ENSP00000226798.4
	LYTEKFEEF	9		0.0048	13.3117	TXLNA	ENSG00000084652.16	ENST00000373610.8	ENSP00000362712.3
	SFKQRSDLF	9		0.2681	13.2846	ZNF394	ENSG00000160908.15	ENST00000337673.7	ENSP00000337363.6
	IYIKQIKTF	9		0.0027	13.0292	RBL2	ENSG00000103479.16	ENST00000262133.11	ENSP00000262133.6
	EYTLMRATF	9		0.1153	12.7069	IRS2	ENSG00000185950.9	ENST00000375856.5	ENSP00000365016.3
	KQALKYFNL	9		1.2698	12.6476	SEL1L	ENSG00000071537.14	ENST00000336735.9	ENSP00000337053.4
	FYISPVNKL	9		0.0165	12.4724	AVL9	ENSG00000105778.19	ENST00000446718.1	ENSP00000395134.1
	EYMKHTRLF	9		0.016	12.2778	FLII	ENSG00000177731.16	ENST00000545457.6	ENSP00000438536.2
	EYLIKVNEI	9		0.1539	12.2044	ASAP2	ENSG00000151693.11	ENST00000315273.4	ENSP00000316404.4
	TYVKRLVKI	9		0.0538	12.1589	GNA13	ENSG00000120063.10	ENST00000439174.7	ENSP00000400717.2
	VYAQVARLF	9		0.0034	12.0706	SIN3A	ENSG00000169375.15	ENST00000360439.8	ENSP00000353622.4
	VYHHLVETL	9		0.0106	12.0286	GGT5	ENSG00000099998.17	ENST00000398292.3	ENSP00000381340.3
	VYIDKVRSL	9		0.0199	11.9913	LMNB1	ENSG00000113368.12	ENST00000460265.5	ENSP00000486528.1
	TYLPTSPLL	9		0.0084	11.9872	NRDC	ENSG00000078618.21	ENST00000352171.11	ENSP00000262679.8
	VYLAAVNRL	9		0.0222	11.9505	PLXND1	ENSG00000004399.12	ENST00000324093.8	ENSP00000317128.4
	VYIHHFDRI	9		0.0327	11.8358	MOB3A	ENSG00000172081.14	ENST00000357066.8	ENSP00000349575.2
	KYLDNPNAL	9		0.0499	11.6792	KANK2	ENSG00000197256.10	ENST00000586659.5	ENSP00000465650.1
	SYSMIVNNL	9		0.0581	11.5218	CACYBP	ENSG00000116161.17	ENST00000367679.6	ENSP00000356652.2
	KYIQRQETI	9		0.0202	11.5099	MX1	ENSG00000157601.14	ENST00000398598.8	ENSP00000381599.3
	EYVVRTFTL	9		0.0977	11.3805	PTPRK	ENSG00000152894.14	ENST00000368226.8	ENSP00000357209.4
	SYNRTFMKL	9		0.0236	11.374	MAN1A1	ENSG00000111885.7	ENST00000368468.4	ENSP00000357453.3
	KYIKDDFRF	9		0.0068	10.9076	RIOK3	ENSG00000101782.15	ENST00000577501.5	ENSP00000462548.1
	YYQHIVTTL	9		0.0054	10.8342	PCYOX1	ENSG00000116005.12	ENST00000433351.7	ENSP00000387654.2
	KYTKIFNDF	9		0.0077	10.7936	ZMYND11	ENSG00000015171.19	ENST00000397959.7	ENSP00000381050.3
	KYPLLISRI	9		0.0231	10.7203	ARHGEF2	ENSG00000116584.18	ENST00000462460.6	ENSP00000476916.1
	VYVERAEVL	9		0.0898	10.7073	BRAP	ENSG00000089234.16	ENST00000419234.9	ENSP00000403524.3
	NYKSHHLQL	9		0.1715	10.6336	CWF19L1	ENSG00000095485.18	ENST00000354105.10	ENSP00000326411.6
	TYMKDLYQL	9		0.0083	10.5967	ARHGAP18	ENSG00000146376.11	ENST00000368149.3	ENSP00000357131.2
	VYPSSLSKI	9		0.0257	10.5525	CAND1	ENSG00000111530.13	ENST00000545606.6	ENSP00000442318.1
	HFIAEHYMF	9		0.0437	10.3198	DEGS1	ENSG00000143753.13	ENST00000323699.9	ENSP00000316476.4
	RYPDSHQLF	9		0.002	10.2963	G3BP2	ENSG00000138757.14	ENST00000395719.7	ENSP00000379069.3
	NYLSHHLTI	9		0.0216	10.0468	PAIP1	ENSG00000172239.14	ENST00000306846.8	ENSP00000302768.3
	KYVSGEFRF	9		0.0074	9.99633	RIOK1	ENSG00000124784.9	ENST00000379834.7	ENSP00000369162.2
	KYIDQKFVL	9		0.0265	9.96902	PPP2R5D	ENSG00000112640.15	ENST00000485511.6	ENSP00000417963.1
	NYIMKIHNF	9		0.0043	9.84403	ADNP	ENSG00000101126.17	ENST00000645081.1	ENSP00000495540.1
	PYFNAPVYL	9		0.0836	9.76134	GAR1	ENSG00000109534.17	ENST00000394631.7	ENSP00000378127.3
	AYIERMNYI	9		0.0535	9.69798	YES1	ENSG00000176105.14	ENST00000314574.5	ENSP00000324740.4
	YYITTRAQF	9		0.0132	9.69798	YES1	ENSG00000176105.14	ENST00000314574.5	ENSP00000324740.4
	PFVDHVFTF	9		0.0313	9.6204	BRIX1	ENSG00000113460.12	ENST00000336767.5	ENSP00000338862.5
	RYFKGPELL	9		0.01	9.57658	CSNK2A2	ENSG00000070770.9	ENST00000567730.6	ENSP00000456606.2
	RYGLVTNEI	9		0.1078	9.5278	IFIH1	ENSG00000115267.8	ENST00000649979.2	ENSP00000497271.1
	AYLEAHETF	9		0.0026	9.50872	NUP107	ENSG00000111581.10	ENST00000229179.9	ENSP00000229179.4
	IYLDTHFRL	9		0.0074	9.47635	ZNFX1	ENSG00000124201.15	ENST00000396105.6	ENSP00000379412.1
	VYSPKSPSL	9		0.0172	9.46342	MGRN1	ENSG00000102858.13	ENST00000590790.5	ENSP00000464811.1
	RYKAPFHQL	9		0.0113	9.45046	SMARCA5	ENSG00000153147.6	ENST00000283131.4	ENSP00000283131.3
	IYQRHVYNL	9		0.0095	9.42038	TMEM209	ENSG00000146842.17	ENST00000397622.7	ENSP00000380747.2
	KYPNVFKKI	9		0.0209	9.31676	AHCYL1	ENSG00000168710.18	ENST00000369799.10	ENSP00000358814.5
	GYIERPQLI	9		0.0382	9.21127	TENT2	ENSG00000164329.13	ENST00000504233.5	ENSP00000421966.1
	SYNDYVREF	9		0.0084	9.14336	YTHDC1	ENSG00000083896.12	ENST00000579690.5	ENSP00000463982.1
	RYQTQPVTL	9		0.0166	9.11348	SVIL	ENSG00000197321.14	ENST00000375400.7	ENSP00000364549.3
	SYTRLFSNF	9		0.0087	9.09985	UBP1	ENSG00000153560.12	ENST00000411650.5	ENSP00000393842.1
	LYSSKLYRF	9		0.0036	9.03309	KCTD20	ENSG00000112078.14	ENST00000449081.6	ENSP00000412205.2
	AYATHPFKF	9		0.0033	8.95609	NCOA7	ENSG00000111912.20	ENST00000368357.7	ENSP00000357341.3
	SYLTIHHRI	9		0.0074	8.61161	ZNF12	ENSG00000164631.19	ENST00000405858.6	ENSP00000385939.1
	KYLESVKPF	9		0.0194	8.56663	CROT	ENSG00000005469.11	ENST00000331536.7	ENSP00000331981.3
	LQPERYELW	9		0.2782	8.53549	KDM4B	ENSG00000127663.15	ENST00000611640.4	ENSP00000480642.1
	HYKPTPLYF	9		0.0037	8.52921	SMC4	ENSG00000113810.16	ENST00000469762.5	ENSP00000417964.1
	RYLVISEKL	9		0.0254	8.51646	LRRC42	ENSG00000116212.15	ENST00000371370.8	ENSP00000360421.3
	KYSLIKGNF	9		0.0796	8.35623	S100A8	ENSG00000143546.10	ENST00000368733.4	ENSP00000357722.3
	HYVEKPSTF	9		0.0078	8.25247	GMPPA	ENSG00000144591.18	ENST00000435316.5	ENSP00000411060.1
	VFIDKQTNL	9		0.2593	8.19268	CELF1	ENSG00000149187.18	ENST00000395290.6	ENSP00000378705.2
	RYITKGNLF	9		0.0081	8.15097	PPP4R3B	ENSG00000275052.5	ENST00000616288.4	ENSP00000484116.1
	EFLTKTAKF	9		0.2188	8.15097	PPP4R3B	ENSG00000275052.5	ENST00000616288.4	ENSP00000484116.1
	QYNPHVHQL	9		0.0061	8.09564	DLG5	ENSG00000151208.17	ENST00000372391.7	ENSP00000361467.2
	HYPPVQVLF	9		0.0012	8.07508	MSH6	ENSG00000116062.15	ENST00000538136.1	ENSP00000438580.1
	MYLKTVDKF	9		0.0039	8.0735	TRAPPC2B	ENSG00000256060.2	ENST00000543226.1	ENSP00000442778.1
	EYTRALFLL	9		0.1123	7.96263	MAU2	ENSG00000129933.21	ENST00000262815.13	ENSP00000262815.9
	RFEEKHAYF	9		0.1403	7.92402	CRNKL1	ENSG00000101343.14	ENST00000536226.1	ENSP00000440733.1
	NYLTKIYGL	9		0.1445	7.90689	PODN	ENSG00000174348.13	ENST00000312553.9	ENSP00000308315.5
	VYLPTHTSL	9		0.0083	7.78994	MYLIP	ENSG00000007944.15	ENST00000356840.8	ENSP00000349298.3
	AYINRASLL	9		0.1419	7.73678	COPS4	ENSG00000138663.9	ENST00000264389.7	ENSP00000264389.2
	TYLKAVKLF	9		0.0042	7.58851	IREB2	ENSG00000136381.13	ENST00000258886.13	ENSP00000258886.8
	LYQRAFQHL	9		0.016	7.57367	PRKDC	ENSG00000253729.7	ENST00000338368.7	ENSP00000345182.4
	VYTSGIYNI	9		0.0158	7.36122	TNS1	ENSG00000079308.19	ENST00000171887.8	ENSP00000171887.4
	HYPLNTVTF	9		0.0074	7.36122	TNS1	ENSG00000079308.19	ENST00000171887.8	ENSP00000171887.4
	VFHPRQELI	9		0.1855	7.30485	COPA	ENSG00000122218.16	ENST00000648805.1	ENSP00000497433.1
	KYFEVPSVL	9		0.0163	7.28261	ACTR10	ENSG00000131966.14	ENST00000254286.9	ENSP00000254286.4
	SYLTSASSL	9		0.176	7.08949	UBR5	ENSG00000104517.13	ENST00000520539.6	ENSP00000429084.1
	YYTKGFALL	9		0.0233	7.05973	PLOD2	ENSG00000152952.12	ENST00000282903.10	ENSP00000282903.5
	PYMANVYLI	9		0.0795	7.05973	PLOD2	ENSG00000152952.12	ENST00000282903.10	ENSP00000282903.5
	EYIRMVAEW	9		0.0805	6.94078	ITCH	ENSG00000078747.15	ENST00000670516.1	ENSP00000499526.1
	RYIKALETL	9		0.0088	6.89263	RAD50	ENSG00000113522.14	ENST00000378823.8	ENSP00000368100.4
	VYSHVIQKL	9		0.0033	6.79098	SDS	ENSG00000135094.11	ENST00000257549.9	ENSP00000257549.4
	RYSPVLSRF	9		0.0012	6.57855	COG1	ENSG00000166685.12	ENST00000438720.7	ENSP00000400111.3
	NYSNIRFQF	9		0.0096	6.53005	MTMR6	ENSG00000139505.11	ENST00000381801.5	ENSP00000371221.5
	VFPDKGYSF	9		0.0085	6.30932	TIA1	ENSG00000116001.16	ENST00000282574.8	ENSP00000282574.4
	TYMPHVHIL	9		0.0026	6.30758	FBXO38	ENSG00000145868.16	ENST00000340253.9	ENSP00000342023.5
	VYLDKFIRL	9		0.0061	6.29931	GNL3L	ENSG00000130119.16	ENST00000360845.3	ENSP00000354091.2
	KYFAQALKL	9		0.0348	6.20228	EMC2	ENSG00000104412.8	ENST00000220853.8	ENSP00000220853.3
	RYTLQASTF	9		0.0214	6.14203	CUL1	ENSG00000055130.17	ENST00000662132.1	ENSP00000499276.1
	DYIKRVPSI	9		0.1424	6.02494	THOC2	ENSG00000125676.20	ENST00000245838.13	ENSP00000245838.8
	KYDPNVYSI	9		0.0092	5.98959	ITGAV	ENSG00000138448.12	ENST00000261023.8	ENSP00000261023.3
	IYYVDVQKF	9		0.0028	5.96992	SHKBP1	ENSG00000160410.15	ENST00000291842.10	ENSP00000291842.4
	TYAQRTQLF	9		0.0047	5.92732	MKLN1	ENSG00000128585.18	ENST00000352689.11	ENSP00000323527.6
	DYDSVFHHL	9		0.0811	5.90341	EPC1	ENSG00000120616.16	ENST00000319778.11	ENSP00000318559.6
	RYFENPQVI	9		0.0138	5.90285	TRRAP	ENSG00000196367.13	ENST00000359863.8	ENSP00000352925.4
	VYYPVRHHL	9		0.005	5.90285	TRRAP	ENSG00000196367.13	ENST00000359863.8	ENSP00000352925.4
	YYISPRLTF	9		0.0026	5.83205	LYN	ENSG00000254087.8	ENST00000520220.6	ENSP00000428424.1
	VYSIVPQSW	9		0.0078	5.66237	LARP4	ENSG00000161813.22	ENST00000293618.12	ENSP00000293618.8
	LYFSVKTNI	9		0.1539	5.55245	FCGR3A	ENSG00000203747.11	ENST00000426740.6	ENSP00000410180.2
	LYNKIREDF	9		0.0952	5.42203	MX2	ENSG00000183486.13	ENST00000330714.8	ENSP00000333657.3
	IYTRLLPAL	9		0.174	5.41054	ACY1	ENSG00000243989.9	ENST00000476351.5	ENSP00000417056.1
	DYSSILQKF	9		0.0077	5.31356	FNBP1	ENSG00000187239.17	ENST00000443566.6	ENSP00000389117.3
	VYTLLTTHL	9		0.029	5.26739	C11orf80	ENSG00000173715.16	ENST00000642265.1	ENSP00000494645.1
	IYQKYIARF	9		0.0022	5.19022	CASZ1	ENSG00000130940.15	ENST00000344008.5	ENSP00000339445.5
	PYHPHPHVF	9		0.009	5.15904	FOXN3	ENSG00000053254.15	ENST00000345097.8	ENSP00000343288.4
	NYQNVVHKL	9		0.0081	5.14531	ZMYM4	ENSG00000146463.11	ENST00000314607.10	ENSP00000322915.6
	VYDTVFKHF	9		0.0053	4.88553	SP140L	ENSG00000185404.16	ENST00000415673.6	ENSP00000397911.2
	FYMDTSHLF	9		0.001	4.8761	PRRC2C	ENSG00000117523.16	ENST00000644916.1	ENSP00000495968.1
	RYINNPLLI	9		0.0196	4.84275	TTLL5	ENSG00000119685.20	ENST00000298832.14	ENSP00000298832.9
	VYNSEYYHF	9		0.0011	4.67654	PTK7	ENSG00000112655.16	ENST00000481273.5	ENSP00000418754.1
	TYKVISNEF	9		0.0172	4.63868	UBE3A	ENSG00000114062.20	ENST00000630424.2	ENSP00000486349.1
	RYLEAALRL	9		0.0225	4.62404	P3H4	ENSG00000141696.13	ENST00000393928.6	ENSP00000377505.1
	KYVENFGLI	9		0.1207	4.54699	SPCS2	ENSG00000118363.12	ENST00000610881.4	ENSP00000478550.1
	AYLESFYKF	9		0.0009	4.48924	ATP6V0D1	ENSG00000159720.12	ENST00000290949.8	ENSP00000290949.3
	KYITDVVKL	9		0.0227	4.34744	UTP20	ENSG00000120800.5	ENST00000261637.5	ENSP00000261637.4
	TYQEVAQKF	9		0.0014	4.33128	ADA2	ENSG00000093072.18	ENST00000330232.8	ENSP00000332871.4
	RYALIMHKL	9		0.0091	4.2173	ZBTB11	ENSG00000066422.4	ENST00000312938.4	ENSP00000326200.4
	VYSTPTPFF	9		0.0031	4.21577	WAS	ENSG00000015285.10	ENST00000376701.4	ENSP00000365891.4
	KYFLKPEVL	9		0.0347	4.21431	NCEH1	ENSG00000144959.10	ENST00000538775.5	ENSP00000442464.1
	RYAWIKRQL	9		0.1307	4.17572	VPS53	ENSG00000141252.20	ENST00000437048.7	ENSP00000401435.2
	VQPSLFYHL	9		0.2026	4.09947	MAP3K6	ENSG00000142733.17	ENST00000374040.7	ENSP00000363152.2
	LLPGTVYRF	9		0.1277	4.08667	FNDC3B	ENSG00000075420.13	ENST00000415807.7	ENSP00000411242.2
	SYQKVMALW	9		0.0167	4.07036	MACF1	ENSG00000127603.26	ENST00000671089.1	ENSP00000499399.1
	TYDYNFHSF	9		0.0054	3.96205	ASH1L	ENSG00000116539.13	ENST00000392403.8	ENSP00000376204.3
	EYLERVQAL	9		0.1697	3.93691	CAPN7	ENSG00000131375.10	ENST00000253693.7	ENSP00000253693.2
	SYIAHLRQL	9		0.0534	3.86809	MSC	ENSG00000178860.8	ENST00000325509.4	ENSP00000321445.4
	IYSTKLYRF	9		0.0022	3.77203	BTBD10	ENSG00000148925.10	ENST00000528120.5	ENSP00000435257.1
	NYVEVTRKW	9		0.0602	3.72683	MTX1	ENSG00000173171.14	ENST00000609421.1	ENSP00000476632.1
	VYPPIRHHL	9		0.0075	3.68696	VPS37A	ENSG00000155975.10	ENST00000324849.9	ENSP00000318629.4
	YYAKEIHKF	9		0.0007	3.65514	TGFB3	ENSG00000119699.7	ENST00000238682.7	ENSP00000238682.3
	VYTRHMTWI	9		0.4244	3.59742	POLR1C	ENSG00000171453.20	ENST00000643799.1	ENSP00000494529.1
	AYSRVQYQF	9		0.0024	3.55454	BCAR3	ENSG00000137936.18	ENST00000370244.5	ENSP00000359264.1
	SYTHIQYLF	9		0.0022	3.526	SH2D3C	ENSG00000095370.20	ENST00000629203.2	ENSP00000485866.1
	HYILHNSFF	9		0.0389	3.48597	TIPARP	ENSG00000163659.13	ENST00000295924.12	ENSP00000295924.7
	IYLRDPVQV	9		0.147	3.45736	TPP2	ENSG00000134900.12	ENST00000652308.1	ENSP00000498955.1
	TYESIFSHF	9		0.0066	3.40245	IL10RA	ENSG00000110324.10	ENST00000227752.7	ENSP00000227752.3
	VYINEVRVI	9		0.05	3.39969	VIRMA	ENSG00000164944.12	ENST00000297591.10	ENSP00000297591.5
	IYIINVHSM	9	1xOxidation [M9]	0.0272	3.26515	DENND3	ENSG00000105339.10	ENST00000424248.2	ENSP00000410594.1
	QYVTQINRL	9		0.0954	3.25194	PREX1	ENSG00000124126.14	ENST00000371941.4	ENSP00000361009.3
	SYGLIATKI	9		0.1099	3.24044	FPR1	ENSG00000171051.8	ENST00000304748.4	ENSP00000302707.3
	NYTLVSHLI	9		0.0455	3.18341	MARS	ENSG00000166986.15	ENST00000262027.10	ENSP00000262027.5
	VMPKKVFKI	9		0.1848	3.1086	XYLT1	ENSG00000103489.11	ENST00000261381.6	ENSP00000261381.6
	RYLDKTEQW	9		0.0047	3.09777	C4A	ENSG00000244731.8	ENST00000428956.7	ENSP00000396688.2
	PYLFHVVTF	9		0.0118	3.09526	NF1	ENSG00000196712.17	ENST00000456735.6	ENSP00000389907.2
	LYQDGVFKF	9		0.0022	3.09061	AKTIP	ENSG00000166971.17	ENST00000568596.5	ENSP00000454771.1
	AYNHRTDLF	9		0.0491	2.98948	ADAMTS4	ENSG00000158859.10	ENST00000367996.6	ENSP00000356975.4
	LYQDHMQYI	9		0.0503	2.97108	WNT5A	ENSG00000114251.14	ENST00000264634.8	ENSP00000264634.4
	TYIQKIFRM	9		0.0217	2.9676	ACOX3	ENSG00000087008.16	ENST00000413009.6	ENSP00000413994.2
	KYLLHSLVF	9		0.0206	2.9676	ACOX3	ENSG00000087008.16	ENST00000413009.6	ENSP00000413994.2
	KYMEDVTQI	9		0.0173	2.96265	PPM1D	ENSG00000170836.11	ENST00000305921.7	ENSP00000306682.2
	NYIEKVVAI	9		0.063	2.90011	ABI1	ENSG00000136754.17	ENST00000376139.6	ENSP00000365309.2
	VYTDFAFRI	9		0.0366	2.76969	NOL9	ENSG00000162408.11	ENST00000377705.6	ENSP00000366934.5
	RFEEAHFTF	9		0.0219	2.69783	PIAS3	ENSG00000131788.16	ENST00000393045.7	ENSP00000376765.2
	EYLGKLVRF	9		0.0124	2.69299	RSAD2	ENSG00000134321.12	ENST00000382040.4	ENSP00000371471.3
	VYMNRVKEI	9		0.0801	2.63579	C1D	ENSG00000197223.11	ENST00000410067.7	ENSP00000386468.3
	RYISQPPLL	9		0.0072	2.63544	EDEM3	ENSG00000116406.19	ENST00000318130.13	ENSP00000318147.7
	KYFDKVVTL	9		0.0039	2.59769	KIF7	ENSG00000166813.15	ENST00000394412.8	ENSP00000377934.3
	TYVSGTLRF	9		0.0075	2.54203	CEPT1	ENSG00000134255.14	ENST00000357172.9	ENSP00000349696.4
	VYKPAQNSW	9		0.0224	2.53881	KBTBD7	ENSG00000120696.8	ENST00000379483.3	ENSP00000368797.3
	IYVHDLLTF	9		0.0061	2.50641	VPS39	ENSG00000166887.15	ENST00000348544.4	ENSP00000335193.5
	VYQNHVQHL	9		0.0069	2.46496	ARHGAP5	ENSG00000100852.13	ENST00000556611.5	ENSP00000452222.1
	KYVPAIAHL	9		0.0073	2.45177	CPVL	ENSG00000106066.15	ENST00000396276.7	ENSP00000379572.3
	HYNSHYEKF	9		0.0073	2.38495	ASTN2	ENSG00000148219.16	ENST00000341734.8	ENSP00000339925.4
	EYLEYSLKL	9		0.0847	2.38218	GBP3	ENSG00000117226.12	ENST00000370481.9	ENSP00000359512.4
	IYLPEVRKI	9		0.0098	2.32827	TULP4	ENSG00000130338.13	ENST00000367097.8	ENSP00000356064.3
	YYEHEFVEL	9		0.1427	2.32083	ATP9B	ENSG00000166377.20	ENST00000307671.12	ENSP00000304500.7
	LYSEVDVHF	9		0.0052	2.21898	POGZ	ENSG00000143442.22	ENST00000392723.5	ENSP00000376484.1
	AYMERMNYI	9		0.0569	2.21714	FGR	ENSG00000000938.13	ENST00000374004.5	ENSP00000363116.1
	SYPSAFSKL	9		0.0211	2.19275	MARF1	ENSG00000166783.22	ENST00000551742.5	ENSP00000450309.1
	TYDNVHQQF	9		0.0055	2.19023	ARHGAP24	ENSG00000138639.18	ENST00000395183.6	ENSP00000378610.2
	IYFEYSHAF	9		0.0022	2.16771	MSH3	ENSG00000113318.11	ENST00000670357.1	ENSP00000499791.1
	TYLTNHLRL	9		0.0482	2.16675	ZNF697	ENSG00000143067.5	ENST00000421812.3	ENSP00000396857.2
	PYADQVFRI	9		0.0718	2.14872	HELZ	ENSG00000198265.12	ENST00000358691.10	ENSP00000351524.5
	TYAPVKSFL	9		0.0264	2.145	ST3GAL2	ENSG00000157350.13	ENST00000393640.8	ENSP00000377257.4
	VYNPVRAEW	9		0.0093	2.11488	KBTBD6	ENSG00000165572.7	ENST00000379485.1	ENSP00000368799.1
	SYIQRLVQI	9		0.0142	2.10122	SAMHD1	ENSG00000101347.9	ENST00000262878.5	ENSP00000262878.5
	EYLENALKL	9		0.1132	2.09513	GBP4	ENSG00000162654.9	ENST00000355754.7	ENSP00000359490.5
	VYNPTPNSL	9		0.0085	2.06494	COL12A1	ENSG00000111799.21	ENST00000322507.13	ENSP00000325146.8
	RYSTQIHSF	9		0.0022	2.06227	BHLHA15	ENSG00000180535.3	ENST00000609256.1	ENSP00000476312.1
	KYIEGVSDF	9		0.0087	2.03984	IPP	ENSG00000197429.10	ENST00000396478.3	ENSP00000379739.3
	TYISWKEEL	9		0.0517	2.00633	VPS13C	ENSG00000129003.18	ENST00000649766.1	ENSP00000498208.1
	IYQKAFEHL	9		0.0057	1.82103	BBS4	ENSG00000140463.14	ENST00000268057.9	ENSP00000268057.4
	VYVAGAPRF	9		0.007	1.79461	ITGA11	ENSG00000137809.17	ENST00000315757.9	ENSP00000327290.7
	SFSTVHEKF	9		0.0219	1.77191	WDR36	ENSG00000134987.11	ENST00000612402.4	ENSP00000479950.1
	RYAEAVQLL	9		0.0058	1.6778	TTC30B	ENSG00000196659.9	ENST00000408939.3	ENSP00000386181.2
	EFVAKGHLF	9		0.1996	1.60712	MED18	ENSG00000130772.14	ENST00000373842.9	ENSP00000362948.4
	TYLDKIKKF	9		0.0058	1.56618	SYNE2	ENSG00000054654.16	ENST00000358025.7	ENSP00000350719.3
	MYGFVNHAL	9		0.1536	1.54922	GUCY1B1	ENSG00000061918.13	ENST00000264424.12	ENSP00000264424.8
	YYIFIPSKF	9		0.0026	1.54647	DDX47	ENSG00000213782.7	ENST00000352940.8	ENSP00000319578.6
	TYVKRLHLL	9		0.0097	1.54233	FGD3	ENSG00000127084.19	ENST00000467786.1	ENSP00000432310.1
	YYIDRINSM	9	1xOxidation [M9]	0.0316	1.50553	DAAM2	ENSG00000146122.17	ENST00000274867.9	ENSP00000274867.4
	KYVSSVLSF	9		0.0043	1.47819	LTN1	ENSG00000198862.14	ENST00000614971.4	ENSP00000478783.1
	EQIKEYHHL	9		1.1652	1.46838	AC124319.1	ENSG00000173821.19	ENST00000582970.5	ENSP00000464087.1
	KYNANFVTF	9		0.0016	1.46747	KDM2A	ENSG00000173120.15	ENST00000529006.7	ENSP00000432786.1
	IYQKVRHRL	9		0.0222	1.42421	STRIP1	ENSG00000143093.15	ENST00000369795.8	ENSP00000358810.3
	KYLEETNSL	9		0.0234	1.4156	L3MBTL3	ENSG00000198945.7	ENST00000533560.5	ENSP00000437185.1
	TYTSNLVRL	9		0.0535	1.3096	DNAJC16	ENSG00000116138.13	ENST00000616884.4	ENSP00000480224.1
	AYSAKIALF	9		0.0062	1.24446	DPYD	ENSG00000188641.13	ENST00000370192.7	ENSP00000359211.3
	KYLEHPLLL	9		0.0043	1.20338	TTL	ENSG00000114999.8	ENST00000233336.7	ENSP00000233336.5
	KYMETIEKL	9		0.0049	1.2033	PPP1R21	ENSG00000162869.16	ENST00000294952.13	ENSP00000294952.8
	TYLDKVENI	9		0.0127	1.19014	IFIT1	ENSG00000185745.10	ENST00000371804.4	ENSP00000360869.3
	AYVEKVEKL	9		0.0288	1.18372	AMOTL1	ENSG00000166025.18	ENST00000317829.12	ENSP00000320968.8
	RYMNHMQSL	9		0.0187	1.16126	ARIH1	ENSG00000166233.15	ENST00000379887.9	ENSP00000369217.4
	KYSKIKHLL	9		0.0091	1.14987	SCNN1B	ENSG00000168447.11	ENST00000343070.7	ENSP00000345751.2
	SYLTQHQRI	9		0.0377	1.14366	ZNF264	ENSG00000083844.10	ENST00000263095.10	ENSP00000263095.5
	KYFALPHKI	9		0.0062	1.11833	TUT7	ENSG00000083223.18	ENST00000375960.6	ENSP00000365127.2
	IYAPKLQEF	9		0.0007	1.08325	CCNE2	ENSG00000175305.17	ENST00000308108.8	ENSP00000309181.4
	NYIKDLNIL	9		0.1257	1.03122	CTDSPL2	ENSG00000137770.14	ENST00000558373.5	ENSP00000453051.1
	KYVTVYNLI	9		0.0238	1.02621	USP8	ENSG00000138592.14	ENST00000560297.5	ENSP00000453206.1
	AYVEKVERL	9		0.0429	1.02155	AMOTL2	ENSG00000114019.14	ENST00000422605.6	ENSP00000409999.2
	KYPVEWAKF	9		0.0055	0.97505	ZC2HC1A	ENSG00000104427.12	ENST00000263849.9	ENSP00000263849.3
	LYQKDFLRI	9		0.0559	0.973636	FRMD6	ENSG00000139926.15	ENST00000395718.6	ENSP00000379068.2
	VYMELSQKL	9		0.0043	0.973636	FRMD6	ENSG00000139926.15	ENST00000395718.6	ENSP00000379068.2
	YYLEHPEKL	9		0.0064	0.894342	HAPLN3	ENSG00000140511.11	ENST00000562889.5	ENSP00000457180.1
	RYQTKFRHL	9		0.0887	0.844925	CEP89	ENSG00000121289.18	ENST00000305768.10	ENSP00000306105.4
	VLPARYFYI	9		0.6315	0.842821	POGLUT2	ENSG00000134901.13	ENST00000376004.5	ENSP00000365172.4
	AYTLLLHTW	9		0.0151	0.813469	DOCK2	ENSG00000134516.17	ENST00000520908.6	ENSP00000429283.2
	VYSGGVYLF	9		0.0015	0.79493	TMEM161A	ENSG00000064545.14	ENST00000587915.1	ENSP00000467793.1
	KYPSDLPYM	9		0.0753	0.788856	ERG	ENSG00000157554.19	ENST00000398905.5	ENSP00000381877.1
	VYVSRPSHF	9		0.0058	0.674374	STAT2	ENSG00000170581.14	ENST00000557235.5	ENSP00000450751.1
	SYIEVSHGL	9		0.0316	0.658177	SYNPO2	ENSG00000172403.11	ENST00000434046.6	ENSP00000390965.2
	IYHPDIQLL	9		0.0039	0.653137	VPS13C	ENSG00000129003.18	ENST00000645819.1	ENSP00000496179.1
	SYLDRTEQL	9		0.0233	0.624785	WDR18	ENSG00000065268.10	ENST00000607440.5	ENSP00000475744.1
	AYLVHIEHL	9		0.0239	0.596897	MCC	ENSG00000171444.18	ENST00000302475.8	ENSP00000305617.4
	NYAQVLDKF	9		0.0094	0.589043	ASAP1	ENSG00000153317.15	ENST00000518721.6	ENSP00000429900.1
	TYIKPISKL	9		0.0104	0.511208	MYO5A	ENSG00000197535.14	ENST00000553916.5	ENSP00000451109.1
	IYTFPHASF	9		0.0101	0.47714	BTN3A3	ENSG00000111801.16	ENST00000244519.7	ENSP00000244519.2
	TYAEKLHRL	9		0.0099	0.470872	DST	ENSG00000151914.20	ENST00000421834.6	ENSP00000400883.3
	TYLEKAVEV	9		0.2187	0.40881	ATM	ENSG00000149311.18	ENST00000278616.8	ENSP00000278616.4
	RYNPNLNTW	9		0.006	0.395091	KLHL11	ENSG00000178502.6	ENST00000319121.4	ENSP00000314608.3
	IYQDVTLKW	9		0.004	0.355133	BBS9	ENSG00000122507.20	ENST00000242067.10	ENSP00000242067.6
	SYNSHYFRI	9		0.0371	0.286552	TLR8	ENSG00000101916.11	ENST00000218032.6	ENSP00000218032.6
	KYADKIYSI	9		0.0033	0.282447	FOLH1	ENSG00000086205.18	ENST00000256999.7	ENSP00000256999.2
	LYHNNNQFF	9		0.0149	0.26497	NFATC1	ENSG00000131196.17	ENST00000329101.8	ENSP00000327850.3
	DYVRQTWKL	9		0.1265	0.22203	ZAP70	ENSG00000115085.13	ENST00000264972.9	ENSP00000264972.5
	VYALKVRTI	9		0.0378	0.218361	CCR8	ENSG00000179934.6	ENST00000326306.4	ENSP00000326432.4
	RYFDPANGKF	10		0.0144	2209.35	EEF2	ENSG00000167658.16	ENST00000309311.7	ENSP00000307940.5
	LYLKVKGNVF	10		0.1685	1806.74	RPL19	ENSG00000108298.11	ENST00000579260.5	ENSP00000464538.1
	EYPDRIMNTF	10		0.0274	835.938	TUBB4B	ENSG00000188229.6	ENST00000340384.5	ENSP00000341289.4
	LYADVGGKQF	10		0.1143	181.294	SSR4	ENSG00000180879.13	ENST00000370086.7	ENSP00000359103.3
	TYMGHTGAVW	10		0.1733	172.006	EIF3I	ENSG00000084623.11	ENST00000373586.1	ENSP00000362688.1
	RYAVVLNATW	10		0.1479	145.656	SCD	ENSG00000099194.6	ENST00000370355.3	ENSP00000359380.2
	YYFEGIKQTF	10		0.0027	111.919	AHSA1	ENSG00000100591.8	ENST00000216479.8	ENSP00000216479.3
	IYISTLKTEF	10		0.0238	111.919	AHSA1	ENSG00000100591.8	ENST00000216479.8	ENSP00000216479.3
	KYLSVQGQLF	10		0.0077	76.7331	MTCH1	ENSG00000137409.19	ENST00000373627.9	ENSP00000362730.5
	VYAALQRQLL	10		0.2393	65.0036	PLEC	ENSG00000178209.15	ENST00000436759.6	ENSP00000388180.2
	VYLPGSRQTL	10		0.0216	65.0036	PLEC	ENSG00000178209.15	ENST00000436759.6	ENSP00000388180.2
	IYKPGQTVKF	10		0.0098	58.0113	A2M	ENSG00000175899.14	ENST00000318602.11	ENSP00000323929.7
	TYTDVTPRQF	10		0.0234	52.8622	STARD7	ENSG00000084090.13	ENST00000337288.9	ENSP00000338030.5
	RYMPQNPHII	10		0.0583	51.98	RBBP7	ENSG00000102054.17	ENST00000404022.5	ENSP00000386068.1
	KWNPTAGVAF	10		0.1926	41.1053	POLR2C	ENSG00000102978.13	ENST00000219252.10	ENSP00000219252.4
	KMPKMKMPTF	10		0.3399	37.9332	AHNAK	ENSG00000124942.14	ENST00000378024.9	ENSP00000367263.4
	RYPNSHTHYF	10		0.0083	36.5371	CNOT1	ENSG00000125107.18	ENST00000317147.10	ENSP00000320949.5
	IYSTPLPEKF	10		0.0051	26.6765	KLF3	ENSG00000109787.13	ENST00000261438.10	ENSP00000261438.5
	AWAPKPYHKF	10		0.028	25.2398	MINK1	ENSG00000141503.17	ENST00000347992.11	ENSP00000269296.7
	FYLEGGFSKF	10		0.0183	23.5616	DUSP6	ENSG00000139318.8	ENST00000279488.8	ENSP00000279488.6
	VYAHIYHQHF	10		0.0089	22.3266	MOB1A	ENSG00000114978.18	ENST00000396049.5	ENSP00000379364.3
	TYSPALNKMF	10		0.0206	21.8695	TP53	ENSG00000141510.17	ENST00000445888.6	ENSP00000391478.2
	VYPEKLATKF	10		0.0074	21.4924	ECPAS	ENSG00000136813.14	ENST00000338205.9	ENSP00000339889.5
	VYNENLVHMI	10		0.2172	20.9437	BCAS2	ENSG00000116752.6	ENST00000369541.4	ENSP00000358554.3
	EYYDKHFTEF	10		0.0239	19.3555	ATP6V1A	ENSG00000114573.10	ENST00000273398.8	ENSP00000273398.3
	VWSDVTPLTF	10		0.0205	7.64892	MMP11	ENSG00000099953.10	ENST00000437086.5	ENSP00000408070.1
	AYNPMARDLF	10		0.0647	5.42797	MTOR	ENSG00000198793.12	ENST00000361445.8	ENSP00000354558.4
	KYADLSHNRL	10		0.1365	4.76393	RARS	ENSG00000113643.9	ENST00000231572.8	ENSP00000231572.3
	KYMDVVKERI	10		0.1639	2.57462	DDX24	ENSG00000089737.17	ENST00000622786.4	ENSP00000481317.1
	IYPELQIERF	10		0.0069	1.85233	APBB1IP	ENSG00000077420.16	ENST00000376236.9	ENSP00000365411.4
	SYMLVNENRF	10	1xOxidation [M3]	0.05	0.998678	LDOC1	ENSG00000182195.8	ENST00000370526.4	ENSP00000359557.2
	RYNHITATYF	10		0.0305	0.475144	SNRK	ENSG00000163788.14	ENST00000296088.12	ENSP00000296088.7
	VYEDLRGSVTF	11		0.0315	2634.86	PIGR	ENSG00000162896.6	ENST00000356495.5	ENSP00000348888.4
	IYSVFRNAASF	11		0.2225	83.5056	PLIN2	ENSG00000147872.10	ENST00000276914.7	ENSP00000276914.2
	KYQEVTNNLEF	11		0.0154	59.7548	CAPRIN1	ENSG00000135387.21	ENST00000532820.5	ENSP00000434150.1
	TYTDVTPRQFF	11		0.0277	52.8622	STARD7	ENSG00000084090.13	ENST00000337288.9	ENSP00000338030.5
	RWLPQKNAAQF	11		0.1269	23.4514	PPP2R2A	ENSG00000221914.11	ENST00000315985.7	ENSP00000325074.7
	TYLPAPEGLKF	11		0.0056	16.9062	TNC	ENSG00000041982.16	ENST00000537320.5	ENSP00000443478.1
	KYLAKNSATLF	11		0.0584	11.4747	MORF4L1	ENSG00000185787.14	ENST00000426013.6	ENSP00000408880.2
	PYMDSPQSIGF	11		0.0434	10.3704	PCMT1	ENSG00000120265.17	ENST00000367378.6	ENSP00000356348.2
	IYFPKKEAVTF	11		0.0072	9.81694	PLAA	ENSG00000137055.15	ENST00000397292.8	ENSP00000380460.3
	VYVDLGGSHVF	11		0.0196	9.62112	BMS1	ENSG00000165733.8	ENST00000374518.6	ENSP00000363642.4
	IYDTSTDRLLW	11		0.2313	9.06674	ISG20	ENSG00000172183.15	ENST00000306072.10	ENSP00000306565.5
	KYMPNVKVAVF	11		0.0325	7.59658	DDX39B	ENSG00000198563.14	ENST00000456662.5	ENSP00000416350.1
	KYITQGQLLQF	11		0.0263	7.36064	ELOVL5	ENSG00000012660.14	ENST00000370918.8	ENSP00000359956.5
	VYTVVSSHEQF	11		0.0653	5.32958	ITGAX	ENSG00000140678.16	ENST00000268296.8	ENSP00000268296.4
	RYPDNLKHLYL	11		0.1569	5.05475	CCDC59	ENSG00000133773.12	ENST00000256151.8	ENSP00000256151.7
	VYLDHAGATLF	11		0.0119	2.71373	MOCOS	ENSG00000075643.6	ENST00000261326.6	ENSP00000261326.4
	KYLEESTIRHF	11		0.0224	1.18372	AMOTL1	ENSG00000166025.18	ENST00000317829.12	ENSP00000320968.8
	KYLEERAMRQF	11		0.0864	1.02155	AMOTL2	ENSG00000114019.14	ENST00000422605.6	ENSP00000409999.2

## Sheet: CRC052Normal
	Sequence	Length	Modification	%Rank (NetMHCpan4.1)	TPM	Gene	Gene ID	Transcript ID	Protein ID
	YVHMVTHF	8		0.8009	666.231	TMBIM6	ENSG00000139644.13	ENST00000547798.1	ENSP00000447030.1
	YWSHPRKF	8		0.6397	327.957	RPS29	ENSG00000213741.10	ENST00000245458.10	ENSP00000245458.6
	VYSRTFTW	8		0.157	158.317	MYO1C	ENSG00000197879.17	ENST00000361007.7	ENSP00000354283.2
	KYGPIRQI	8		0.5562	138.333	SF3B6	ENSG00000115128.7	ENST00000233468.5	ENSP00000233468.4
	VFFKGFKW	8		0.6365	120.258	NDUFB3	ENSG00000119013.9	ENST00000237889.9	ENSP00000237889.4
	KYGSVTVW	8		0.3841	74.3998	PPP4C	ENSG00000149923.14	ENST00000561610.1	ENSP00000455995.1
	KYGPVFSF	8		0.0255	66.3766	CYP51A1	ENSG00000001630.17	ENST00000003100.13	ENSP00000003100.8
	YPFQIHSI	8		1.42	34.1689	CDS1	ENSG00000163624.6	ENST00000295887.6	ENSP00000295887.5
	YYNTAVKL	8		0.6769	33.1162	MAEA	ENSG00000090316.16	ENST00000514708.5	ENSP00000427512.1
	SYNSPIGL	8		1.4707	32.1868	PDLIM3	ENSG00000154553.15	ENST00000284771.6	ENSP00000284771.6
	VYGTTYQF	8		0.0623	11.23	TXNDC16	ENSG00000087301.9	ENST00000281741.9	ENSP00000281741.4
	YSHVIQKL	8		1.0537	8.87279	SDS	ENSG00000135094.11	ENST00000257549.9	ENSP00000257549.4
	TYDKGYQF	8		0.186	8.19796	PEX5	ENSG00000139197.10	ENST00000266563.9	ENSP00000266563.5
	KYGFGYQL	8		0.6496	7.54584	PLK2	ENSG00000145632.15	ENST00000617412.1	ENSP00000478685.1
	LYGQVQVF	8		0.2918	5.59291	NOL9	ENSG00000162408.11	ENST00000377705.6	ENSP00000366934.5
	MYPPAFRF	8		0.0314	4.58971	TBXAS1	ENSG00000059377.17	ENST00000448866.6	ENSP00000402536.3
	FYGNVSRF	8		0.2885	3.52895	EHMT1	ENSG00000181090.21	ENST00000460843.6	ENSP00000417980.1
	VQNGKHFKF	9		0.2918	5546.03	FABP1	ENSG00000163586.9	ENST00000295834.7	ENSP00000295834.3
	VYANGQHLF	9		0.0021	3985.98	LGALS4	ENSG00000171747.9	ENST00000307751.9	ENSP00000302100.3
	VYSRYFTTY	9		0.1335	2631.26	CLCA1	ENSG00000016490.15	ENST00000394711.1	ENSP00000378200.1
	KFIDTTSKF	9		0.0212	1844.89	RPL3	ENSG00000100316.16	ENST00000216146.9	ENSP00000346001.3
	EYGPPGKLF	9		0.0287	1811.08	CLCA4	ENSG00000016602.9	ENST00000370563.3	ENSP00000359594.3
	VMAPRTLLL	9		0.3778	1695.46	HLA-A	ENSG00000206503.13	ENST00000376809.10	ENSP00000366005.5
	YYKNIGLGF	9		0.0367	1564.5	RPS11	ENSG00000142534.7	ENST00000270625.7	ENSP00000270625.1
	HYIRKYNRF	9		0.0164	1564.5	RPS11	ENSG00000142534.7	ENST00000270625.7	ENSP00000270625.1
	NYIEKVRFL	9		0.0724	1431.58	DES	ENSG00000175084.11	ENST00000373960.3	ENSP00000363071.3
	VMAPRTVLL	9		0.4689	1075.25	HLA-B	ENSG00000234745.11	ENST00000412585.7	ENSP00000399168.2
	KWFFQKLRF	9		0.0894	1025.5	RPL27	ENSG00000131469.14	ENST00000253788.11	ENSP00000253788.4
	RYYPLGQTF	9		0.0009	1017.63	FCGBP	ENSG00000275395.6	ENST00000616721.6	ENSP00000481056.3
	TMMFTFHKF	9		0.1503	886.603	S100A10	ENSG00000197747.9	ENST00000368811.8	ENSP00000357801.3
	VYTTMAEHF	9		0.0049	867.925	TSPAN1	ENSG00000117472.10	ENST00000372003.6	ENSP00000361072.1
	VYKETCISF	9		0.01	832.232	TSPAN8	ENSG00000127324.9	ENST00000546561.2	ENSP00000447160.1
	VFKSKSDRI	9		1.0465	832.232	TSPAN8	ENSG00000127324.9	ENST00000546561.2	ENSP00000447160.1
	NYIEFTRIL	9		0.1066	684.384	MYL12B	ENSG00000118680.13	ENST00000237500.9	ENSP00000237500.5
	AYVHMVTHF	9		0.0061	666.231	TMBIM6	ENSG00000139644.13	ENST00000547798.1	ENSP00000447030.1
	TYLPQTYII	9		0.0059	626.629	ITM2C	ENSG00000135916.16	ENST00000326427.11	ENSP00000322730.6
	TYSISKNTF	9		0.0189	608.001	UGT2B17	ENSG00000197888.2	ENST00000317746.2	ENSP00000320401.2
	YYTRLGNDF	9		0.097	563.634	RPS17	ENSG00000182774.13	ENST00000647841.1	ENSP00000498019.1
	RYLTVAAVF	9		0.0167	558.474	TUBB4B	ENSG00000188229.6	ENST00000340384.5	ENSP00000341289.4
	DYVEGLRVF	9		0.1353	495.829	MYL6	ENSG00000092841.18	ENST00000547649.5	ENSP00000446714.1
	VYDGSWSEW	9		0.068	476.035	TST	ENSG00000128311.14	ENST00000249042.8	ENSP00000249042.3
	VYGPMKNYL	9		0.0244	450.639	ANPEP	ENSG00000166825.14	ENST00000300060.7	ENSP00000300060.6
	RWPKKSAEF	9		0.0535	381.607	RPL17	ENSG00000265681.7	ENST00000580261.5	ENSP00000462385.1
	AYVLNIVRF	9		0.0134	380.398	ATP1B1	ENSG00000143153.12	ENST00000367815.8	ENSP00000356789.3
	PFSNSHNAL	9		1.5356	363.58	CKB	ENSG00000166165.13	ENST00000553652.5	ENSP00000450676.1
	RFVNVVPTF	9		0.0122	331.651	FAU	ENSG00000149806.11	ENST00000529639.6	ENSP00000435370.1
	LYWSHPRKF	9		0.0225	327.957	RPS29	ENSG00000213741.10	ENST00000245458.10	ENSP00000245458.6
	MYTLGITNF	9	1xOxidation [M1]	0.0145	308.646	ARPC3	ENSG00000111229.16	ENST00000228825.12	ENSP00000228825.7
	NYIDKVRFL	9		0.0729	297.427	VIM	ENSG00000026025.16	ENST00000224237.9	ENSP00000224237.5
	RISLPLPNF	9		0.8058	297.427	VIM	ENSG00000026025.16	ENST00000224237.9	ENSP00000224237.5
	WYKSKFADL	9		0.9842	297.427	VIM	ENSG00000026025.16	ENST00000224237.9	ENSP00000224237.5
	RLPEEWSQW	9		0.2153	289.685	HSPB1	ENSG00000106211.9	ENST00000248553.7	ENSP00000248553.6
	KYMDINFDF	9		0.0063	286.561	MYO1D	ENSG00000176658.17	ENST00000318217.10	ENSP00000324527.5
	AYKYIQELW	9		0.0402	262.164	RPL15	ENSG00000174748.21	ENST00000611050.4	ENSP00000483260.1
	YYVRAVLHL	9		0.0212	259.912	CYBA	ENSG00000051523.11	ENST00000261623.8	ENSP00000261623.3
	SYANVKQWL	9		0.145	254.774	RAB1B	ENSG00000174903.16	ENST00000311481.11	ENSP00000310226.6
	PYSINMNVF	9		0.1624	246.577	KLF5	ENSG00000102554.14	ENST00000377687.6	ENSP00000366915.4
	RYALQMEQL	9		0.0971	229.043	KRT18	ENSG00000111057.11	ENST00000388835.4	ENSP00000373487.3
	RYQKSTELL	9		0.0247	220.985	H3F3A	ENSG00000163041.11	ENST00000366816.5	ENSP00000355781.1
	NYNENLTLI	9		0.132	212.717	ADAMDEC1	ENSG00000134028.14	ENST00000256412.8	ENSP00000256412.4
	TYPENWRAF	9		0.0134	209.586	EEF1G	ENSG00000254772.10	ENST00000329251.5	ENSP00000331901.4
	KYLDIPKML	9		0.022	202.541	ACTN4	ENSG00000130402.12	ENST00000252699.7	ENSP00000252699.2
	KYPNMFKKI	9		0.0449	178.262	AHCYL2	ENSG00000158467.16	ENST00000325006.7	ENSP00000315931.3
	IYKKYPNMF	9		0.0102	178.262	AHCYL2	ENSG00000158467.16	ENST00000325006.7	ENSP00000315931.3
	VYQNIFTAM	9		0.1127	178.22	GNA11	ENSG00000088256.9	ENST00000078429.9	ENSP00000078429.3
	LYSHLVDYF	9		0.0212	178.22	GNA11	ENSG00000088256.9	ENST00000078429.9	ENSP00000078429.3
	RYQDAIRVF	9		0.0072	175.158	EIF3L	ENSG00000100129.18	ENST00000406934.5	ENSP00000384634.1
	AYQSVQETW	9		0.0062	174.464	SLC44A4	ENSG00000204385.12	ENST00000375562.8	ENSP00000364712.4
	SYMGHFDLL	9		0.0245	170.099	SF3B5	ENSG00000169976.6	ENST00000367569.3	ENSP00000356541.2
	DYNNLWRTI	9		0.251	169.57	MAOA	ENSG00000189221.9	ENST00000338702.3	ENSP00000340684.3
	TYVSKPVSW	9		0.0136	165.34	EIF4B	ENSG00000063046.17	ENST00000262056.13	ENSP00000262056.9
	DYIKFLRSI	9		0.1536	160.933	HDAC1	ENSG00000116478.12	ENST00000373548.8	ENSP00000362649.3
	EYSKQMQRF	9		0.0416	160.933	HDAC1	ENSG00000116478.12	ENST00000373548.8	ENSP00000362649.3
	PYNDYFEYF	9		0.0117	160.933	HDAC1	ENSG00000116478.12	ENST00000373548.8	ENSP00000362649.3
	RYAEEVGIF	9		0.0345	158.803	NANS	ENSG00000095380.11	ENST00000210444.6	ENSP00000210444.5
	KYMDVQFDF	9		0.0045	158.317	MYO1C	ENSG00000197879.17	ENST00000361007.7	ENSP00000354283.2
	VYSRTFTWL	9		0.0981	158.317	MYO1C	ENSG00000197879.17	ENST00000361007.7	ENSP00000354283.2
	KYLGLLENL	9		0.0513	158.317	MYO1C	ENSG00000197879.17	ENST00000361007.7	ENSP00000354283.2
	NYPQSVPRL	9		0.0404	158.317	MYO1C	ENSG00000197879.17	ENST00000361007.7	ENSP00000354283.2
	VFSPDGHLF	9		0.0073	157.744	PSMA7	ENSG00000101182.15	ENST00000370873.9	ENSP00000359910.4
	RYVIIPTTF	9		0.0029	153.566	CAPN5	ENSG00000149260.18	ENST00000648180.1	ENSP00000498132.1
	IYINSRSVF	9		0.0446	153.566	CAPN5	ENSG00000149260.18	ENST00000648180.1	ENSP00000498132.1
	VFNDVRLLL	9		0.2163	152.277	CAPZA1	ENSG00000116489.13	ENST00000263168.4	ENSP00000263168.3
	VYPRPIITW	9		0.0036	151.227	HHLA2	ENSG00000114455.13	ENST00000619531.4	ENSP00000482187.1
	IYTEHAHQV	9		0.1378	150.675	WDR1	ENSG00000071127.17	ENST00000382452.6	ENSP00000371890.2
	KYTPPPHHI	9		0.0036	149.867	NDUFS5	ENSG00000168653.11	ENST00000372967.3	ENSP00000362058.3
	RYIANTVEL	9		0.0295	147.709	RPN2	ENSG00000118705.17	ENST00000237530.11	ENSP00000237530.6
	NYTEWLQDL	9		0.3159	146.736	RRBP1	ENSG00000125844.15	ENST00000246043.8	ENSP00000246043.4
	EYALLYHTL	9		0.0333	139.762	AOC1	ENSG00000002726.20	ENST00000360937.8	ENSP00000354193.4
	EQMSIGHHI	9		1.8188	139.058	MLF2	ENSG00000089693.10	ENST00000435120.5	ENSP00000403941.1
	RWFDKSFTF	9		0.004	134.701	CPT1A	ENSG00000110090.13	ENST00000265641.10	ENSP00000265641.4
	VYGPLPQSF	9		0.0008	129.581	COX4I1	ENSG00000131143.8	ENST00000566405.5	ENSP00000455301.1
	VYKVPPFTF	9		0.0019	127.989	CAVIN1	ENSG00000177469.13	ENST00000357037.6	ENSP00000349541.4
	NYARGHYTI	9		0.0422	127.472	TUBA1C	ENSG00000167553.15	ENST00000301072.10	ENSP00000301072.6
	PYPRIHFPL	9		0.2945	127.472	TUBA1C	ENSG00000167553.15	ENST00000301072.10	ENSP00000301072.6
	VYVQHPITF	9		0.0016	126.34	LITAF	ENSG00000189067.12	ENST00000339430.9	ENSP00000340118.5
	VYVAIQAVL	9		0.1437	122.1	ACTR2	ENSG00000138071.13	ENST00000260641.9	ENSP00000260641.5
	VYHVHLHVL	9		0.0347	121.89	HINT1	ENSG00000169567.11	ENST00000304043.9	ENSP00000304229.5
	YYIDKLEYL	9		0.0077	116.496	NET1	ENSG00000173848.19	ENST00000380359.3	ENSP00000369717.3
	AFMKGVFTF	9		0.0132	114.227	TMEM141	ENSG00000244187.8	ENST00000290079.9	ENSP00000290079.8
	VYSPHVLNL	9		0.0042	113.469	DNM2	ENSG00000079805.16	ENST00000359692.10	ENSP00000352721.6
	LYQFNPAFF	9		0.0152	113.204	EIF3K	ENSG00000178982.9	ENST00000248342.8	ENSP00000248342.3
	EYLKLLHSF	9		0.0058	111.639	SREBF2	ENSG00000198911.12	ENST00000361204.9	ENSP00000354476.4
	AYQDRLAYL	9		0.102	108.814	IQGAP1	ENSG00000140575.13	ENST00000633485.1	ENSP00000488618.1
	KYGIQMPAF	9		0.0474	108.814	IQGAP1	ENSG00000140575.13	ENST00000633485.1	ENSP00000488618.1
	RYLDELMKL	9		0.0132	108.814	IQGAP1	ENSG00000140575.13	ENST00000633485.1	ENSP00000488618.1
	RYKATGLHF	9		0.0202	108.814	IQGAP1	ENSG00000140575.13	ENST00000633485.1	ENSP00000488618.1
	IYKSMVQKF	9		0.0029	103.149	MYO1A	ENSG00000166866.13	ENST00000442789.6	ENSP00000393392.2
	KYMDIEFDF	9		0.0087	103.149	MYO1A	ENSG00000166866.13	ENST00000442789.6	ENSP00000393392.2
	IYNPTTGEF	9		0.0082	101.797	ATP1B3	ENSG00000069849.11	ENST00000286371.8	ENSP00000286371.3
	KYQEVTNNL	9		0.0116	101.557	CAPRIN1	ENSG00000135387.21	ENST00000532820.5	ENSP00000434150.1
	IYSQTYFRF	9		0.0018	98.9258	TNFSF10	ENSG00000121858.11	ENST00000241261.7	ENSP00000241261.2
	TYFRFQEEI	9		0.0914	98.9258	TNFSF10	ENSG00000121858.11	ENST00000241261.7	ENSP00000241261.2
	TYVYFTNEL	9		0.1507	98.9258	TNFSF10	ENSG00000121858.11	ENST00000241261.7	ENSP00000241261.2
	RYPDSHQLF	9		0.002	98.9032	G3BP2	ENSG00000138757.14	ENST00000357854.7	ENSP00000350518.3
	RYVAGIEGF	9		0.0228	97.9877	SEL1L3	ENSG00000091490.11	ENST00000502949.5	ENSP00000425438.1
	EYRPEFSNF	9		0.0662	97.6366	PARP4	ENSG00000102699.6	ENST00000381989.4	ENSP00000371419.3
	QYPSICPRL	9		0.0573	97.6366	PARP4	ENSG00000102699.6	ENST00000381989.4	ENSP00000371419.3
	SYLPLAHMF	9		0.0009	97.4319	ACSL5	ENSG00000197142.10	ENST00000354655.8	ENSP00000346680.4
	KYLELCVDL	9		0.3992	96.7735	EIF3A	ENSG00000107581.13	ENST00000369144.8	ENSP00000358140.3
	LYDIILKNF	9		0.0433	96.3698	PSME1	ENSG00000092010.15	ENST00000206451.11	ENSP00000206451.6
	IYTSSVNRL	9		0.0348	95.0368	COPB2	ENSG00000184432.10	ENST00000507777.5	ENSP00000422295.1
	KYPDRVPVI	9		0.018	95.0237	GABARAPL2	ENSG00000034713.8	ENST00000037243.7	ENSP00000037243.2
	KYPENFFLL	9		0.0032	94.7848	PPP1CB	ENSG00000213639.10	ENST00000296122.10	ENSP00000296122.6
	KYQELQVLF	9		0.0015	94.529	VPS37B	ENSG00000139722.7	ENST00000267202.7	ENSP00000267202.2
	VYNAVANLW	9		0.0235	93.5466	SMPDL3A	ENSG00000172594.13	ENST00000368440.5	ENSP00000357425.4
	IYTEVRELV	9		0.2074	90.5914	CKAP4	ENSG00000136026.14	ENST00000378026.5	ENSP00000367265.4
	KYGDFNKEV	9		0.7009	90.5832	MSN	ENSG00000147065.17	ENST00000360270.7	ENSP00000353408.5
	VFIASSSGF	9		0.2211	90.5182	SH3BGRL2	ENSG00000198478.8	ENST00000369838.6	ENSP00000358853.4
	HYIKNHEFI	9		0.0688	90.3612	PRKCD	ENSG00000163932.15	ENST00000654719.1	ENSP00000499558.1
	KYIDKTIRV	9		0.0893	90.2644	LSM7	ENSG00000130332.15	ENST00000252622.15	ENSP00000252622.8
	RYRGDYDRF	9		0.1135	89.7342	HNRNPUL2	ENSG00000214753.3	ENST00000301785.6	ENSP00000301785.5
	VYIKHPVSL	9		0.0059	89.5615	PSMD8	ENSG00000099341.11	ENST00000620216.4	ENSP00000481136.1
	EYHKWRTYF	9		0.0741	88.76	MLXIP	ENSG00000175727.14	ENST00000319080.12	ENSP00000312834.6
	NYVKDLSRL	9		0.1965	88.4993	CTDSP1	ENSG00000144579.7	ENST00000273062.6	ENSP00000273062.2
	HYPLNTVTF	9		0.0074	88.4926	TNS1	ENSG00000079308.19	ENST00000651849.1	ENSP00000498399.1
	VYTSGIYNI	9		0.0158	88.4926	TNS1	ENSG00000079308.19	ENST00000651849.1	ENSP00000498399.1
	KYIHSANVL	9		0.0925	86.1181	MAPK3	ENSG00000102882.12	ENST00000484663.5	ENSP00000432742.1
	RYLQTLTTI	9		0.016	86.0073	STOM	ENSG00000148175.12	ENST00000286713.6	ENSP00000286713.2
	KYPDVIQEL	9		0.0046	84.8938	CNNM4	ENSG00000158158.12	ENST00000377075.3	ENSP00000366275.2
	KYQKGFSLW	9		0.0098	84.861	TRAM1	ENSG00000067167.8	ENST00000262213.7	ENSP00000262213.2
	AYLLNLNHL	9		0.0529	84.861	TRAM1	ENSG00000067167.8	ENST00000262213.7	ENSP00000262213.2
	AYPHNLMTF	9		0.0041	84.861	TRAM1	ENSG00000067167.8	ENST00000262213.7	ENSP00000262213.2
	EYFSYPVSL	9		0.079	82.8482	SCNN1A	ENSG00000111319.13	ENST00000360168.7	ENSP00000353292.3
	QYLPHVARL	9		0.0178	82.1636	SURF4	ENSG00000148248.14	ENST00000371989.8	ENSP00000361057.3
	KFYTDPSYF	9		0.075	80.5179	WASF2	ENSG00000158195.11	ENST00000618852.5	ENSP00000483313.1
	EYLTKVDKL	9		0.1835	80.4269	CLTC	ENSG00000141367.11	ENST00000393043.5	ENSP00000376763.1
	KFIWTNHKF	9		0.0245	79.7049	NDUFA12	ENSG00000184752.13	ENST00000327772.7	ENSP00000330737.2
	KYISKPENL	9		0.0178	79.6575	CAB39	ENSG00000135932.11	ENST00000258418.10	ENSP00000258418.5
	VYFSAIQKI	9		0.0061	79.3488	BAIAP2L2	ENSG00000128298.17	ENST00000332536.9	ENSP00000328876.6
	IYKSIMEQF	9		0.0032	79.3488	BAIAP2L2	ENSG00000128298.17	ENST00000332536.9	ENSP00000328876.6
	NYLRAFHAL	9		0.0568	79.3488	BAIAP2L2	ENSG00000128298.17	ENST00000332536.9	ENSP00000328876.6
	IFTDLSSRF	9		0.0725	78.3838	XRCC5	ENSG00000079246.16	ENST00000392132.7	ENSP00000375977.2
	KYLATLETL	9		0.0213	78.0156	JAK1	ENSG00000162434.12	ENST00000342505.5	ENSP00000343204.4
	RYSSMAASF	9		0.0077	77.2852	PDZK1IP1	ENSG00000162366.8	ENST00000294338.7	ENSP00000294338.2
	QYNMNFEKL	9		0.0913	77.054	CASP7	ENSG00000165806.19	ENST00000369318.7	ENSP00000358324.3
	FYTAYLQRL	9		0.113	75.5093	QSOX1	ENSG00000116260.17	ENST00000367602.8	ENSP00000356574.3
	KFNPVSFTW	9		0.011	75.0892	KLHDC3	ENSG00000124702.18	ENST00000326974.9	ENSP00000313995.4
	LYMKNGQGF	9		0.0203	74.8953	RAP1B	ENSG00000127314.18	ENST00000543393.5	ENSP00000445090.1
	LYSAWDKQF	9		0.0864	74.7626	SELENBP1	ENSG00000143416.21	ENST00000447402.7	ENSP00000413960.3
	RYPDRITLI	9		0.0115	74.3998	PPP4C	ENSG00000149923.14	ENST00000561610.1	ENSP00000455995.1
	RYLEKPMEI	9		0.0074	73.5538	STAT3	ENSG00000168610.14	ENST00000264657.9	ENSP00000264657.4
	RYLEQLHQL	9		0.0039	73.5538	STAT3	ENSG00000168610.14	ENST00000264657.9	ENSP00000264657.4
	KYSLVKNKI	9		0.0825	73.0806	S100A16	ENSG00000188643.11	ENST00000368706.9	ENSP00000357695.3
	SYLKDTKLW	9		0.0551	72.7383	STK24	ENSG00000102572.14	ENST00000376547.7	ENSP00000365730.3
	KYGSVIQLL	9		0.0052	72.6687	ITPR3	ENSG00000096433.11	ENST00000605930.3	ENSP00000475177.1
	PYKVTQDEL	9		0.5289	72.5753	NCL	ENSG00000115053.16	ENST00000322723.9	ENSP00000318195.4
	IYLEKLKTI	9		0.0161	72.0026	PLEC	ENSG00000178209.15	ENST00000527096.5	ENSP00000434583.1
	RYVRKFVLM	9		0.0737	71.7133	CHMP2A	ENSG00000130724.8	ENST00000600118.5	ENSP00000469240.1
	YYLDWIHHY	9		0.0348	70.901	TPSB2	ENSG00000197253.13	ENST00000612142.1	ENSP00000478695.1
	FYPYGLQTF	9		0.0102	70.8363	SUN2	ENSG00000100242.15	ENST00000405018.5	ENSP00000385616.1
	LYIVHPTMF	9	1xOxidation [M8]	0.0088	70.7923	ARHGAP1	ENSG00000175220.12	ENST00000311956.9	ENSP00000310491.4
	KYLSDNVHL	9		0.0732	70.2915	CDC37	ENSG00000105401.9	ENST00000222005.7	ENSP00000222005.1
	KYGQGFYLI	9		0.0105	68.7225	LLGL2	ENSG00000073350.13	ENST00000577200.5	ENSP00000464397.1
	LYGAPGVEF	9		0.0188	68.7225	LLGL2	ENSG00000073350.13	ENST00000577200.5	ENSP00000464397.1
	NYGHVYAVF	9		0.0156	68.1954	IDH3G	ENSG00000067829.19	ENST00000217901.10	ENSP00000217901.5
	KYIPAFCEL	9		0.0239	67.8556	HNF4A	ENSG00000101076.16	ENST00000415691.2	ENSP00000412111.1
	LYLPVHYGF	9		0.0047	67.5726	HEPACAM2	ENSG00000188175.9	ENST00000394468.6	ENSP00000377980.2
	VMSATFAKF	9		0.2249	67.4034	DYNC1I2	ENSG00000077380.15	ENST00000409317.5	ENSP00000386591.1
	SYVRSLPFF	9		0.0061	67.2976	TRAPPC1	ENSG00000170043.11	ENST00000303731.8	ENSP00000302783.4
	VYTHSYLCF	9		0.0198	66.7307	ENTPD8	ENSG00000188833.9	ENST00000472938.5	ENSP00000420531.1
	IYIAGHPAF	9		0.0099	65.3999	HNRNPL	ENSG00000104824.17	ENST00000600873.5	ENSP00000470231.1
	KYKGIFNGF	9		0.0226	64.9247	SLC25A3	ENSG00000075415.12	ENST00000401722.7	ENSP00000383898.3
	GYADIVQLL	9		0.039	64.6562	OSTF1	ENSG00000134996.11	ENST00000346234.6	ENSP00000340836.6
	DYMKNVLVL	9		0.1082	64.3145	GUCY2C	ENSG00000070019.5	ENST00000261170.5	ENSP00000261170.3
	NYLSIFRKF	9		0.0064	63.7749	CAPN1	ENSG00000014216.15	ENST00000279247.10	ENSP00000279247.6
	KYQEEFEHF	9		0.0016	63.115	LMAN1	ENSG00000074695.6	ENST00000251047.6	ENSP00000251047.4
	IYNHITTRV	9		0.1704	62.982	ADD1	ENSG00000087274.17	ENST00000513328.6	ENSP00000421907.2
	KYPNVFKKI	9		0.0209	61.514	AHCYL1	ENSG00000168710.18	ENST00000393614.8	ENSP00000377238.4
	RYLNEFEEL	9		0.0243	60.9538	EIF2AK1	ENSG00000086232.13	ENST00000199389.11	ENSP00000199389.6
	VYQHGLTGF	9		0.0201	60.8935	BAK1	ENSG00000030110.13	ENST00000374467.4	ENSP00000363591.3
	VYIEKNDKL	9		0.0512	60.429	ERBB3	ENSG00000065361.15	ENST00000551085.5	ENSP00000448483.1
	QYLLDTSTW	9		0.048	59.8292	TM4SF1	ENSG00000169908.12	ENST00000305366.8	ENSP00000304277.3
	LYLKALEGF	9		0.0273	59.2706	EPAS1	ENSG00000116016.14	ENST00000263734.5	ENSP00000263734.3
	VYTVHHMVW	9		0.0592	58.7654	MAST2	ENSG00000086015.21	ENST00000361297.7	ENSP00000354671.2
	SYNRTFMKL	9		0.0236	58.5649	MAN1A1	ENSG00000111885.7	ENST00000368468.4	ENSP00000357453.3
	KYFVPPQLF	9		0.0014	57.9884	B3GNT6	ENSG00000198488.10	ENST00000622824.1	ENSP00000484640.1
	RYMPQNPHI	9		0.0093	57.4429	RBBP7	ENSG00000102054.17	ENST00000404022.5	ENSP00000386068.1
	KYGIVLKEF	9		0.0168	57.4282	GTF2F1	ENSG00000125651.14	ENST00000394456.10	ENSP00000377969.3
	GYLADPAKF	9		0.0404	56.9295	MRPL15	ENSG00000137547.8	ENST00000260102.8	ENSP00000260102.4
	SYFRWRETL	9		0.0409	56.8471	FUT3	ENSG00000171124.13	ENST00000589620.5	ENSP00000465804.1
	KQALKYFNL	9		1.2698	56.4077	SEL1L	ENSG00000071537.14	ENST00000336735.9	ENSP00000337053.4
	TYPRALLHW	9		0.0156	56.4077	SEL1L	ENSG00000071537.14	ENST00000336735.9	ENSP00000337053.4
	SYIEHIFEI	9		0.0059	56.1592	PEA15	ENSG00000162734.12	ENST00000368076.1	ENSP00000357055.1
	IYHDLEQSI	9		0.0685	56.0528	PACSIN2	ENSG00000100266.19	ENST00000263246.8	ENSP00000263246.3
	VYGFVREAL	9		0.2693	55.9601	UBXN6	ENSG00000167671.12	ENST00000301281.11	ENSP00000301281.5
	TYRNVMEQF	9		0.0218	55.8176	BAIAP2L1	ENSG00000006453.14	ENST00000005260.9	ENSP00000005260.8
	HYHKKFWKL	9		0.0183	55.4873	GALNT3	ENSG00000115339.13	ENST00000392701.7	ENSP00000376465.3
	TYPIKTPTF	9		0.0026	55.4873	GALNT3	ENSG00000115339.13	ENST00000392701.7	ENSP00000376465.3
	KYLDNPNAL	9		0.0499	55.4614	KANK2	ENSG00000197256.10	ENST00000586659.5	ENSP00000465650.1
	YYASLRHYL	9		0.0304	55.342	PYY	ENSG00000131096.10	ENST00000592796.1	ENSP00000467310.1
	TYMKEILRF	9		0.0014	55.2804	SLC17A5	ENSG00000119899.13	ENST00000355773.6	ENSP00000348019.5
	KYKEAAHLL	9		0.011	55.1415	KLC4	ENSG00000137171.15	ENST00000453940.6	ENSP00000395806.2
	RYIPTAAAF	9		0.0046	54.1393	SEC61A1	ENSG00000058262.10	ENST00000424880.2	ENSP00000411445.2
	RYIDRIHIF	9		0.001	53.9986	PRPF8	ENSG00000174231.17	ENST00000304992.11	ENSP00000304350.6
	TYQRWQFTL	9		0.0189	53.9986	PRPF8	ENSG00000174231.17	ENST00000304992.11	ENSP00000304350.6
	VYTTTVHWL	9		0.0444	53.9986	PRPF8	ENSG00000174231.17	ENST00000304992.11	ENSP00000304350.6
	NYLHLDYNF	9		0.021	53.9986	PRPF8	ENSG00000174231.17	ENST00000304992.11	ENSP00000304350.6
	RYAEWEERI	9		0.0993	53.5152	GBA2	ENSG00000070610.14	ENST00000378103.7	ENSP00000367343.3
	VYCQILKQL	9		0.0988	53.4866	MYO7B	ENSG00000169994.18	ENST00000428314.5	ENSP00000415090.1
	KYQDILNEI	9		0.0182	52.9663	IQGAP2	ENSG00000145703.16	ENST00000274364.11	ENSP00000274364.6
	SYLSRLQYF	9		0.0028	52.9663	IQGAP2	ENSG00000145703.16	ENST00000274364.11	ENSP00000274364.6
	TYPEVKNKL	9		0.0417	52.9663	IQGAP2	ENSG00000145703.16	ENST00000274364.11	ENSP00000274364.6
	RYDEIRRHW	9		0.037	52.6605	RPL7A	ENSG00000148303.17	ENST00000323345.11	ENSP00000361076.3
	PYGNIQSRL	9		0.2393	52.5584	GALNT2	ENSG00000143641.10	ENST00000366672.5	ENSP00000355632.4
	VGARIYHTI	9		1.7211	51.9946	MGST1	ENSG00000008394.13	ENST00000396210.8	ENSP00000379513.3
	SFHNIHNTF	9		0.022	51.7915	BUB3	ENSG00000154473.18	ENST00000368858.9	ENSP00000357851.5
	RYPTSIASL	9		0.0318	51.7915	BUB3	ENSG00000154473.18	ENST00000368858.9	ENSP00000357851.5
	VLPKLYVKL	9		0.3164	51.7123	RPS26	ENSG00000197728.11	ENST00000646449.2	ENSP00000496643.1
	AYLEAIHNF	9		0.0009	51.5033	AP2S1	ENSG00000042753.11	ENST00000263270.10	ENSP00000263270.5
	VYTVVDEMF	9	1xOxidation [M8]	0.0213	51.5033	AP2S1	ENSG00000042753.11	ENST00000263270.10	ENSP00000263270.5
	QYPVIIHLI	9		0.0054	51.1826	ELOVL1	ENSG00000066322.15	ENST00000372458.8	ENSP00000361536.3
	KYLPEWTAW	9		0.0137	50.7209	PSEN1	ENSG00000080815.19	ENST00000357710.8	ENSP00000350342.4
	TYSYVPPQW	9		0.0127	50.5543	FAM168B	ENSG00000152102.18	ENST00000409185.5	ENSP00000387051.1
	TYYGSFVTR	9		1.763	50.1418	EIF3H	ENSG00000147677.11	ENST00000521861.6	ENSP00000429931.1
	KYEELFPAF	9		0.0153	49.3658	NAPA	ENSG00000105402.8	ENST00000263354.8	ENSP00000263354.2
	LYAPYSTHF	9		0.0021	49.3468	GPRC5A	ENSG00000013588.8	ENST00000014914.5	ENSP00000014914.5
	VFDPKVFTF	9		0.0034	49.2288	CRYBG1	ENSG00000112297.15	ENST00000369066.7	ENSP00000358062.3
	KYSKIKHLL	9		0.0091	49.0881	SCNN1B	ENSG00000168447.11	ENST00000343070.7	ENSP00000345751.2
	KYFHPPAHL	9		0.018	49.0303	MBNL1	ENSG00000152601.17	ENST00000485910.5	ENSP00000418427.1
	EYMKHTRLF	9		0.016	48.6097	FLII	ENSG00000177731.16	ENST00000545457.6	ENSP00000438536.2
	LYGKIAEAF	9		0.0168	48.5542	GIPC1	ENSG00000123159.16	ENST00000393033.9	ENSP00000376753.3
	KYLEMIYSM	9		0.0251	48.3645	IPO7	ENSG00000205339.10	ENST00000379719.8	ENSP00000369042.3
	EYMLQNHVF	9		0.032	48.3645	IPO7	ENSG00000205339.10	ENST00000379719.8	ENSP00000369042.3
	IYQQVRDEL	9		0.1053	48.0234	SATB2	ENSG00000119042.17	ENST00000260926.9	ENSP00000260926.5
	RYFIAPAKF	9		0.0053	47.9467	LAMC1	ENSG00000135862.6	ENST00000258341.5	ENSP00000258341.3
	RYMDAWNTV	9		0.0783	47.7826	TIMM13	ENSG00000099800.8	ENST00000215570.8	ENSP00000215570.2
	RYLQSTQAI	9		0.0388	47.4901	SETD3	ENSG00000183576.13	ENST00000331768.10	ENSP00000327436.5
	IYGLLKNPF	9		0.119	47.3334	YME1L1	ENSG00000136758.18	ENST00000326799.7	ENSP00000318480.3
	TYTEVVTEF	9		0.0027	47.3252	AEBP1	ENSG00000106624.11	ENST00000223357.8	ENSP00000223357.3
	RYSVASFKF	9		0.0048	46.9559	MYORG	ENSG00000164976.9	ENST00000297625.8	ENSP00000297625.8
	QYLLHSPEL	9		0.1279	46.6218	ATOH1	ENSG00000172238.4	ENST00000306011.4	ENSP00000302216.3
	QYGKNFFRI	9		0.0467	46.5894	RERE	ENSG00000142599.19	ENST00000377464.5	ENSP00000366684.1
	EYAVMLYTW	9		0.0693	46.49	CYFIP1	ENSG00000273749.5	ENST00000610365.4	ENSP00000478779.1
	LYANMFERL	9		0.0553	46.4767	FKBP4	ENSG00000004478.8	ENST00000001008.6	ENSP00000001008.4
	KYINTDAKF	9		0.0121	45.8804	TRPC4AP	ENSG00000100991.12	ENST00000252015.3	ENSP00000252015.2
	SYSGTFHSL	9		0.0117	45.811	NBPF1	ENSG00000219481.10	ENST00000430580.6	ENSP00000474456.1
	NFTNVAATF	9		0.1463	45.6075	ACLY	ENSG00000131473.17	ENST00000353196.5	ENSP00000345398.1
	VYISNGQVL	9		0.0538	45.4702	SELENOK	ENSG00000113811.11	ENST00000495461.6	ENSP00000418813.1
	HYTIVFNTF	9		0.0053	45.3195	ATP2B4	ENSG00000058668.14	ENST00000341360.6	ENSP00000340930.2
	IYGGDYERF	9		0.0087	45.3174	PANK3	ENSG00000120137.7	ENST00000239231.7	ENSP00000239231.6
	IYQRDPLKL	9		0.0232	45.2925	STAT6	ENSG00000166888.12	ENST00000553533.2	ENSP00000451546.2
	VYPPHSHSI	9		0.0041	45.2925	STAT6	ENSG00000166888.12	ENST00000553533.2	ENSP00000451546.2
	RYVKKLGDF	9		0.2465	45.2448	FDFT1	ENSG00000079459.13	ENST00000525777.5	ENSP00000436069.1
	HYSPIYLSF	9		0.0009	45.2448	FDFT1	ENSG00000079459.13	ENST00000525777.5	ENSP00000436069.1
	VQPSKYHFL	9		0.2639	44.5674	MAGEF1	ENSG00000177383.4	ENST00000317897.4	ENSP00000315064.3
	KYGDPGSLF	9		0.0063	44.1075	ITGA6	ENSG00000091409.15	ENST00000458358.5	ENSP00000394169.1
	TYNYPVHYF	9		0.0034	43.9707	TMEM30A	ENSG00000112697.16	ENST00000370050.9	ENSP00000359067.5
	RYLEKFYGL	9		0.0189	43.8876	MMP12	ENSG00000262406.2	ENST00000571244.2	ENSP00000458585.1
	YYTQKLHLL	9		0.0088	43.7185	KCNK5	ENSG00000164626.9	ENST00000359534.4	ENSP00000352527.3
	KYVHLFPKL	9		0.0203	43.592	SNRNP200	ENSG00000144028.15	ENST00000652267.1	ENSP00000498933.1
	SYLLRPMVF	9		0.0086	43.5615	SLC28A2	ENSG00000137860.12	ENST00000347644.8	ENSP00000315006.4
	EYATKISRF	9		0.0315	43.3662	PITHD1	ENSG00000057757.10	ENST00000246151.9	ENSP00000246151.4
	VLPSSLPTF	9		0.0374	43.3119	MUC5B	ENSG00000117983.17	ENST00000529681.5	ENSP00000436812.1
	VQPRNWLLF	9		0.1451	43.1613	MPC1	ENSG00000060762.19	ENST00000360961.11	ENSP00000354223.6
	RYQTQPVTL	9		0.0166	43.0121	SVIL	ENSG00000197321.14	ENST00000355867.8	ENSP00000348128.4
	PYMANVYLI	9		0.0795	42.6294	PLOD2	ENSG00000152952.12	ENST00000360060.7	ENSP00000353170.3
	LYLTNCEKL	9		0.2723	42.4176	ZER1	ENSG00000160445.11	ENST00000291900.7	ENSP00000291900.2
	PFAPAIQTF	9		0.0118	42.3013	UBA7	ENSG00000182179.13	ENST00000333486.4	ENSP00000333266.3
	TYGEIFEKF	9		0.0009	42.201	NDUFC2	ENSG00000151366.13	ENST00000281031.5	ENSP00000281031.4
	MYAKEFDLL	9		0.0586	42.1654	FMO5	ENSG00000131781.13	ENST00000254090.9	ENSP00000254090.4
	YYQHIVTTL	9		0.0054	42.003	PCYOX1	ENSG00000116005.12	ENST00000433351.7	ENSP00000387654.2
	PFHTSTEMF	9		0.2189	41.9031	DHRS3	ENSG00000162496.9	ENST00000616661.5	ENSP00000480439.1
	SYNGSPNSF	9		0.0148	41.8023	TFCP2L1	ENSG00000115112.8	ENST00000263707.6	ENSP00000263707.5
	RFKTQPVTF	9		0.0563	41.7281	C11orf96	ENSG00000187479.7	ENST00000617612.2	ENSP00000479976.1
	KYDEIFYNL	9		0.0149	41.6448	EHD2	ENSG00000024422.12	ENST00000263277.8	ENSP00000263277.2
	KYPLLLDNI	9		0.1412	41.6121	ARHGEF12	ENSG00000196914.9	ENST00000532993.5	ENSP00000432984.1
	RYMEVSGNL	9		0.1194	40.9341	SF3A3	ENSG00000183431.12	ENST00000373019.5	ENSP00000362110.4
	VYEEILHQI	9		0.0128	40.8232	FAM129A	ENSG00000135842.17	ENST00000367511.4	ENSP00000356481.3
	NYLVLPNRI	9		0.09	40.7815	ESYT2	ENSG00000117868.16	ENST00000652148.1	ENSP00000499020.1
	YYFDSYAHF	9		0.0014	40.6414	PRMT1	ENSG00000126457.21	ENST00000391851.8	ENSP00000375724.4
	YFAERVTSL	9		0.311	40.3544	AL928654.3	ENSG00000257341.5	ENST00000477724.6	ENSP00000455329.1
	SYSHIMALI	9		0.0869	40.2278	FDPS	ENSG00000160752.14	ENST00000447866.5	ENSP00000391755.1
	SYANYFIRL	9		0.0293	40.1828	SH3BP1	ENSG00000100092.23	ENST00000649765.1	ENSP00000497104.1
	EYLADLYHF	9		0.0065	40.1828	SH3BP1	ENSG00000100092.23	ENST00000649765.1	ENSP00000497104.1
	TYNPAFSRL	9		0.0144	39.8595	TMEM181	ENSG00000146433.8	ENST00000367090.3	ENSP00000356057.3
	NYIRITSEI	9		0.0812	39.8309	DHX32	ENSG00000089876.11	ENST00000284690.3	ENSP00000284690.3
	VYNENLVHM	9	1xOxidation [M9]	0.0398	39.7927	BCAS2	ENSG00000116752.6	ENST00000369541.4	ENSP00000358554.3
	KYMAEALLL	9		0.0244	39.77	TOMM70	ENSG00000154174.7	ENST00000284320.5	ENSP00000284320.5
	VYVKDLSSF	9		0.0059	39.5829	KIF3B	ENSG00000101350.8	ENST00000375712.4	ENSP00000364864.3
	NYGRVFSEW	9		0.0341	39.4894	SNX4	ENSG00000114520.11	ENST00000251775.9	ENSP00000251775.4
	KYAELKDRL	9		0.1424	39.4374	LAMB3	ENSG00000196878.15	ENST00000356082.9	ENSP00000348384.3
	RYLTGAWRL	9		0.024	39.2741	ALG5	ENSG00000120697.9	ENST00000239891.4	ENSP00000239891.3
	PYISNIYLI	9		0.0371	39.2519	PLOD1	ENSG00000083444.17	ENST00000196061.5	ENSP00000196061.4
	EYMEHVYLI	9		0.0119	39.1508	OSBPL2	ENSG00000130703.16	ENST00000643412.1	ENSP00000494549.1
	IYIKHPHLF	9		0.0006	39.078	DNTTIP1	ENSG00000101457.13	ENST00000372622.8	ENSP00000361705.3
	RWFDKTLQF	9		0.0068	38.6994	CRAT	ENSG00000095321.17	ENST00000318080.7	ENSP00000315013.2
	VFSTVVIHF	9		0.0132	38.6414	HMGCR	ENSG00000113161.16	ENST00000287936.9	ENSP00000287936.4
	KYLLDSPSL	9		0.1082	38.5525	SLC35C1	ENSG00000181830.8	ENST00000314134.3	ENSP00000313318.3
	VYVVGTAHF	9		0.0062	37.446	TRABD	ENSG00000170638.9	ENST00000395827.5	ENSP00000379171.1
	TYVPNIDRI	9		0.0637	37.2641	MTUS1	ENSG00000129422.14	ENST00000262102.10	ENSP00000262102.6
	KYAHMINGF	9		0.0156	37.1699	ADSS	ENSG00000035687.10	ENST00000366535.4	ENSP00000355493.3
	KYRDQYNWF	9		0.0904	37.092	C1GALT1C1	ENSG00000171155.8	ENST00000304661.6	ENSP00000304364.5
	EYAVLTSTI	9		0.1604	36.8264	IRF2	ENSG00000168310.11	ENST00000393593.8	ENSP00000377218.3
	NYRPHPQRF	9		0.0421	36.366	TRIM25	ENSG00000121060.18	ENST00000316881.9	ENSP00000323889.4
	ALPSKLPTF	9		0.071	36.366	TRIM25	ENSG00000121060.18	ENST00000316881.9	ENSP00000323889.4
	VFTDNYTRL	9		0.3456	36.3286	VIP	ENSG00000146469.13	ENST00000367244.8	ENSP00000356213.3
	TYTSYLDKF	9		0.0141	35.7431	MAPK6	ENSG00000069956.12	ENST00000261845.7	ENSP00000261845.5
	RYTLQASTF	9		0.0214	35.4714	CUL1	ENSG00000055130.17	ENST00000617797.1	ENSP00000482123.1
	QYLERLKQF	9		0.021	35.2013	ABHD17C	ENSG00000136379.12	ENST00000258884.5	ENSP00000258884.4
	RYMSINTHL	9		0.0176	35.015	CSNK1G2	ENSG00000133275.16	ENST00000255641.13	ENSP00000255641.7
	HYLDTTTLI	9		0.0353	34.6551	CRKL	ENSG00000099942.13	ENST00000354336.8	ENSP00000346300.3
	TYVTEVREL	9		0.122	34.4075	KTN1	ENSG00000126777.18	ENST00000395308.5	ENSP00000378719.1
	VYIIGSSGF	9		0.0393	34.3612	SCCPDH	ENSG00000143653.10	ENST00000366510.4	ENSP00000355467.3
	VYISEHEHF	9		0.002	34.3065	CLPTM1	ENSG00000104853.16	ENST00000337392.10	ENSP00000336994.4
	VYSEVHFTL	9		0.0025	34.2169	SYNPO	ENSG00000171992.13	ENST00000307662.5	ENSP00000302139.4
	LYLDEAHSI	9		0.0268	33.9585	SPTLC2	ENSG00000100596.6	ENST00000216484.6	ENSP00000216484.2
	LYMRIRDNW	9		0.0883	33.9585	SPTLC2	ENSG00000100596.6	ENST00000216484.6	ENSP00000216484.2
	IYGKFRKTF	9		0.0246	33.7805	KDELR3	ENSG00000100196.11	ENST00000216014.9	ENSP00000216014.4
	TFKELANEF	9		0.1342	33.4793	ERBB3	ENSG00000065361.15	ENST00000549832.1	ENSP00000448729.1
	NYAQVFNKL	9		0.0185	33.4055	BZW2	ENSG00000136261.15	ENST00000405202.5	ENSP00000385577.1
	NYVKKFQSF	9		0.0071	33.3692	FRG1	ENSG00000109536.12	ENST00000226798.9	ENSP00000226798.4
	RYLEVMRKL	9		0.0208	33.1022	PTPA	ENSG00000119383.19	ENST00000358994.8	ENSP00000351885.4
	YYQNYFEKL	9		0.0119	32.9306	PATL1	ENSG00000166889.14	ENST00000300146.10	ENSP00000300146.9
	SYPDLLPTF	9		0.0012	32.8979	EIF2D	ENSG00000143486.16	ENST00000271764.7	ENSP00000271764.2
	SYFDEPVEL	9		0.0327	32.8417	ARFGAP3	ENSG00000242247.11	ENST00000263245.10	ENSP00000263245.5
	YFKDTHPKF	9		0.0239	32.7354	CYB5R3	ENSG00000100243.21	ENST00000352397.10	ENSP00000338461.6
	IYTVLFERL	9		0.0562	32.0851	SLC25A11	ENSG00000108528.14	ENST00000225665.12	ENSP00000225665.7
	YYEEQHPEL	9		0.1204	31.9342	IL32	ENSG00000008517.16	ENST00000525377.6	ENSP00000433866.3
	KFHPSIQSF	9		0.0104	31.8642	MUL1	ENSG00000090432.7	ENST00000264198.5	ENSP00000264198.3
	EYTDVYPEI	9		0.0982	31.8074	MAGED2	ENSG00000102316.17	ENST00000375058.5	ENSP00000364198.1
	IWISKLPHF	9		0.0086	31.6423	TDRD7	ENSG00000196116.8	ENST00000355295.5	ENSP00000347444.4
	IYAPPLPSL	9		0.0054	31.4052	AKAP1	ENSG00000121057.13	ENST00000621116.4	ENSP00000478212.1
	IYVPVSLGF	9		0.005	31.3937	OVOL1	ENSG00000172818.10	ENST00000335987.8	ENSP00000337862.3
	SHALIKSLF	9		0.6694	31.0908	MYO1B	ENSG00000128641.19	ENST00000339514.8	ENSP00000341903.4
	QYAIISEAW	9		0.0589	30.996	CRYL1	ENSG00000165475.15	ENST00000643887.1	ENSP00000495342.1
	GYASRFIVI	9		0.2298	30.9457	RPIA	ENSG00000153574.9	ENST00000283646.5	ENSP00000283646.3
	YYDKHFTEF	9		0.0045	30.7183	ATP6V1A	ENSG00000114573.10	ENST00000273398.8	ENSP00000273398.3
	LYLKEVTKF	9		0.0034	30.5965	RRAGC	ENSG00000116954.8	ENST00000373001.4	ENSP00000362092.3
	RYSVFFQSL	9		0.0221	30.4497	PSMD6	ENSG00000163636.10	ENST00000295901.8	ENSP00000295901.4
	QYEQVKQLF	9		0.0223	30.4194	CNOT1	ENSG00000125107.18	ENST00000441024.6	ENSP00000413113.2
	YYALRAAGF	9		0.0927	30.2815	ELOVL6	ENSG00000170522.9	ENST00000302274.7	ENSP00000304736.3
	KYGKSFRKL	9		0.061	30.2381	STK39	ENSG00000198648.11	ENST00000355999.5	ENSP00000348278.4
	QYTHKIYHL	9		0.0221	30.2336	PITPNA	ENSG00000174238.14	ENST00000313486.11	ENSP00000316809.7
	SYMPTVSHL	9		0.0043	30.2072	BSCL2	ENSG00000168000.14	ENST00000421906.5	ENSP00000413209.1
	AYLESFYKF	9		0.0009	30.0612	ATP6V0D1	ENSG00000159720.12	ENST00000290949.8	ENSP00000290949.3
	LYPEGLAQL	9		0.0651	30.0612	ATP6V0D1	ENSG00000159720.12	ENST00000290949.8	ENSP00000290949.3
	NYIKRNWRI	9		0.0872	29.9787	CSE1L	ENSG00000124207.17	ENST00000262982.3	ENSP00000262982.2
	PYNPLWAQL	9		0.0583	29.778	FNIP2	ENSG00000052795.13	ENST00000264433.11	ENSP00000264433.6
	KYVPAIAHL	9		0.0073	29.7123	CPVL	ENSG00000106066.15	ENST00000265394.10	ENSP00000265394.5
	RYQERFKHI	9		0.0756	29.6744	SPRYD3	ENSG00000167778.9	ENST00000301463.9	ENSP00000301463.4
	IYIKQIKTF	9		0.0027	29.6083	RBL2	ENSG00000103479.16	ENST00000262133.11	ENSP00000262133.6
	FYQRFPLSF	9		0.004	29.4962	EDEM1	ENSG00000134109.11	ENST00000256497.9	ENSP00000256497.4
	KYSKRFPEL	9		0.0329	29.2924	PRPF31	ENSG00000105618.14	ENST00000391755.1	ENSP00000375635.1
	FMYDRPLRL	9	1xOxidation [M2]	0.669	29.23	COL6A3	ENSG00000163359.15	ENST00000347401.7	ENSP00000315609.4
	QYEEQFVTL	9		0.0796	29.111	XPO1	ENSG00000082898.16	ENST00000404992.6	ENSP00000385942.2
	VYDVVELKF	9		0.0183	29.0799	CPSF7	ENSG00000149532.15	ENST00000439958.7	ENSP00000397203.3
	PYPRINLKF	9		0.0177	28.5388	EDEM3	ENSG00000116406.19	ENST00000318130.13	ENSP00000318147.7
	YYEKQFPEI	9		0.0863	28.3768	NCOR1	ENSG00000141027.21	ENST00000395851.5	ENSP00000379192.1
	IFSKFTSKF	9		0.0201	28.2628	MARK2	ENSG00000072518.20	ENST00000425897.2	ENSP00000415494.2
	FYNLLTRTF	9		0.0171	28.2496	PIGT	ENSG00000124155.18	ENST00000545755.3	ENSP00000443963.3
	VYWKIYNSI	9		0.0655	28.0971	SF3B1	ENSG00000115524.16	ENST00000335508.10	ENSP00000335321.5
	KYIKDDFRF	9		0.0068	27.8119	RIOK3	ENSG00000101782.15	ENST00000577501.5	ENSP00000462548.1
	KYGTKIEHF	9		0.0054	27.511	SCP2	ENSG00000116171.18	ENST00000371514.8	ENSP00000360569.3
	YFINRSWEW	9		0.0796	27.5099	FAR2	ENSG00000064763.11	ENST00000536681.8	ENSP00000443291.2
	HYAHLIKTF	9		0.0078	27.4852	DOCK1	ENSG00000150760.12	ENST00000280333.9	ENSP00000280333.6
	LYQEIIHYF	9		0.0009	27.4852	DOCK1	ENSG00000150760.12	ENST00000280333.9	ENSP00000280333.6
	RYSVFVNEL	9		0.0579	27.4632	COG2	ENSG00000135775.14	ENST00000366668.7	ENSP00000355628.3
	AYLEAYKEF	9		0.0072	27.3947	ETNK1	ENSG00000139163.15	ENST00000266517.8	ENSP00000266517.3
	KYNDNFFGL	9		0.0439	27.3181	UBR7	ENSG00000012963.15	ENST00000013070.11	ENSP00000013070.6
	EQPETYYKW	9		0.2333	27.0428	INTS1	ENSG00000164880.16	ENST00000404767.8	ENSP00000385722.3
	VYIDRVRSL	9		0.029	26.8713	LMNA	ENSG00000160789.20	ENST00000361308.8	ENSP00000355292.5
	KYLSGIAHF	9		0.0016	26.8033	PMPCA	ENSG00000165688.12	ENST00000371717.8	ENSP00000360782.3
	NYIPYLTKL	9		0.012	26.7742	SAMD9	ENSG00000205413.8	ENST00000379958.3	ENSP00000369292.2
	TYTLRVFEL	9		0.0961	26.6238	PTPRC	ENSG00000081237.20	ENST00000348564.11	ENSP00000306782.7
	RYKAPFHQL	9		0.0113	26.5332	SMARCA5	ENSG00000153147.6	ENST00000283131.4	ENSP00000283131.3
	TYARLAQLL	9		0.0278	26.3034	USP19	ENSG00000172046.19	ENST00000453664.5	ENSP00000400090.1
	KYIQRQETI	9		0.0202	26.2653	MX1	ENSG00000157601.14	ENST00000398598.8	ENSP00000381599.3
	VYGFQWRHF	9		0.035	26.0201	TYMS	ENSG00000176890.16	ENST00000323274.15	ENSP00000315644.10
	TYLKAVKLF	9		0.0042	25.9619	IREB2	ENSG00000136381.13	ENST00000258886.13	ENSP00000258886.8
	NYLNHWNHF	9		0.0085	25.9598	FN3K	ENSG00000167363.14	ENST00000300784.8	ENSP00000300784.7
	TYNKVLHFF	9		0.0013	25.9582	SEC24D	ENSG00000150961.15	ENST00000511481.5	ENSP00000425491.1
	IYLSKPTHW	9		0.0061	25.8889	POLR2B	ENSG00000047315.16	ENST00000639658.1	ENSP00000491706.1
	LYQHEINLF	9		0.0061	25.8633	CEBPZ	ENSG00000115816.15	ENST00000234170.10	ENSP00000234170.5
	RYFKGPELL	9		0.01	25.8058	CSNK2A1	ENSG00000101266.19	ENST00000645260.1	ENSP00000493931.1
	KYSEVFEAI	9		0.0179	25.8058	CSNK2A1	ENSG00000101266.19	ENST00000645260.1	ENSP00000493931.1
	LYTEKFEEF	9		0.0048	25.8052	TXLNA	ENSG00000084652.16	ENST00000373610.8	ENSP00000362712.3
	LYQEVFGRL	9		0.1415	25.7735	NFE2L1	ENSG00000082641.16	ENST00000536222.5	ENSP00000445811.1
	KYKDAANLL	9		0.0484	25.7164	KLC1	ENSG00000126214.21	ENST00000557450.5	ENSP00000450648.1
	QYTQALEKF	9		0.0092	25.2829	ASAP2	ENSG00000151693.11	ENST00000281419.8	ENSP00000281419.3
	EYLIKVNEI	9		0.1539	25.2829	ASAP2	ENSG00000151693.11	ENST00000281419.8	ENSP00000281419.3
	RYIRDAHTF	9		0.0026	25.28	ARHGAP35	ENSG00000160007.18	ENST00000404338.7	ENSP00000385720.2
	RYRPQHIFF	9		0.0206	25.1847	CYB561	ENSG00000008283.16	ENST00000392976.5	ENSP00000376702.1
	MYSFVNDKF	9		0.0172	25.1637	ZC3H12A	ENSG00000163874.11	ENST00000373087.7	ENSP00000362179.5
	TYKVISNEF	9		0.0172	25.0358	UBE3A	ENSG00000114062.20	ENST00000630424.2	ENSP00000486349.1
	RYASINTHL	9		0.0285	24.8888	CSNK1E	ENSG00000213923.12	ENST00000396832.6	ENSP00000380044.1
	IYIGGQEHF	9		0.0027	24.7118	XDH	ENSG00000158125.10	ENST00000379416.4	ENSP00000368727.3
	TYQSITERI	9		0.0213	24.7061	EXOC4	ENSG00000131558.15	ENST00000253861.5	ENSP00000253861.4
	EYVVRTFTL	9		0.0977	24.623	PTPRK	ENSG00000152894.14	ENST00000532331.5	ENSP00000432973.1
	TYLPTSPLL	9		0.0084	24.4972	NRDC	ENSG00000078618.21	ENST00000352171.11	ENSP00000262679.8
	RFCDNVWTF	9		0.025	24.3978	GTF2A2	ENSG00000140307.11	ENST00000396060.7	ENSP00000379372.2
	AYALLLQHL	9		0.0246	24.369	SLC26A6	ENSG00000225697.13	ENST00000455886.6	ENSP00000401066.2
	AYVPGFAHI	9		0.0192	24.0533	CUEDC2	ENSG00000107874.11	ENST00000369937.5	ENSP00000358953.4
	RYKQDVERF	9		0.0141	24.041	SMC5	ENSG00000198887.9	ENST00000361138.7	ENSP00000354957.5
	PYVDNSYKW	9		0.059	23.995	LACTB	ENSG00000103642.12	ENST00000261893.9	ENSP00000261893.4
	KFVETHPEF	9		0.0294	23.9873	ADA2	ENSG00000093072.18	ENST00000649540.1	ENSP00000497469.1
	TYQEVAQKF	9		0.0014	23.9873	ADA2	ENSG00000093072.18	ENST00000649540.1	ENSP00000497469.1
	IYTNQNVVW	9		0.0837	23.9873	ADA2	ENSG00000093072.18	ENST00000649540.1	ENSP00000497469.1
	HFIAEHYMF	9		0.0437	23.8766	DEGS1	ENSG00000143753.13	ENST00000323699.9	ENSP00000316476.4
	TYQVLAVTF	9		0.0055	23.8533	SNRNP40	ENSG00000060688.13	ENST00000263694.9	ENSP00000263694.4
	VYVQNVVKL	9		0.013	23.8416	AP3D1	ENSG00000065000.18	ENST00000643116.2	ENSP00000495274.1
	AYAPPPHVI	9		0.0079	23.8156	APOL2	ENSG00000128335.14	ENST00000358502.10	ENSP00000351292.5
	KYGSNVHRI	9		0.0247	23.7183	PPP1R9B	ENSG00000108819.11	ENST00000612501.2	ENSP00000478767.1
	RYLPQTYVV	9		0.0334	23.6394	ITM2A	ENSG00000078596.11	ENST00000373298.7	ENSP00000362395.2
	FYMDTSHLF	9		0.001	23.5653	PRRC2C	ENSG00000117523.16	ENST00000647382.1	ENSP00000495867.1
	VYVKHSISF	9		0.0038	23.5308	AP3M1	ENSG00000185009.12	ENST00000355264.8	ENSP00000347408.4
	VYLHLRQTW	9		0.0164	23.499	SLC44A2	ENSG00000129353.15	ENST00000586078.5	ENSP00000466664.1
	SYLESFYHM	9		0.0093	23.1857	ERAP2	ENSG00000164308.16	ENST00000437043.7	ENSP00000400376.3
	KYRRYHPLF	9		0.1047	23.1542	ARAP1	ENSG00000186635.14	ENST00000334211.12	ENSP00000335506.8
	KYLGQLHYL	9		0.0108	23.0916	PTPN23	ENSG00000076201.15	ENST00000265562.5	ENSP00000265562.4
	VYASDRATF	9		0.0093	23.0439	ECI2	ENSG00000198721.12	ENST00000380118.7	ENSP00000369461.3
	AYGKDFHLI	9		0.0208	23.0204	MIER1	ENSG00000198160.14	ENST00000355356.3	ENSP00000347514.3
	FYILTSKEL	9		0.1829	22.8143	STK17B	ENSG00000081320.11	ENST00000263955.9	ENSP00000263955.4
	IYKDYQYYF	9		0.0028	22.7293	MRC1	ENSG00000260314.3	ENST00000569591.3	ENSP00000455897.1
	NYLDQIAKF	9		0.006	22.6924	KDM5C	ENSG00000126012.11	ENST00000404049.7	ENSP00000385394.3
	EYGPVYSTW	9		0.0089	22.6382	SNX30	ENSG00000148158.17	ENST00000374232.8	ENSP00000363349.3
	NYLSHHLTI	9		0.0216	22.619	PAIP1	ENSG00000172239.14	ENST00000504639.5	ENSP00000422084.1
	RYVMTTTTL	9		0.0529	22.5893	EIF2S1	ENSG00000134001.13	ENST00000256383.9	ENSP00000256383.4
	RYSRKGFLF	9		0.009	22.5838	SUPT5H	ENSG00000196235.14	ENST00000359191.10	ENSP00000352117.6
	RYLLFARQF	9		0.0237	22.5585	MCM6	ENSG00000076003.5	ENST00000264156.3	ENSP00000264156.2
	QYLENLEKL	9		0.0243	22.3767	SMG1	ENSG00000157106.16	ENST00000446231.6	ENSP00000402515.2
	NYIKSLSSF	9		0.0075	22.3767	SMG1	ENSG00000157106.16	ENST00000446231.6	ENSP00000402515.2
	IYLLIHNNF	9		0.0094	22.3343	CD53	ENSG00000143119.14	ENST00000648608.1	ENSP00000497382.1
	VFTGVVTKL	9		0.2736	22.3084	CCAR1	ENSG00000060339.14	ENST00000543225.5	ENSP00000438610.1
	RYITKGNLF	9		0.0081	22.2846	PPP4R3B	ENSG00000275052.5	ENST00000616288.4	ENSP00000484116.1
	EFLTKTAKF	9		0.2188	22.2846	PPP4R3B	ENSG00000275052.5	ENST00000616288.4	ENSP00000484116.1
	EYLGKLVRF	9		0.0124	22.2822	RSAD2	ENSG00000134321.12	ENST00000382040.4	ENSP00000371471.3
	TYPSQLPSL	9		0.0225	22.2702	GALNT8	ENSG00000130035.7	ENST00000252318.6	ENSP00000252318.2
	KYIEKVSSR	9		1.8771	22.262	MCM2	ENSG00000073111.14	ENST00000265056.12	ENSP00000265056.7
	TYVSGMLRF	9		0.012	22.2224	CHPT1	ENSG00000111666.11	ENST00000229266.8	ENSP00000229266.3
	VQTAVINVF	9		0.6822	22.1891	PRR5L	ENSG00000135362.14	ENST00000378867.7	ENSP00000368144.3
	QYSPLLAAF	9		0.0084	22.1369	BZW1	ENSG00000082153.18	ENST00000452790.6	ENSP00000394316.2
	RYTDVSTRY	9		0.3363	21.9943	TMX2	ENSG00000213593.10	ENST00000278422.9	ENSP00000278422.4
	IYYIDMQKF	9		0.0056	21.9882	KCTD3	ENSG00000136636.13	ENST00000259154.9	ENSP00000259154.2
	PYLLISTQI	9		0.1352	21.9824	GCHFR	ENSG00000137880.6	ENST00000260447.6	ENSP00000260447.4
	NYTKAMRLF	9		0.0481	21.9805	ADI1	ENSG00000182551.14	ENST00000327435.11	ENSP00000333666.3
	AYGASFLSF	9		0.0097	21.9546	TMEM69	ENSG00000159596.7	ENST00000372025.5	ENSP00000361095.4
	PYHPHPHVF	9		0.009	21.9434	FOXN3	ENSG00000053254.15	ENST00000345097.8	ENSP00000343288.4
	RYAQNVAFF	9		0.0039	21.8869	ZNF32	ENSG00000169740.14	ENST00000374433.7	ENSP00000363556.2
	KYGRDFQAI	9		0.1605	21.768	RCOR1	ENSG00000089902.10	ENST00000262241.7	ENSP00000262241.5
	VYPDGIRHI	9		0.022	21.7588	SF3B3	ENSG00000189091.13	ENST00000302516.10	ENSP00000305790.5
	YYFPVKNVI	9		0.019	21.7588	SF3B3	ENSG00000189091.13	ENST00000302516.10	ENSP00000305790.5
	KYIQGLKRL	9		0.0754	21.7057	PRPF18	ENSG00000165630.14	ENST00000378572.8	ENSP00000367835.3
	NYADQISRL	9		0.1401	21.4498	SPAG9	ENSG00000008294.21	ENST00000357122.8	ENSP00000349636.4
	AYHNWRHAF	9		0.0553	21.3064	PDE5A	ENSG00000138735.16	ENST00000354960.8	ENSP00000347046.3
	TYESIFSHF	9		0.0066	21.3023	IL10RA	ENSG00000110324.10	ENST00000227752.7	ENSP00000227752.3
	PYIIHTVLY	9		0.4342	21.2329	UBR4	ENSG00000127481.15	ENST00000375254.8	ENSP00000364403.3
	SYIEVSHGL	9		0.0316	21.1291	SYNPO2	ENSG00000172403.11	ENST00000627783.2	ENSP00000498985.1
	AYTSPPSFF	9		0.016	21.1291	SYNPO2	ENSG00000172403.11	ENST00000627783.2	ENSP00000498985.1
	LYKELGEYF	9		0.018	20.7682	DIAPH1	ENSG00000131504.17	ENST00000389057.9	ENSP00000373709.6
	AFKHKHHLI	9		0.6469	20.712	ZEB2	ENSG00000169554.21	ENST00000303660.8	ENSP00000302501.4
	RYQQWMERF	9		0.005	20.6899	ELAC2	ENSG00000006744.19	ENST00000584650.5	ENSP00000463740.2
	TYQDIFRDF	9		0.0094	20.6779	ACAP2	ENSG00000114331.14	ENST00000326793.11	ENSP00000324287.6
	RYMQWRETM	9		0.0438	20.6556	ITPKC	ENSG00000086544.3	ENST00000263370.3	ENSP00000263370.1
	AYLDALQTL	9		0.0105	20.5937	KANSL3	ENSG00000114982.19	ENST00000666923.1	ENSP00000499674.1
	FYISPVNKL	9		0.0165	20.5445	AVL9	ENSG00000105778.19	ENST00000318709.9	ENSP00000315568.4
	KYGRIVEVL	9		0.0696	20.5175	RBMX	ENSG00000147274.14	ENST00000568578.5	ENSP00000457691.1
	SYLKQLPHF	9		0.0023	20.5038	SNRNP200	ENSG00000144028.15	ENST00000323853.10	ENSP00000317123.5
	VYMDWYEKF	9		0.0007	20.5038	SNRNP200	ENSG00000144028.15	ENST00000323853.10	ENSP00000317123.5
	RYAVEILTW	9		0.0128	20.4284	UBR2	ENSG00000024048.10	ENST00000372901.1	ENSP00000361992.1
	TYMKDLYQL	9	1xOxidation [M3]	0.0083	20.3733	ARHGAP18	ENSG00000146376.11	ENST00000368149.3	ENSP00000357131.2
	VYSAGVYRL	9		0.0141	20.2917	ANAPC2	ENSG00000176248.9	ENST00000323927.3	ENSP00000314004.2
	NYTDIKDYL	9		0.245	20.2578	NUDT12	ENSG00000112874.10	ENST00000230792.7	ENSP00000230792.2
	RYKLYQEMF	9		0.0326	20.2029	DYNC1H1	ENSG00000197102.12	ENST00000360184.10	ENSP00000348965.4
	QYLMDNPTF	9		0.024	20.1617	PRPF40A	ENSG00000196504.16	ENST00000410080.6	ENSP00000386458.2
	SYNDYVREF	9		0.0084	20.1454	YTHDC1	ENSG00000083896.12	ENST00000579690.5	ENSP00000463982.1
	VFRLQFDEF	9		0.2824	20.1407	FBXW11	ENSG00000072803.17	ENST00000265094.9	ENSP00000265094.5
	SYNEHWNYL	9		0.0269	20.0609	AC005840.1	ENSG00000111321.11	ENST00000228918.9	ENSP00000228918.4
	IYSIDFTRF	9		0.0066	19.9981	UNC119B	ENSG00000175970.11	ENST00000344651.5	ENSP00000344942.4
	TYQRIHEKI	9		0.0359	19.2727	ARIH2	ENSG00000177479.19	ENST00000356401.8	ENSP00000348769.4
	RYQDIIHSI	9		0.002	19.1785	BAZ1B	ENSG00000009954.11	ENST00000339594.9	ENSP00000342434.4
	RYGDGGSTF	9		0.0128	18.9762	HNRNPH1	ENSG00000169045.17	ENST00000510411.5	ENSP00000426275.1
	PYRLIFEKF	9		0.1154	18.9331	PRKDC	ENSG00000253729.7	ENST00000314191.6	ENSP00000313420.3
	LYQRAFQHL	9		0.016	18.9331	PRKDC	ENSG00000253729.7	ENST00000314191.6	ENSP00000313420.3
	TYKDYVDLF	9		0.0058	18.9331	PRKDC	ENSG00000253729.7	ENST00000314191.6	ENSP00000313420.3
	VYAKLLHRY	9		0.1186	18.8703	FBXO31	ENSG00000103264.18	ENST00000311635.12	ENSP00000310841.4
	LYSRVQATF	9		0.0045	18.8703	FBXO31	ENSG00000103264.18	ENST00000311635.12	ENSP00000310841.4
	QYQKILERL	9		0.0217	18.8646	TAB1	ENSG00000100324.14	ENST00000216160.11	ENSP00000216160.6
	KYLESVKPF	9		0.0194	18.8269	CROT	ENSG00000005469.11	ENST00000331536.7	ENSP00000331981.3
	VYPYKLYRL	9		0.0213	18.8205	ZBTB38	ENSG00000177311.11	ENST00000321464.6	ENSP00000372635.5
	IYGYVAEQF	9		0.0035	18.813	SPCS1	ENSG00000114902.14	ENST00000423431.5	ENSP00000391610.1
	GQPEIFYTF	9		0.0895	18.7596	COG5	ENSG00000164597.13	ENST00000347053.7	ENSP00000334703.2
	SYPDNFLHI	9		0.009	18.6615	ATG5	ENSG00000057663.16	ENST00000635758.2	ENSP00000490493.1
	KYTKIFNDF	9		0.0077	18.5591	ZMYND11	ENSG00000015171.19	ENST00000397959.7	ENSP00000381050.3
	LYDPVISKL	9		0.0417	18.5464	MCRS1	ENSG00000187778.14	ENST00000357123.8	ENSP00000349640.4
	IYQKYIARF	9		0.0022	18.4665	CASZ1	ENSG00000130940.15	ENST00000377022.8	ENSP00000366221.3
	VYSKATNHF	9		0.0024	18.4665	CASZ1	ENSG00000130940.15	ENST00000377022.8	ENSP00000366221.3
	KQPEDYFYL	9		0.3808	18.4188	MYO9B	ENSG00000099331.13	ENST00000397274.6	ENSP00000380444.2
	RYFKTPRKF	9		0.0066	18.3644	CIZ1	ENSG00000148337.21	ENST00000415526.5	ENSP00000398011.1
	AYDTVRWEF	9		0.0303	18.3545	DPP7	ENSG00000176978.14	ENST00000371579.7	ENSP00000360635.2
	TYIKSPPFF	9		0.002	18.3412	ACO1	ENSG00000122729.19	ENST00000309951.8	ENSP00000309477.5
	KWLTKSFHF	9		0.0244	18.3003	SLC35C2	ENSG00000080189.15	ENST00000317734.12	ENSP00000318960.9
	VYAILTHGI	9		0.0592	18.2223	PRPS2	ENSG00000101911.12	ENST00000380668.9	ENSP00000370043.5
	VYTVHHVVW	9		0.0522	18.1019	MAST3	ENSG00000099308.10	ENST00000262811.10	ENSP00000262811.4
	KYQDVYVEL	9		0.0072	18.0522	TRIOBP	ENSG00000100106.22	ENST00000644935.1	ENSP00000496394.1
	RYLPQCSYF	9		0.0063	18.0145	CCND2	ENSG00000118971.8	ENST00000261254.8	ENSP00000261254.3
	RYVEIVSQF	9		0.0015	17.9042	VPS41	ENSG00000006715.16	ENST00000310301.9	ENSP00000309457.4
	RYKDTINKI	9		0.023	17.8582	ROCK1	ENSG00000067900.8	ENST00000399799.3	ENSP00000382697.1
	TYTSVARHI	9		0.0868	17.8488	TNXB	ENSG00000168477.19	ENST00000647633.1	ENSP00000497649.1
	GYFGNPQKF	9		0.0074	17.8242	LAMA3	ENSG00000053747.16	ENST00000269217.10	ENSP00000269217.5
	SYMWTINNF	9		0.005	17.7194	SPOP	ENSG00000121067.19	ENST00000659760.1	ENSP00000499367.1
	YYVWLQHTL	9		0.0217	17.7036	CFLAR	ENSG00000003402.20	ENST00000309955.8	ENSP00000312455.2
	VFDPVTKLW	9		0.0658	17.6911	IVNS1ABP	ENSG00000116679.16	ENST00000367498.8	ENSP00000356468.3
	IYVSLAHVL	9		0.031	17.6273	ANO7	ENSG00000146205.13	ENST00000402430.7	ENSP00000385418.3
	IYHPNVDKL	9		0.0167	17.6134	UBE2N	ENSG00000177889.10	ENST00000318066.7	ENSP00000316176.2
	EYIRMVAEW	9		0.0805	17.5992	ITCH	ENSG00000078747.15	ENST00000660337.1	ENSP00000499685.1
	EYGVIRDVL	9		0.8919	17.4936	H6PD	ENSG00000049239.12	ENST00000377403.6	ENSP00000366620.1
	RYVWWKKSL	9		0.2932	17.1197	UPF2	ENSG00000151461.20	ENST00000397053.6	ENSP00000380244.2
	RYCFQITSF	9		0.0336	17.0859	APPL1	ENSG00000157500.12	ENST00000288266.8	ENSP00000288266.3
	FYHKYFNYL	9		0.055	16.9531	EXT2	ENSG00000151348.14	ENST00000343631.3	ENSP00000342656.3
	TYNQKHSLF	9		0.0223	16.9112	MID1IP1	ENSG00000165175.15	ENST00000614558.2	ENSP00000483547.1
	VYQDYHTVW	9		0.0182	16.8116	COMMD8	ENSG00000169019.11	ENST00000381571.6	ENSP00000370984.4
	KYSMDTYVF	9		0.0169	16.7904	UEVLD	ENSG00000151116.17	ENST00000396197.8	ENSP00000379500.2
	VYNHRFHKI	9		0.0309	16.7447	USP4	ENSG00000114316.12	ENST00000351842.8	ENSP00000341028.4
	VYAQVARLF	9		0.0034	16.7061	SIN3A	ENSG00000169375.15	ENST00000394949.8	ENSP00000378403.4
	KYGMVTYLL	9		0.0229	16.6226	GPAT4	ENSG00000158669.11	ENST00000396987.7	ENSP00000380184.3
	VYQEVQAMF	9		0.0022	16.5867	FAM98B	ENSG00000171262.11	ENST00000397609.6	ENSP00000380734.2
	TYDSVTDKF	9		0.0408	16.5435	USP34	ENSG00000115464.14	ENST00000398571.6	ENSP00000381577.2
	AYTDCIPQL	9		0.1422	16.5171	KIFAP3	ENSG00000075945.13	ENST00000361580.7	ENSP00000354560.2
	RYPNRFKLW	9		0.0463	16.4834	CYB5R1	ENSG00000159348.13	ENST00000367249.9	ENSP00000356218.4
	SYQKLLFKF	9		0.0027	16.4199	RB1CC1	ENSG00000023287.13	ENST00000435644.6	ENSP00000396067.2
	KYIDQKFVL	9		0.0265	16.4067	PPP2R5E	ENSG00000154001.14	ENST00000337537.8	ENSP00000337641.3
	VYNNNSSRF	9		0.0213	16.2524	MYO10	ENSG00000145555.15	ENST00000274203.13	ENSP00000274203.10
	RYPSLWRRL	9		0.0443	16.2203	SMARCB1	ENSG00000099956.19	ENST00000407422.8	ENSP00000383984.3
	RYPLLLQKI	9		0.0121	16.2001	ARHGEF37	ENSG00000183111.12	ENST00000333677.7	ENSP00000328083.6
	RFEEKHAYF	9		0.1403	16.0763	CRNKL1	ENSG00000101343.14	ENST00000536226.1	ENSP00000440733.1
	SYLTSASSL	9		0.176	16.0229	UBR5	ENSG00000104517.13	ENST00000520539.6	ENSP00000429084.1
	GYMEGYYTF	9		0.0022	15.9632	FBXO3	ENSG00000110429.14	ENST00000265651.8	ENSP00000265651.3
	KYQPRIAVF	9		0.0027	15.9612	TDG	ENSG00000139372.15	ENST00000392872.8	ENSP00000376611.3
	IFTNTVARF	9		0.0604	15.9409	AKAP11	ENSG00000023516.9	ENST00000025301.4	ENSP00000025301.2
	EYTVQQALF	9		0.0732	15.9409	AKAP11	ENSG00000023516.9	ENST00000025301.4	ENSP00000025301.2
	IYPMKNHMF	9		0.0089	15.8755	RALGAPA2	ENSG00000188559.15	ENST00000202677.12	ENSP00000202677.6
	AYAKFYTLL	9		0.0287	15.8313	DENND4C	ENSG00000137145.20	ENST00000434457.6	ENSP00000473469.1
	HYAALAHYF	9		0.0053	15.6928	RHPN2	ENSG00000131941.8	ENST00000254260.8	ENSP00000254260.2
	SYTSVKENF	9		0.0066	15.6406	FAM120B	ENSG00000112584.13	ENST00000476287.3	ENSP00000417970.1
	IYHQVAVQF	9		0.003	15.5331	ACACB	ENSG00000076555.15	ENST00000377848.7	ENSP00000367079.3
	PYVGGLEEF	9		0.0597	15.5313	TEP1	ENSG00000129566.13	ENST00000262715.10	ENSP00000262715.5
	NYQKRFQNL	9		0.0611	15.5146	OGFR	ENSG00000060491.16	ENST00000370461.5	ENSP00000359491.1
	EYTLMRATF	9		0.1153	15.4499	IRS2	ENSG00000185950.9	ENST00000375856.5	ENSP00000365016.3
	KQQKLWHLF	9		0.172	15.4327	C16orf72	ENSG00000182831.12	ENST00000327827.12	ENSP00000331720.7
	RYKEKVAEL	9		0.0759	15.4032	KAT7	ENSG00000136504.12	ENST00000424009.6	ENSP00000398961.2
	KYVENFGLI	9		0.1207	15.3879	SPCS2	ENSG00000118363.12	ENST00000263672.11	ENSP00000263672.6
	IYQRHVYNL	9		0.0095	15.318	TMEM209	ENSG00000146842.17	ENST00000397622.7	ENSP00000380747.2
	VFTSVRQKI	9		0.351	15.2359	SMARCA4	ENSG00000127616.18	ENST00000450717.7	ENSP00000397783.3
	IYQKAFDLI	9		0.033	15.1781	KPNA6	ENSG00000025800.14	ENST00000373625.8	ENSP00000362728.3
	TYDYNFHSF	9		0.0054	15.1313	ASH1L	ENSG00000116539.13	ENST00000392403.8	ENSP00000376204.3
	LYSSKLYRF	9		0.0036	15.0818	KCTD20	ENSG00000112078.14	ENST00000373731.7	ENSP00000362836.2
	DYSSILQKF	9		0.0077	15.0794	FNBP1	ENSG00000187239.17	ENST00000446176.7	ENSP00000413625.1
	RYQFLEEAF	9		0.0506	15.0358	TRIM24	ENSG00000122779.18	ENST00000415680.6	ENSP00000390829.2
	KFHSEVAKF	9		0.0743	14.8889	GGA2	ENSG00000103365.15	ENST00000309859.8	ENSP00000311962.4
	PYVNNVPHL	9		0.0854	14.7507	MARS	ENSG00000166986.15	ENST00000537638.6	ENSP00000446168.2
	VYADQPHIF	9		0.0016	14.7357	ABHD4	ENSG00000100439.10	ENST00000428304.6	ENSP00000414558.2
	NYSNIRFQF	9		0.0096	14.7181	MTMR6	ENSG00000139505.11	ENST00000381801.5	ENSP00000371221.5
	RYSEYAEEF	9		0.0054	14.7181	MTMR6	ENSG00000139505.11	ENST00000381801.5	ENSP00000371221.5
	HYMSINDSF	9		0.0118	14.6409	BICD2	ENSG00000185963.14	ENST00000375512.3	ENSP00000364662.3
	RYGPIVDVY	9		0.1877	14.5235	SRSF10	ENSG00000188529.14	ENST00000343255.9	ENSP00000344149.4
	EYGQVNHAL	9		0.2286	14.5028	TUBGCP2	ENSG00000130640.13	ENST00000252936.7	ENSP00000252936.3
	GYIERPQLI	9		0.0382	14.4612	TENT2	ENSG00000164329.13	ENST00000504233.5	ENSP00000421966.1
	DYTGALAVF	9		0.197	14.3429	F8A1	ENSG00000277203.1	ENST00000610495.1	ENSP00000479624.1
	VYVYGVDRF	9		0.0215	14.3343	SLC6A19	ENSG00000174358.16	ENST00000304460.11	ENSP00000305302.10
	KYFAQALKL	9		0.0348	14.3181	EMC2	ENSG00000104412.8	ENST00000220853.8	ENSP00000220853.3
	SYSQSSNLF	9		0.0098	14.3104	ZNF24	ENSG00000172466.16	ENST00000261332.11	ENSP00000261332.5
	TYMPHVHIL	9		0.0026	14.1773	FBXO38	ENSG00000145868.16	ENST00000340253.9	ENSP00000342023.5
	AYSYVPPHW	9		0.0101	14.1684	FAM168A	ENSG00000054965.10	ENST00000064778.8	ENSP00000064778.4
	HYSHYISTF	9		0.0051	14.1292	DOCK5	ENSG00000147459.18	ENST00000276440.12	ENSP00000276440.7
	VYVERAEVL	9		0.0898	14.1149	BRAP	ENSG00000089234.16	ENST00000419234.9	ENSP00000403524.3
	KYAKLEEKL	9		0.0889	14.1138	GOLGB1	ENSG00000173230.15	ENST00000393667.7	ENSP00000377275.3
	TYPAELNNI	9		0.0939	14.106	AHR	ENSG00000106546.14	ENST00000463496.1	ENSP00000436466.1
	VYSQILRKL	9		0.0181	13.928	NUP85	ENSG00000125450.11	ENST00000579298.5	ENSP00000462749.1
	RYSPVLSRF	9		0.0012	13.9203	COG1	ENSG00000166685.12	ENST00000438720.7	ENSP00000400111.3
	IYQYIQSRF	9		0.0057	13.8815	DYRK1A	ENSG00000157540.21	ENST00000647504.1	ENSP00000495571.1
	HYQQHPLHL	9		0.037	13.8449	KIF1B	ENSG00000054523.17	ENST00000377086.5	ENSP00000366290.1
	NYIGLINRI	9		0.0555	13.8074	EIF2AK2	ENSG00000055332.18	ENST00000233057.9	ENSP00000233057.4
	WYMDNPQNL	9		0.0562	13.7651	PLEKHA2	ENSG00000169499.15	ENST00000617275.5	ENSP00000482228.1
	RFKNKAYLL	9		0.2653	13.7387	DICER1	ENSG00000100697.14	ENST00000393063.5	ENSP00000376783.1
	SYSMIVNNL	9		0.0581	13.6803	CACYBP	ENSG00000116161.17	ENST00000367679.6	ENSP00000356652.2
	AYSRVQYQF	9		0.0024	13.5795	BCAR3	ENSG00000137936.18	ENST00000370243.1	ENSP00000359263.1
	TYAEKLHRL	9		0.0099	13.5549	DST	ENSG00000151914.20	ENST00000652573.1	ENSP00000498983.1
	NYNRAFQVW	9		0.0636	13.5538	SLC44A3	ENSG00000143036.17	ENST00000529450.5	ENSP00000431836.1
	DYMKTTSNF	9		0.0203	13.5313	NEMF	ENSG00000165525.18	ENST00000298310.10	ENSP00000298310.5
	IYNQVKQII	9		0.0475	13.4577	DLG1	ENSG00000075711.21	ENST00000670935.1	ENSP00000499437.1
	NYAFLHRTL	9		0.1328	13.4342	APOBEC3B	ENSG00000179750.16	ENST00000335760.9	ENSP00000338897.5
	IYIDRGVVF	9		0.0083	13.4123	TFIP11	ENSG00000100109.17	ENST00000405938.5	ENSP00000384297.1
	VYPLMKEYF	9		0.012	13.4123	TFIP11	ENSG00000100109.17	ENST00000405938.5	ENSP00000384297.1
	RQPSLFYHL	9		0.2162	13.4048	MAP3K5	ENSG00000197442.10	ENST00000359015.5	ENSP00000351908.4
	TYKQVVDLI	9		0.0532	13.39	CYTIP	ENSG00000115165.10	ENST00000264192.8	ENSP00000264192.3
	VYLDEPIKI	9		0.0082	13.3356	SLMAP	ENSG00000163681.15	ENST00000449503.6	ENSP00000412945.2
	KYVSGEFRF	9		0.0074	13.3244	RIOK1	ENSG00000124784.9	ENST00000379834.7	ENSP00000369162.2
	IYPEVVHMF	9		0.0005	13.2902	PPP2R5C	ENSG00000078304.19	ENST00000328724.9	ENSP00000329009.5
	SYINELRTF	9		0.004	13.2586	SPG11	ENSG00000104133.15	ENST00000535302.6	ENSP00000445278.2
	VFQPKSLEF	9		0.0068	13.2026	PRUNE2	ENSG00000106772.18	ENST00000443509.6	ENSP00000393843.3
	LYRLQFNEF	9		0.1323	13.1739	ARL4A	ENSG00000122644.13	ENST00000396664.2	ENSP00000379899.2
	LYDIVFKHF	9		0.0202	13.0711	SP100	ENSG00000067066.17	ENST00000409112.5	ENSP00000386427.1
	RYGIHPAKF	9		0.0094	13.055	VWA8	ENSG00000102763.18	ENST00000379310.8	ENSP00000368612.3
	AYINRASLL	9		0.1419	13.0205	COPS4	ENSG00000138663.9	ENST00000511653.1	ENSP00000424655.1
	KYFEVPSVL	9		0.0163	12.9425	ACTR10	ENSG00000131966.14	ENST00000254286.9	ENSP00000254286.4
	VYTSVVEEL	9		0.0209	12.8983	MAN2B2	ENSG00000013288.8	ENST00000505907.1	ENSP00000426273.1
	VYTKTISLW	9		0.0174	12.8906	MTMR1	ENSG00000063601.17	ENST00000445323.7	ENSP00000414178.2
	QYNPHVHQL	9		0.0061	12.7835	DLG5	ENSG00000151208.17	ENST00000424842.5	ENSP00000394797.1
	VYPVITARL	9		0.0206	12.756	ZNF106	ENSG00000103994.17	ENST00000263805.8	ENSP00000263805.4
	EYIRSLNQF	9		0.008	12.6775	RMC1	ENSG00000141452.9	ENST00000590868.5	ENSP00000467007.1
	DYAELLQHF	9		0.0174	12.3721	VAC14	ENSG00000103043.15	ENST00000261776.10	ENSP00000261776.5
	LFIATSQKF	9		0.0541	12.3045	NCAPH2	ENSG00000025770.19	ENST00000420993.7	ENSP00000410088.2
	PFVDHVFTF	9		0.0313	12.29	BRIX1	ENSG00000113460.12	ENST00000336767.5	ENSP00000338862.5
	QYFPKAPEF	9		0.0029	12.2144	USP48	ENSG00000090686.15	ENST00000374732.7	ENSP00000363864.3
	DYKTVNNLL	9		0.3204	12.2144	USP48	ENSG00000090686.15	ENST00000374732.7	ENSP00000363864.3
	VYPGDPLRF	9		0.0068	12.1857	TSEN34	ENSG00000170892.12	ENST00000396383.5	ENSP00000379667.1
	EYTDVLQKI	9		0.0705	12.1351	EPS8L1	ENSG00000131037.15	ENST00000540810.5	ENSP00000437541.1
	KYFEKQFEL	9		0.0092	12.0853	TATDN1	ENSG00000147687.19	ENST00000522810.5	ENSP00000430274.1
	SYLTIHHRI	9		0.0074	12.0667	ZNF12	ENSG00000164631.19	ENST00000405858.6	ENSP00000385939.1
	EYGRILTRL	9		0.1371	12.0609	STYXL1	ENSG00000127952.17	ENST00000431581.5	ENSP00000392221.1
	YYDPKHVIF	9		0.0039	12.0095	ABCF3	ENSG00000161204.11	ENST00000429586.6	ENSP00000411471.2
	IYIDRFEDL	9		0.0541	11.9923	ARL14EP	ENSG00000152219.5	ENST00000282032.4	ENSP00000282032.3
	PYTKVEESF	9		0.0412	11.9502	ALG12	ENSG00000182858.14	ENST00000330817.11	ENSP00000333813.5
	SYLENVDHF	9		0.0037	11.8883	CAMTA2	ENSG00000108509.21	ENST00000381311.9	ENSP00000370712.5
	GYIESVQHI	9		0.0253	11.7958	MGME1	ENSG00000125871.14	ENST00000377709.1	ENSP00000366938.1
	QYEKLFHKW	9		0.0203	11.7817	ORC2	ENSG00000115942.9	ENST00000234296.7	ENSP00000234296.2
	KYAPRFNGF	9		0.0078	11.7753	USP32	ENSG00000170832.13	ENST00000300896.9	ENSP00000300896.3
	FYVDTVRAF	9		0.0291	11.7749	POLE	ENSG00000177084.16	ENST00000320574.9	ENSP00000322570.5
	VYSFGFERL	9		0.062	11.7654	SLC30A6	ENSG00000152683.14	ENST00000406369.2	ENSP00000384041.1
	VYAQKHQQL	9		0.0232	11.7421	TRIM33	ENSG00000197323.12	ENST00000358465.7	ENSP00000351250.2
	NYQNVVHKL	9		0.0081	11.728	ZMYM4	ENSG00000146463.11	ENST00000314607.10	ENSP00000322915.6
	TYVRWYTQL	9		0.0521	11.6816	CLCC1	ENSG00000121940.15	ENST00000369970.7	ENSP00000358987.3
	TYSHGNYLF	9		0.0051	11.5798	VAMP7	ENSG00000124333.16	ENST00000286448.12	ENSP00000286448.6
	VYLAAVNRL	9		0.0222	11.5727	PLXND1	ENSG00000004399.12	ENST00000324093.8	ENSP00000317128.4
	YYISPRITF	9		0.0034	11.5633	LYN	ENSG00000254087.8	ENST00000520220.6	ENSP00000428424.1
	AYSAKIALF	9		0.0062	11.5624	DPYD	ENSG00000188641.13	ENST00000370192.7	ENSP00000359211.3
	PYYSKFILI	9		0.0623	11.5532	ORC5	ENSG00000164815.11	ENST00000297431.9	ENSP00000297431.4
	TYTRHGYIF	9		0.0266	11.5481	EXOSC1	ENSG00000171311.12	ENST00000370902.7	ENSP00000359939.3
	RYLSKATTL	9		0.0202	11.5448	CDC16	ENSG00000130177.16	ENST00000252458.6	ENSP00000252458.6
	YYPNPPLVL	9		0.0318	11.5227	NT5DC1	ENSG00000178425.14	ENST00000319550.9	ENSP00000326858.3
	NYITAALKL	9		0.1203	11.476	HERC3	ENSG00000138641.18	ENST00000402738.6	ENSP00000385684.1
	KYHIVKQIF	9		0.0238	11.476	HERC3	ENSG00000138641.18	ENST00000402738.6	ENSP00000385684.1
	RYNEKCFKL	9		0.0692	11.383	KLHL24	ENSG00000114796.16	ENST00000242810.11	ENSP00000242810.6
	YWMHVQNTF	9		0.013	11.383	KLHL24	ENSG00000114796.16	ENST00000242810.11	ENSP00000242810.6
	HYCTDPAKF	9		0.088	11.3759	GPN2	ENSG00000142751.15	ENST00000374135.9	ENSP00000363250.3
	KYNLINEYF	9		0.0082	11.2609	HS2ST1	ENSG00000153936.17	ENST00000370550.10	ENSP00000359581.4
	SYIDVAVKL	9		0.017	11.23	TXNDC16	ENSG00000087301.9	ENST00000281741.9	ENSP00000281741.4
	IYRAQLELF	9		0.0197	11.2126	FAM126B	ENSG00000155744.9	ENST00000418596.7	ENSP00000393667.2
	VYNANINLF	9		0.0025	11.1969	PKD2	ENSG00000118762.8	ENST00000237596.7	ENSP00000237596.2
	RYLEKNVKL	9		0.0248	11.188	TGS1	ENSG00000137574.10	ENST00000260129.5	ENSP00000260129.5
	DYLEKYYKF	9		0.0085	11.1572	NNMT	ENSG00000166741.7	ENST00000299964.3	ENSP00000299964.3
	YYMIGEQKF	9	1xOxidation [M3]	0.0041	11.1572	NNMT	ENSG00000166741.7	ENST00000299964.3	ENSP00000299964.3
	KYLDALNVF	9		0.0049	11.1432	KIAA0355	ENSG00000166398.12	ENST00000299505.6	ENSP00000299505.4
	VYSFVTPTF	9		0.0016	11.1377	PLXNA3	ENSG00000130827.6	ENST00000369682.4	ENSP00000358696.3
	NYSYLHCEW	9		0.2982	11.101	CHD8	ENSG00000100888.13	ENST00000646340.1	ENSP00000496730.1
	RYGSPINTF	9		0.0019	11.088	C6orf132	ENSG00000188112.9	ENST00000341865.9	ENSP00000341368.4
	RYQRLYVKF	9		0.0045	11.0688	PRR12	ENSG00000126464.14	ENST00000418929.7	ENSP00000394510.1
	IYSTTLWHL	9		0.0204	11.053	CDC27	ENSG00000004897.12	ENST00000066544.8	ENSP00000066544.3
	LYLLNTTKL	9		0.0714	11.0347	MLH1	ENSG00000076242.14	ENST00000536378.5	ENSP00000444286.2
	DYLHMVHRL	9		0.0942	11.0285	NIPBL	ENSG00000164190.19	ENST00000282516.13	ENSP00000282516.8
	IMPSSSHLF	9		0.0176	11.0183	XRN1	ENSG00000114127.10	ENST00000264951.8	ENSP00000264951.4
	YYLKHHGKL	9		0.1471	11.0153	SATB1	ENSG00000182568.17	ENST00000338745.11	ENSP00000341024.5
	IYQWVRDEL	9		0.1508	11.0153	SATB1	ENSG00000182568.17	ENST00000338745.11	ENSP00000341024.5
	IYVHDLLTF	9		0.0061	10.9934	VPS39	ENSG00000166887.15	ENST00000318006.9	ENSP00000326534.5
	IYADVGEEF	9		0.0031	10.9566	CPSF6	ENSG00000111605.18	ENST00000435070.7	ENSP00000391774.2
	KYPLLISRI	9		0.0231	10.8885	ARHGEF2	ENSG00000116584.18	ENST00000462460.6	ENSP00000476916.1
	FYPPKVELF	9		0.0021	10.8496	PAICS	ENSG00000128050.8	ENST00000514888.5	ENSP00000424907.1
	MYLKTVDKF	9		0.0039	10.813	TRAPPC2B	ENSG00000256060.2	ENST00000543226.1	ENSP00000442778.1
	VYLPLTSHI	9		0.0047	10.7712	SNX8	ENSG00000106266.11	ENST00000222990.8	ENSP00000222990.3
	VYQHLFTRI	9		0.0176	10.7671	AP5Z1	ENSG00000242802.9	ENST00000650310.1	ENSP00000497395.1
	YYEHVKARF	9		0.0315	10.7428	MLPH	ENSG00000115648.14	ENST00000264605.8	ENSP00000264605.3
	KYLINLETL	9		0.0319	10.7198	JAK2	ENSG00000096968.13	ENST00000381652.3	ENSP00000371067.3
	LYGRNFNYL	9		0.1239	10.6603	TENT4A	ENSG00000112941.14	ENST00000230859.8	ENSP00000230859.7
	TWTEVSYTF	9		0.0087	10.6246	FBXO6	ENSG00000116663.11	ENST00000376753.9	ENSP00000365944.4
	QYLRRLHYF	9		0.0059	10.6204	IQGAP3	ENSG00000183856.11	ENST00000361170.7	ENSP00000354451.2
	VYKVVGNLL	9		0.0718	10.6204	IQGAP3	ENSG00000183856.11	ENST00000361170.7	ENSP00000354451.2
	KYMETIEKL	9		0.0049	10.5393	PPP1R21	ENSG00000162869.16	ENST00000281394.8	ENSP00000281394.4
	AYLEAHETF	9		0.0026	10.5167	NUP107	ENSG00000111581.10	ENST00000539906.5	ENSP00000441448.1
	HYDPTINKW	9		0.0182	10.5027	ENC1	ENSG00000171617.14	ENST00000651128.1	ENSP00000499185.1
	VYVQELQKL	9		0.0133	10.5019	EEA1	ENSG00000102189.16	ENST00000322349.12	ENSP00000317955.8
	KYQHLKAEF	9		0.0187	10.5019	EEA1	ENSG00000102189.16	ENST00000322349.12	ENSP00000317955.8
	IYTNLNQKI	9		0.0304	10.4427	EXOC6B	ENSG00000144036.15	ENST00000272427.10	ENSP00000272427.6
	KYFNQIVGF	9		0.0128	10.4427	EXOC6B	ENSG00000144036.15	ENST00000272427.10	ENSP00000272427.6
	EFVAKGHLF	9		0.1996	10.4173	MED18	ENSG00000130772.14	ENST00000373842.9	ENSP00000362948.4
	KYVESFRRF	9		0.0054	10.3965	HNMT	ENSG00000150540.14	ENST00000280097.5	ENSP00000280097.3
	IYTKLNQKI	9		0.021	10.359	EXOC6	ENSG00000138190.16	ENST00000260762.10	ENSP00000260762.6
	RYLDKTEQW	9		0.0047	10.3458	C4A	ENSG00000244731.8	ENST00000428956.7	ENSP00000396688.2
	YYPRVEYGF	9		0.0091	10.3458	C4A	ENSG00000244731.8	ENST00000428956.7	ENSP00000396688.2
	EYNTVASKF	9		0.045	10.285	PARP14	ENSG00000173193.15	ENST00000474629.7	ENSP00000418194.2
	DYAKNLAKL	9		0.1728	10.2064	AC005747.1	ENSG00000007237.18	ENST00000437099.6	ENSP00000410108.2
	VYAFSIENF	9		0.004	10.1739	DHDDS	ENSG00000117682.17	ENST00000360009.6	ENSP00000353104.2
	LQPERYELW	9		0.2782	10.1669	KDM4B	ENSG00000127663.15	ENST00000536461.5	ENSP00000440495.1
	EYSSISEKL	9		0.1176	10.124	C8orf76	ENSG00000189376.12	ENST00000276704.6	ENSP00000276704.4
	EYQKVGQSF	9		0.0225	10.0702	SNX18	ENSG00000178996.14	ENST00000381410.5	ENSP00000370817.4
	EYTRALFLL	9		0.1123	9.98175	MAU2	ENSG00000129933.21	ENST00000262815.13	ENSP00000262815.9
	SYQKVIELF	9		0.0009	9.93538	PBK	ENSG00000168078.10	ENST00000301905.9	ENSP00000301905.4
	EYNNNFHVL	9		0.0774	9.83853	IPMK	ENSG00000151151.6	ENST00000373935.4	ENSP00000363046.3
	RYNPRTNQW	9		0.0172	9.81697	KLHL20	ENSG00000076321.11	ENST00000209884.5	ENSP00000209884.4
	NYKSHHLQL	9		0.1715	9.81561	CWF19L1	ENSG00000095485.18	ENST00000354105.10	ENSP00000326411.6
	KYMSVIAEL	9		0.0139	9.79958	ATPAF1	ENSG00000123472.12	ENST00000576409.5	ENSP00000460964.1
	NYLTKIYGL	9		0.1445	9.77821	PODN	ENSG00000174348.13	ENST00000371500.7	ENSP00000360555.3
	EYIKFLRSI	9		0.1105	9.76459	HDAC2	ENSG00000196591.12	ENST00000368632.6	ENSP00000357621.2
	KSMVHHLYF	9		0.5789	9.75266	DOCK7	ENSG00000116641.17	ENST00000340370.10	ENSP00000340742.5
	KYVKIFDNF	9		0.0045	9.69196	ZNF195	ENSG00000005801.18	ENST00000526601.5	ENSP00000435828.1
	QYTPHSHQF	9		0.0027	9.64179	RPTOR	ENSG00000141564.15	ENST00000306801.8	ENSP00000307272.3
	LYGRLQELF	9		0.0098	9.63363	KIAA1109	ENSG00000138688.15	ENST00000264501.8	ENSP00000264501.4
	TYGERFCYL	9		0.1785	9.62564	DPY19L4	ENSG00000156162.16	ENST00000414645.6	ENSP00000389630.2
	NYSPYVNYF	9		0.0028	9.62564	DPY19L4	ENSG00000156162.16	ENST00000414645.6	ENSP00000389630.2
	EYDNFFQHL	9		0.1338	9.61686	CLASP1	ENSG00000074054.18	ENST00000397587.7	ENSP00000380717.4
	IYAHITKHY	9		0.2827	9.59319	FOXK1	ENSG00000164916.11	ENST00000328914.5	ENSP00000328720.4
	VYQNHVQHL	9		0.0069	9.56809	ARHGAP5	ENSG00000100852.13	ENST00000556611.5	ENSP00000452222.1
	HYLREVQAF	9		0.0128	9.56809	ARHGAP5	ENSG00000100852.13	ENST00000556611.5	ENSP00000452222.1
	YYLTDIDRI	9		0.1415	9.5592	GNA14	ENSG00000156049.7	ENST00000341700.7	ENSP00000365807.4
	VYENVSHFL	9		0.0503	9.54794	SLC25A32	ENSG00000164933.12	ENST00000297578.9	ENSP00000297578.4
	IYFIPRNVI	9		0.1762	9.49304	RSBN1	ENSG00000081019.13	ENST00000612242.4	ENSP00000479490.1
	VYCARFVEL	9		0.1363	9.47405	THOC2	ENSG00000125676.20	ENST00000438358.1	ENSP00000416639.1
	VYSIVPQSW	9		0.0078	9.38082	LARP4	ENSG00000161813.22	ENST00000293618.12	ENSP00000293618.8
	SIEKSGWLF	9		1.4507	9.30348	METTL9	ENSG00000197006.14	ENST00000358154.8	ENSP00000350874.3
	NYVQAVEEF	9		0.0143	9.26208	NASP	ENSG00000132780.17	ENST00000350030.8	ENSP00000255120.5
	KYLVLANML	9		0.1245	9.26047	COPS2	ENSG00000166200.15	ENST00000388901.10	ENSP00000373553.5
	VYLDYIRVI	9		0.0297	9.16775	NUP98	ENSG00000110713.17	ENST00000355260.7	ENSP00000347404.3
	VYDPLFSQL	9		0.0201	9.13054	SRRD	ENSG00000100104.13	ENST00000215917.11	ENSP00000215917.6
	VYSTPTPFF	9		0.0031	9.08185	WAS	ENSG00000015285.10	ENST00000376701.4	ENSP00000365891.4
	VYYPVRHHL	9		0.005	8.98403	TRRAP	ENSG00000196367.13	ENST00000355540.7	ENSP00000347733.3
	RYFENPQVI	9		0.0138	8.98403	TRRAP	ENSG00000196367.13	ENST00000355540.7	ENSP00000347733.3
	PYFNAPVYL	9		0.0836	8.90935	GAR1	ENSG00000109534.17	ENST00000394631.7	ENSP00000378127.3
	VYSHVIQKL	9		0.0033	8.87279	SDS	ENSG00000135094.11	ENST00000257549.9	ENSP00000257549.4
	VYQEMPAQL	9		0.0119	8.86843	BCKDHA	ENSG00000248098.12	ENST00000269980.7	ENSP00000269980.2
	TYTSNLVRL	9		0.0535	8.8413	DNAJC16	ENSG00000116138.13	ENST00000616884.4	ENSP00000480224.1
	KYPVLFQRI	9		0.0107	8.79848	AKAP13	ENSG00000170776.21	ENST00000394518.6	ENSP00000378026.2
	AYTLLLHTW	9		0.0151	8.77327	DOCK2	ENSG00000134516.17	ENST00000520908.6	ENSP00000429283.2
	IFTDVALKF	9		0.0213	8.76008	GTF3C4	ENSG00000125484.12	ENST00000372146.5	ENSP00000361219.4
	VYIDKVRSL	9		0.0199	8.74737	LMNB1	ENSG00000113368.12	ENST00000261366.10	ENSP00000261366.5
	KYPLLLQSI	9		0.0188	8.74588	ARHGEF1	ENSG00000076928.17	ENST00000378152.8	ENSP00000367394.3
	NYAQVLDKF	9		0.0094	8.73163	ASAP1	ENSG00000153317.15	ENST00000518721.6	ENSP00000429900.1
	SYPSAFSKL	9		0.0211	8.71956	MARF1	ENSG00000166783.22	ENST00000551742.5	ENSP00000450309.1
	LYQVVSQRF	9		0.0039	8.71287	NF1	ENSG00000196712.17	ENST00000579081.5	ENSP00000462408.1
	NYPDEFTKL	9		0.0704	8.71287	NF1	ENSG00000196712.17	ENST00000579081.5	ENSP00000462408.1
	KYFDNSQSL	9		0.0152	8.70474	TTC17	ENSG00000052841.15	ENST00000299240.10	ENSP00000299240.5
	KFSNVTMLF	9	1xOxidation [M7]	0.0142	8.62884	GUCY1A1	ENSG00000164116.16	ENST00000393832.7	ENSP00000377418.3
	IYLDTHFRL	9		0.0074	8.61166	ZNFX1	ENSG00000124201.15	ENST00000371752.5	ENSP00000360817.1
	LYPPRQPTF	9		0.0027	8.60326	SIGLEC1	ENSG00000088827.12	ENST00000344754.5	ENSP00000341141.4
	HFCDVTVRI	9		0.7098	8.57636	ZBTB45	ENSG00000119574.13	ENST00000594051.6	ENSP00000469089.1
	YYLNEIQSF	9		0.0017	8.55808	SPATC1L	ENSG00000160284.15	ENST00000330205.10	ENSP00000333869.6
	RYALIMHKL	9		0.0091	8.54879	ZBTB11	ENSG00000066422.4	ENST00000312938.4	ENSP00000326200.4
	DYKRLFFRF	9		0.1027	8.44103	TRANK1	ENSG00000168016.14	ENST00000645898.1	ENSP00000494480.1
	NYPEEFEKL	9		0.0692	8.44103	TRANK1	ENSG00000168016.14	ENST00000645898.1	ENSP00000494480.1
	VQPSLFYHL	9		0.2026	8.43884	MAP3K6	ENSG00000142733.17	ENST00000374040.7	ENSP00000363152.2
	IYQQIIQTY	9		0.0317	8.43865	NCAPG2	ENSG00000146918.19	ENST00000441982.5	ENSP00000408080.1
	EYPKFLKRF	9		0.0262	8.43745	COL4A3BP	ENSG00000113163.16	ENST00000380494.10	ENSP00000369862.5
	KYFLKPEVL	9		0.0347	8.4352	NCEH1	ENSG00000144959.10	ENST00000538775.5	ENSP00000442464.1
	SYADNILSF	9		0.0025	8.34204	WDR11	ENSG00000120008.16	ENST00000263461.11	ENSP00000263461.5
	AYVGDLQTL	9		0.0679	8.28111	ASB1	ENSG00000065802.12	ENST00000264607.9	ENSP00000264607.4
	RYIEELQKF	9		0.0011	8.27562	RALGPS1	ENSG00000136828.19	ENST00000259351.10	ENSP00000259351.5
	QYLDVLHAL	9		0.023	8.2665	TBC1D7	ENSG00000145979.18	ENST00000379307.6	ENSP00000368609.2
	IYTKIMDLI	9		0.0965	8.25542	DPY19L1	ENSG00000173852.14	ENST00000310974.8	ENSP00000308695.4
	FYTVIPHNF	9		0.0028	8.23209	PARP3	ENSG00000041880.14	ENST00000417220.6	ENSP00000395951.2
	IYFEYSHAF	9		0.0022	8.2096	MSH3	ENSG00000113318.11	ENST00000667069.1	ENSP00000499502.1
	PYLGQAPFL	9		0.1656	8.16892	SYNRG	ENSG00000275066.5	ENST00000612223.5	ENSP00000483453.1
	IYDKFIAQL	9		0.0491	8.11946	PMF1	ENSG00000160783.19	ENST00000368277.3	ENSP00000357260.3
	KYRQKFNTL	9		0.0859	8.09114	ITSN2	ENSG00000198399.14	ENST00000622089.4	ENSP00000479408.1
	YYITTRAQF	9		0.0132	8.07416	YES1	ENSG00000176105.14	ENST00000314574.5	ENSP00000324740.4
	KYIEGVSDF	9		0.0087	8.00034	IPP	ENSG00000197429.10	ENST00000396478.3	ENSP00000379739.3
	VFIHDQKLF	9		0.1096	7.972	CCPG1	ENSG00000260916.7	ENST00000310958.10	ENSP00000311656.6
	HYIERIQKL	9		0.0099	7.95897	KANK1	ENSG00000107104.18	ENST00000382303.5	ENSP00000371740.1
	IYNKIKQII	9		0.0481	7.88722	DLG3	ENSG00000082458.12	ENST00000374355.7	ENSP00000363475.3
	SYGDILHVI	9		0.0092	7.88722	DLG3	ENSG00000082458.12	ENST00000374355.7	ENSP00000363475.3
	QYVVDLTSF	9		0.0385	7.87939	NTPCR	ENSG00000135778.12	ENST00000366628.10	ENSP00000355587.4
	LYTGTVSSF	9		0.0213	7.83762	SEMA4B	ENSG00000185033.14	ENST00000411539.6	ENSP00000394720.2
	DYDSVFHHL	9		0.0811	7.82796	EPC1	ENSG00000120616.16	ENST00000319778.11	ENSP00000318559.6
	EYNSDLHQF	9		0.0137	7.75218	BUB1	ENSG00000169679.15	ENST00000302759.11	ENSP00000302530.6
	YYLNDLDRI	9		0.1787	7.75049	GNAI1	ENSG00000127955.17	ENST00000648098.1	ENSP00000497717.1
	ILGPPPPSF	9		0.1364	7.68394	MATR3	ENSG00000015479.18	ENST00000502499.5	ENSP00000426030.1
	KYGVFEESL	9		0.2812	7.62996	TRIM34	ENSG00000258659.6	ENST00000429814.2	ENSP00000402595.2
	YYIFIPSKF	9		0.0026	7.61205	DDX47	ENSG00000213782.7	ENST00000358007.7	ENSP00000350698.3
	RFLSDHPYL	9		0.2581	7.59897	CDC37L1	ENSG00000106993.12	ENST00000381854.4	ENSP00000371278.3
	QYLELAHSL	9		0.0245	7.57956	TONSL	ENSG00000160949.17	ENST00000409379.8	ENSP00000386239.3
	IYGSVWEKL	9		0.0175	7.5707	SAMD8	ENSG00000156671.14	ENST00000542569.6	ENSP00000438042.1
	LYIVEPLKF	9		0.0052	7.54215	SUCO	ENSG00000094975.14	ENST00000610051.5	ENSP00000476704.1
	SYARHFLDF	9		0.0206	7.52071	ZADH2	ENSG00000180011.7	ENST00000322342.4	ENSP00000323678.3
	VYSLQEQHF	9		0.0084	7.49152	SLC30A7	ENSG00000162695.12	ENST00000357650.9	ENSP00000350278.4
	SYYSPSIGF	9		0.0205	7.44353	YTHDF2	ENSG00000198492.16	ENST00000373812.8	ENSP00000362918.3
	AWHPHTNKF	9		0.0351	7.44132	AAAS	ENSG00000094914.13	ENST00000209873.9	ENSP00000209873.4
	NYNPHPRGW	9		0.2193	7.43627	SYNPO2	ENSG00000172403.11	ENST00000504178.1	ENSP00000425496.1
	VYDTVFKHF	9		0.0053	7.39964	SP140L	ENSG00000185404.16	ENST00000444636.5	ENSP00000395195.1
	RYLVISEKL	9		0.0254	7.28532	LRRC42	ENSG00000116212.15	ENST00000319223.8	ENSP00000318185.4
	SYIAHLRQL	9		0.0534	7.24892	TCF21	ENSG00000118526.6	ENST00000367882.4	ENSP00000356857.4
	KYMEDVTQI	9		0.0173	7.22312	PPM1D	ENSG00000170836.11	ENST00000305921.7	ENSP00000306682.2
	KYPDIISRI	9		0.0067	7.17174	LIG1	ENSG00000105486.14	ENST00000601091.5	ENSP00000471836.1
	EYVKFLHKF	9		0.0036	7.10361	ZNF506	ENSG00000081665.14	ENST00000540806.7	ENSP00000440625.1
	SYIDLLQRF	9		0.0013	7.09473	WDR24	ENSG00000127580.17	ENST00000293883.9	ENSP00000293883.4
	IYKAPSENW	9		0.0213	7.07939	DNMT1	ENSG00000130816.16	ENST00000340748.8	ENSP00000345739.3
	SYDPDFNQL	9		0.0814	7.03608	FTSJ1	ENSG00000068438.15	ENST00000348411.3	ENSP00000326948.2
	VYLDKFIRL	9		0.0061	7.02171	GNL3L	ENSG00000130119.16	ENST00000360845.3	ENSP00000354091.2
	PYCSPPMTF	9		0.0224	7.01459	HCFC1R1	ENSG00000103145.10	ENST00000248089.7	ENSP00000248089.3
	KYVSSVLSF	9		0.0043	7.00394	LTN1	ENSG00000198862.14	ENST00000614971.4	ENSP00000478783.1
	LYPEVFEKF	9		0.0012	6.9959	ATAD2	ENSG00000156802.13	ENST00000287394.10	ENSP00000287394.5
	AYAIIKEEL	9		0.1534	6.9959	ATAD2	ENSG00000156802.13	ENST00000287394.10	ENSP00000287394.5
	KYLTVKDYL	9		0.0991	6.9959	ATAD2	ENSG00000156802.13	ENST00000287394.10	ENSP00000287394.5
	EYLKHHNRI	9		0.1628	6.94623	GZF1	ENSG00000125812.16	ENST00000377051.2	ENSP00000366250.2
	AYATHPFKF	9		0.0033	6.78791	NCOA7	ENSG00000111912.20	ENST00000368357.7	ENSP00000357341.3
	AYCLKYEKF	9		0.0574	6.75856	ASB3	ENSG00000115239.22	ENST00000394717.3	ENSP00000378206.2
	EYAKIEETM	9	1xOxidation [M9]	0.2458	6.69444	CADPS2	ENSG00000081803.16	ENST00000412584.6	ENSP00000400401.2
	IYSTKLYRF	9		0.0022	6.69306	BTBD10	ENSG00000148925.10	ENST00000528120.5	ENSP00000435257.1
	IYHPDIQLL	9		0.0039	6.6754	VPS13C	ENSG00000129003.18	ENST00000395898.3	ENSP00000379235.3
	TYISWKEEL	9		0.0517	6.6754	VPS13C	ENSG00000129003.18	ENST00000395898.3	ENSP00000379235.3
	VYPPIRHHL	9		0.0075	6.65796	VPS37A	ENSG00000155975.10	ENST00000324849.9	ENSP00000318629.4
	EYDLIVHQL	9		0.108	6.6312	VPS26A	ENSG00000122958.15	ENST00000263559.11	ENSP00000263559.6
	TYIQKIFRM	9		0.0217	6.58605	ACOX3	ENSG00000087008.16	ENST00000356406.10	ENSP00000348775.4
	PYADQVFRI	9		0.0718	6.57239	HELZ	ENSG00000198265.12	ENST00000358691.10	ENSP00000351524.5
	DYIKNLPMW	9		0.0538	6.56693	RNF103	ENSG00000239305.7	ENST00000237455.5	ENSP00000237455.4
	PYLDSFYEY	9		0.2039	6.56693	RNF103	ENSG00000239305.7	ENST00000237455.5	ENSP00000237455.4
	AYVEDTVLF	9		0.0089	6.5167	ARHGEF26	ENSG00000114790.13	ENST00000496710.5	ENSP00000424446.1
	EYLENALKL	9		0.1132	6.50067	GBP4	ENSG00000162654.9	ENST00000355754.7	ENSP00000359490.5
	KYLKVFYKF	9		0.0014	6.46789	ZNF91	ENSG00000167232.14	ENST00000300619.12	ENSP00000300619.6
	KYSLIKGNF	9		0.0796	6.45893	S100A8	ENSG00000143546.10	ENST00000368733.4	ENSP00000357722.3
	KYQYVLNEF	9		0.0039	6.37452	FAM177B	ENSG00000197520.10	ENST00000445590.3	ENSP00000414451.2
	TYGIKHMKF	9		0.0173	6.35869	PIGK	ENSG00000142892.15	ENST00000370812.8	ENSP00000359848.3
	VYLPNINKI	9		0.0031	6.33776	RHOBTB1	ENSG00000072422.17	ENST00000337910.10	ENSP00000338671.5
	LYSEVDVHF	9		0.0052	6.31953	POGZ	ENSG00000143442.22	ENST00000531094.5	ENSP00000431259.1
	RYGLLTNEI	9		0.1613	6.30114	DHX58	ENSG00000108771.13	ENST00000251642.8	ENSP00000251642.3
	TYLDKIKKF	9		0.0058	6.2806	SYNE2	ENSG00000054654.16	ENST00000344113.8	ENSP00000341781.4
	TYVENLRLL	9		0.0305	6.2806	SYNE2	ENSG00000054654.16	ENST00000344113.8	ENSP00000341781.4
	VYQLRFQFL	9		0.0324	6.27685	POLR1A	ENSG00000068654.16	ENST00000263857.11	ENSP00000263857.6
	NYVEVTRKW	9		0.0602	6.26306	MTX1	ENSG00000173171.14	ENST00000368376.7	ENSP00000357360.3
	QYMERLQLL	9		0.0112	6.26306	MTX1	ENSG00000173171.14	ENST00000368376.7	ENSP00000357360.3
	QYAVLLNRF	9		0.0115	6.24854	NSUN3	ENSG00000178694.10	ENST00000314622.9	ENSP00000318986.4
	GYIHVTQTF	9		0.0035	6.24517	NKG7	ENSG00000105374.10	ENST00000221978.10	ENSP00000221978.4
	RYQKLIVQI	9		0.0102	6.22422	CHN2	ENSG00000106069.22	ENST00000222792.10	ENSP00000222792.6
	EQIKEYHHL	9		1.1652	6.19703	AC124319.1	ENSG00000173821.19	ENST00000582970.5	ENSP00000464087.1
	IYPQVLHSL	9		0.0045	6.19703	AC124319.1	ENSG00000173821.19	ENST00000582970.5	ENSP00000464087.1
	NYIEKVVAI	9		0.063	6.13883	ABI1	ENSG00000136754.17	ENST00000376139.6	ENSP00000365309.2
	IYVPSSYHL	9		0.0039	6.12463	SLF2	ENSG00000119906.13	ENST00000370269.3	ENSP00000359292.3
	PFAKPLPTF	9		0.024	6.12056	EP400	ENSG00000183495.13	ENST00000389561.6	ENSP00000374212.2
	QYVDFHNQL	9		0.0552	6.10688	ERCC5	ENSG00000134899.21	ENST00000652225.1	ENSP00000498881.1
	VYLHDFQRF	9		0.0021	6.06794	PLCG2	ENSG00000197943.10	ENST00000564138.6	ENSP00000482457.1
	PLPKETWKF	9		0.2212	6.05076	AOAH	ENSG00000136250.11	ENST00000612871.4	ENSP00000484305.1
	AYLDKSPQF	9		0.0061	6.0366	DHX29	ENSG00000067248.10	ENST00000251636.10	ENSP00000251636.5
	VYLRETTLI	9		0.0162	6.0366	DHX29	ENSG00000067248.10	ENST00000251636.10	ENSP00000251636.5
	VYSLVTRTW	9		0.0205	6.02852	TRPM4	ENSG00000130529.16	ENST00000427978.6	ENSP00000407492.1
	RYLDASNEL	9		0.0559	5.93908	NEK4	ENSG00000114904.13	ENST00000233027.10	ENSP00000233027.5
	NYIKDLNIL	9		0.1257	5.90457	CTDSPL2	ENSG00000137770.14	ENST00000260327.9	ENSP00000260327.4
	VYADKLLNI	9		0.0118	5.90457	CTDSPL2	ENSG00000137770.14	ENST00000260327.9	ENSP00000260327.4
	VYSLIKNKI	9		0.0528	5.89882	PRKAG2	ENSG00000106617.14	ENST00000287878.9	ENSP00000287878.3
	KYAALFSQM	9		0.0872	5.86664	SAMD4B	ENSG00000179134.15	ENST00000598913.5	ENSP00000470237.1
	AYLIQVHKW	9		0.0112	5.83542	PTPMT1	ENSG00000110536.14	ENST00000326674.10	ENSP00000325958.9
	KYDEGLYRF	9		0.0053	5.83046	DCLRE1A	ENSG00000198924.8	ENST00000361384.7	ENSP00000355185.2
	TYVSGTLRF	9		0.0075	5.7723	CEPT1	ENSG00000134255.14	ENST00000615636.4	ENSP00000477632.1
	VYDDLKYVW	9		0.0175	5.7394	RENBP	ENSG00000102032.13	ENST00000393700.8	ENSP00000377303.3
	KYWTEPEEF	9		0.0081	5.73824	CYP3A5	ENSG00000106258.15	ENST00000222982.8	ENSP00000222982.4
	GYPEVALHF	9		0.005	5.71117	COPA	ENSG00000122218.16	ENST00000368069.7	ENSP00000357048.3
	KYPHYFPVM	9		0.0445	5.70916	NLN	ENSG00000123213.23	ENST00000502464.5	ENSP00000423214.1
	QFVPKSHLF	9		0.0091	5.65961	WDR3	ENSG00000065183.16	ENST00000349139.6	ENSP00000308179.4
	TYKDTHRKF	9		0.0762	5.6448	IFT88	ENSG00000032742.17	ENST00000351808.9	ENSP00000261632.5
	QYIDVSHVF	9		0.0019	5.62153	RFX2	ENSG00000087903.13	ENST00000359161.7	ENSP00000352076.3
	PYLFHVVTF	9		0.0118	5.6163	NF1	ENSG00000196712.17	ENST00000356175.7	ENSP00000348498.3
	RYQEVDRRF	9		0.0112	5.6103	YTHDC1	ENSG00000083896.12	ENST00000355665.7	ENSP00000347888.3
	VYTDFAFRI	9		0.0366	5.59291	NOL9	ENSG00000162408.11	ENST00000377705.6	ENSP00000366934.5
	VFLEVSQHW	9		0.0204	5.57988	DNASE1L1	ENSG00000013563.14	ENST00000369808.7	ENSP00000358823.3
	RYTQDLGAF	9		0.2114	5.56912	CLCN2	ENSG00000114859.16	ENST00000636180.1	ENSP00000490374.1
	KYITDVVKL	9		0.0227	5.54639	UTP20	ENSG00000120800.5	ENST00000261637.5	ENSP00000261637.4
	RYSGNQVLF	9		0.0057	5.52275	RAPGEF6	ENSG00000158987.20	ENST00000509018.5	ENSP00000421684.1
	VYNPVIYVF	9		0.0006	5.43277	OPN3	ENSG00000054277.14	ENST00000366554.3	ENSP00000355512.2
	IYNGDMEKI	9		0.1535	5.3592	BNIP3	ENSG00000176171.11	ENST00000368636.8	ENSP00000357625.5
	KYMEDYHQF	9		0.0005	5.32595	PPL	ENSG00000118898.16	ENST00000345988.7	ENSP00000340510.2
	DYAYLREHF	9		0.1404	5.32563	ZNF598	ENSG00000167962.14	ENST00000562103.2	ENSP00000455308.2
	EYVEKFYRI	9		0.0259	5.29805	RAD50	ENSG00000113522.14	ENST00000378823.8	ENSP00000368100.4
	RYIKALETL	9		0.0088	5.29805	RAD50	ENSG00000113522.14	ENST00000378823.8	ENSP00000368100.4
	IYTRLLPAL	9		0.174	5.27331	ACY1	ENSG00000243989.9	ENST00000476351.5	ENSP00000417056.1
	KYLEETNSL	9		0.0234	5.25111	L3MBTL3	ENSG00000198945.7	ENST00000533560.5	ENSP00000437185.1
	KYFALPHKI	9		0.0062	5.17891	TUT7	ENSG00000083223.18	ENST00000375963.8	ENSP00000365130.3
	VYTLLTTHL	9		0.029	5.17099	C11orf80	ENSG00000173715.16	ENST00000642265.1	ENSP00000494645.1
	KYVKVFHKF	9		0.0007	5.15799	ZNF92	ENSG00000146757.13	ENST00000328747.11	ENSP00000332595.7
	QYGEVANLL	9		0.0729	5.13607	VPS53	ENSG00000141252.20	ENST00000437048.7	ENSP00000401435.2
	SYGPVAYHL	9		0.0037	5.09566	SLC52A3	ENSG00000101276.17	ENST00000488495.2	ENSP00000494009.1
	EYNNIQHLF	9		0.004	5.03487	TLR3	ENSG00000164342.12	ENST00000296795.7	ENSP00000296795.2
	KYLSLSNSF	9		0.005	5.03487	TLR3	ENSG00000164342.12	ENST00000296795.7	ENSP00000296795.2
	YYIRETENF	9		0.0021	4.98997	SCN7A	ENSG00000136546.16	ENST00000441411.2	ENSP00000403846.2
	RFEEAHFTF	9		0.0219	4.97686	PIAS3	ENSG00000131788.16	ENST00000393045.7	ENSP00000376765.2
	RYDNVTILF	9		0.0074	4.94288	GUCY1B1	ENSG00000061918.13	ENST00000264424.12	ENSP00000264424.8
	NYAWVYYHL	9		0.0406	4.91108	IFIT3	ENSG00000119917.14	ENST00000371811.4	ENSP00000360876.4
	EYAKIFTTY	9		0.1573	4.86154	LPCAT2	ENSG00000087253.13	ENST00000262134.10	ENSP00000262134.5
	IYNQVNVVL	9		0.0537	4.85003	FAM49B	ENSG00000153310.19	ENST00000519824.6	ENSP00000429150.1
	PYQSQIAVF	9		0.0263	4.82667	RAD17	ENSG00000152942.19	ENST00000358030.6	ENSP00000350725.2
	VYTGIDHHW	9		0.0124	4.82539	DCAF13	ENSG00000164934.14	ENST00000297579.9	ENSP00000297579.5
	TYITSVSRL	9		0.0426	4.79791	OSGIN2	ENSG00000164823.11	ENST00000451899.7	ENSP00000396445.2
	VYTTTRSHL	9		0.2157	4.78488	CLPTM1L	ENSG00000049656.14	ENST00000320895.10	ENSP00000313854.5
	YPFSSPLHL	9		1.8966	4.75201	GAREM1	ENSG00000141441.16	ENST00000399218.8	ENSP00000382165.3
	KYIDFDHVF	9		0.0027	4.68748	CRAMP1	ENSG00000007545.15	ENST00000397412.7	ENSP00000380559.2
	HYSDSILTF	9		0.0026	4.66883	KLHL15	ENSG00000174010.9	ENST00000328046.8	ENSP00000332791.8
	RYLDEINLL	9		0.009	4.61852	GNA15	ENSG00000060558.3	ENST00000262958.3	ENSP00000262958.2
	TFTFSHATF	9		0.0994	4.61604	TRIM27	ENSG00000204713.11	ENST00000377199.4	ENSP00000366404.3
	KFAEEFYSF	9		0.0067	4.56955	CDCA7L	ENSG00000164649.20	ENST00000406877.8	ENSP00000383986.3
	KYPVEWAKF	9		0.0055	4.51657	ZC2HC1A	ENSG00000104427.12	ENST00000263849.9	ENSP00000263849.3
	LYQDGVFKF	9		0.0022	4.41582	AKTIP	ENSG00000166971.17	ENST00000300245.8	ENSP00000300245.4
	HYINMPVQF	9		0.0032	4.3924	CEP192	ENSG00000101639.18	ENST00000506447.5	ENSP00000427550.1
	TYIPVPAKI	9		0.0036	4.37026	ST3GAL1	ENSG00000008513.16	ENST00000522652.6	ENSP00000430515.1
	RYSDSTFTF	9		0.0014	4.33812	PARP8	ENSG00000151883.18	ENST00000505697.6	ENSP00000422217.2
	TYLEKFQNL	9		0.0057	4.32387	CLUAP1	ENSG00000103351.13	ENST00000572600.5	ENSP00000460889.1
	NYAAALETF	9		0.0071	4.31893	SUGT1	ENSG00000165416.14	ENST00000343788.10	ENSP00000367208.4
	VYVDKVEKM	9		0.0346	4.29419	AMOT	ENSG00000126016.15	ENST00000371959.7	ENSP00000361027.3
	VYKTIMEQF	9		0.0045	4.19273	BAIAP2	ENSG00000175866.15	ENST00000435091.7	ENSP00000413069.3
	IYLPEVRKI	9		0.0098	4.15855	TULP4	ENSG00000130338.13	ENST00000367097.8	ENSP00000356064.3
	SYQKVMALW	9		0.0167	4.12371	MACF1	ENSG00000127603.26	ENST00000372915.7	ENSP00000362006.3
	TYPQGFKVW	9		0.0537	4.05274	CYP4F2	ENSG00000186115.13	ENST00000221700.11	ENSP00000221700.3
	AFMVNGQKF	9		0.1018	4.04845	PRC1	ENSG00000198901.14	ENST00000442656.6	ENSP00000409549.2
	VYNPVRAEW	9		0.0093	4.00317	KBTBD6	ENSG00000165572.7	ENST00000379485.1	ENSP00000368799.1
	RYLADLPTL	9		0.0275	4.00154	CEP85	ENSG00000130695.15	ENST00000453146.1	ENSP00000391790.1
	RYDPHLNRW	9		0.0184	3.9798	KLHL26	ENSG00000167487.12	ENST00000300976.9	ENSP00000300976.3
	KYQIINEEF	9		0.0066	3.97467	HPS3	ENSG00000163755.8	ENST00000296051.6	ENSP00000296051.2
	VYPEEHSRW	9		0.0249	3.89622	RSRP1	ENSG00000117616.18	ENST00000431849.3	ENSP00000391510.3
	IYKIDFVRF	9		0.0145	3.89582	UNC119	ENSG00000109103.11	ENST00000301032.8	ENSP00000301032.4
	GYSEHFVEF	9		0.0065	3.89032	GMPR	ENSG00000137198.9	ENST00000259727.4	ENSP00000259727.4
	TYLEKAIKI	9		0.0206	3.88338	USP7	ENSG00000187555.15	ENST00000344836.9	ENSP00000343535.4
	RYLEAALRL	9		0.0225	3.79553	P3H4	ENSG00000141696.13	ENST00000355468.7	ENSP00000347649.2
	YYITTRVQF	9		0.0072	3.77926	FGR	ENSG00000000938.13	ENST00000374003.7	ENSP00000363115.3
	TYDNVHQQF	9		0.0055	3.7606	ARHGAP24	ENSG00000138639.18	ENST00000395183.6	ENSP00000378610.2
	TYARNLPAF	9		0.008	3.75407	TTI2	ENSG00000129696.12	ENST00000520636.5	ENSP00000428401.1
	IYQKAFEHL	9		0.0057	3.73623	BBS4	ENSG00000140463.14	ENST00000268057.9	ENSP00000268057.4
	QYASAFHFL	9		0.0114	3.73623	BBS4	ENSG00000140463.14	ENST00000268057.9	ENSP00000268057.4
	SYAEIEQTI	9		0.0119	3.68698	ANK2	ENSG00000145362.18	ENST00000510275.6	ENSP00000421023.2
	AYVEKVERL	9		0.0429	3.65228	AMOTL2	ENSG00000114019.14	ENST00000422605.6	ENSP00000409999.2
	YYAKEIHKF	9		0.0007	3.64043	TGFB3	ENSG00000119699.7	ENST00000238682.7	ENSP00000238682.3
	KYPNLLNQL	9		0.0209	3.63993	FNTA	ENSG00000168522.13	ENST00000302279.8	ENSP00000303423.3
	TMLGKFYHF	9		0.0873	3.62191	IFT122	ENSG00000163913.11	ENST00000507564.5	ENSP00000425536.1
	EYLSLVARL	9		0.1361	3.6109	MED15	ENSG00000099917.17	ENST00000263205.11	ENSP00000263205.7
	KYVKVFHKY	9		0.0542	3.59068	ZNF708	ENSG00000182141.10	ENST00000356929.3	ENSP00000349401.2
	KYGNLSNYL	9		0.1072	3.56133	FLT1	ENSG00000102755.12	ENST00000282397.9	ENSP00000282397.4
	KYELDFSHF	9		0.0484	3.51831	TLR2	ENSG00000137462.8	ENST00000642700.1	ENSP00000494425.1
	KYNANFVTF	9		0.0016	3.50706	KDM2A	ENSG00000173120.15	ENST00000529006.7	ENSP00000432786.1
	RYLSKVLEL	9		0.0106	3.49543	C15orf40	ENSG00000169609.14	ENST00000451195.7	ENSP00000403987.3
	PYPPPPPEF	9		0.0069	3.4797	WBP2	ENSG00000132471.12	ENST00000585462.5	ENSP00000467583.1
	PWGIKQAGF	9		0.7662	3.46137	SLC38A9	ENSG00000177058.12	ENST00000515629.5	ENSP00000420934.1
	IYLRDPVQV	9		0.147	3.45811	TPP2	ENSG00000134900.12	ENST00000376052.5	ENSP00000365220.3
	TYSKKHFRI	9		0.051	3.44523	CHEK2	ENSG00000183765.22	ENST00000402731.5	ENSP00000384835.1
	KYSSGFRNI	9		0.0808	3.42644	ATM	ENSG00000149311.18	ENST00000278616.8	ENSP00000278616.4
	RYQTKFRHL	9		0.0887	3.4207	CEP89	ENSG00000121289.18	ENST00000305768.10	ENSP00000306105.4
	LYPEIFEKF	9		0.0011	3.40701	ATAD2B	ENSG00000119778.15	ENST00000238789.10	ENSP00000238789.5
	IYPPKLHQF	9		0.0012	3.39076	CCNE1	ENSG00000105173.14	ENST00000576532.1	ENSP00000460881.1
	AYKKTHETL	9		0.0673	3.38456	TPD52L1	ENSG00000111907.21	ENST00000368402.9	ENSP00000357387.5
	TYVIYAHLL	9		0.0434	3.37774	HECTD2	ENSG00000165338.16	ENST00000298068.9	ENSP00000298068.5
	QYIEELQKF	9		0.0021	3.3572	RALGPS2	ENSG00000116191.17	ENST00000367634.6	ENSP00000356606.2
	HLYPGAVTI	9		1.9192	3.3572	RALGPS2	ENSG00000116191.17	ENST00000367634.6	ENSP00000356606.2
	VYTGLFYKL	9		0.0073	3.35366	NUDT6	ENSG00000170917.13	ENST00000304430.9	ENSP00000306070.5
	VLPQRFPQF	9		0.0393	3.31428	CNOT4	ENSG00000080802.18	ENST00000428680.6	ENSP00000399108.2
	SYLTQHQRI	9		0.0377	3.29893	ZNF264	ENSG00000083844.10	ENST00000263095.10	ENSP00000263095.5
	KYLEHPLLL	9		0.0043	3.28359	TTL	ENSG00000114999.8	ENST00000233336.7	ENSP00000233336.5
	RYAAQLPAL	9		0.13	3.26446	PELP1	ENSG00000141456.15	ENST00000572293.6	ENSP00000460300.2
	VYTSGVYHI	9		0.0076	3.24833	TNS2	ENSG00000111077.17	ENST00000549700.5	ENSP00000449361.1
	AFIKKSHLL	9		0.1565	3.21994	ZNF684	ENSG00000117010.17	ENST00000648542.1	ENSP00000497154.1
	EYIAKQFGF	9		0.05	3.2096	ITPR1	ENSG00000150995.19	ENST00000357086.10	ENSP00000349597.4
	RYNHITATY	9		0.1472	3.19999	SNRK	ENSG00000163788.14	ENST00000296088.12	ENSP00000296088.7
	TYHPGVPVF	9		0.0025	3.18789	CHORDC1	ENSG00000110172.12	ENST00000457199.6	ENSP00000401080.2
	PYMAKFVVF	9		0.0179	3.17145	ANK3	ENSG00000151150.22	ENST00000373827.6	ENSP00000362933.2
	IYLDLPQNF	9		0.001	3.16424	RNF14	ENSG00000013561.18	ENST00000507163.5	ENSP00000422527.1
	RYQEMIQKL	9		0.0039	3.16123	SCLT1	ENSG00000151466.12	ENST00000281142.10	ENSP00000281142.5
	SFSTVHEKF	9		0.0219	3.15691	WDR36	ENSG00000134987.11	ENST00000612402.4	ENSP00000479950.1
	VFHDQLHTF	9		0.006	3.11572	RPS6KA5	ENSG00000100784.12	ENST00000536315.6	ENSP00000442803.2
	TYKPNPNQI	9		0.0304	3.03931	MTA3	ENSG00000057935.13	ENST00000405592.5	ENSP00000383973.1
	RYGPVVSFW	9		0.0056	2.98333	CYP20A1	ENSG00000119004.15	ENST00000449301.5	ENSP00000414831.1
	KYVKVFHQF	9		0.0007	2.901	ZNF486	ENSG00000256229.8	ENST00000335117.9	ENSP00000335042.7
	VYMELSQKL	9		0.0043	2.81834	FRMD6	ENSG00000139926.15	ENST00000395718.6	ENSP00000379068.2
	LYQKDFLRI	9		0.0559	2.81834	FRMD6	ENSG00000139926.15	ENST00000395718.6	ENSP00000379068.2
	KYVKVLHKF	9		0.0012	2.77948	AC008554.1	ENSG00000237440.9	ENST00000427401.9	ENSP00000395733.3
	IYQFIMDRF	9		0.0122	2.77745	FOXL1	ENSG00000176678.5	ENST00000320241.4	ENSP00000326272.3
	RYLTVATVF	9		0.0105	2.75306	TUBB6	ENSG00000176014.12	ENST00000317702.9	ENSP00000318697.4
	AYLNITKHL	9		0.0573	2.75117	POLK	ENSG00000122008.15	ENST00000514141.5	ENSP00000423526.1
	VYEYVVERF	9		0.0088	2.74444	TUT4	ENSG00000134744.14	ENST00000257177.9	ENSP00000257177.4
	KYVKGLISI	9		0.0479	2.71949	WDR35	ENSG00000118965.14	ENST00000281405.8	ENSP00000281405.4
	RYAEQISVL	9		0.0454	2.71696	CCDC121	ENSG00000176714.9	ENST00000324364.3	ENSP00000339087.2
	RYIFAKNLF	9		0.0116	2.67336	DGUOK	ENSG00000114956.20	ENST00000264093.9	ENSP00000264093.4
	LYGRHFNYL	9		0.1117	2.67272	TENT4B	ENSG00000121274.12	ENST00000561678.5	ENSP00000455837.1
	IYQKVRHRL	9		0.0222	2.63887	STRIP1	ENSG00000143093.15	ENST00000369796.5	ENSP00000358811.1
	SYLNSVQRL	9		0.0162	2.58401	NUPL2	ENSG00000136243.17	ENST00000438012.5	ENSP00000415511.1
	VYFGDPVSL	9		0.0276	2.49546	GNPAT	ENSG00000116906.13	ENST00000366647.9	ENSP00000355607.4
	VYERELQTF	9		0.0106	2.48085	EEF1AKMT2	ENSG00000203791.15	ENST00000368836.7	ENSP00000357829.2
	IYEQVFAKL	9		0.0513	2.45869	NRDE2	ENSG00000119720.18	ENST00000354366.8	ENSP00000346335.3
	KYLSGLVQW	9		0.0113	2.44737	EMC3	ENSG00000125037.12	ENST00000429759.5	ENSP00000408803.1
	VYLIEHPSL	9		0.0372	2.42857	ASPA	ENSG00000108381.11	ENST00000263080.3	ENSP00000263080.2
	VYNPELDKW	9		0.036	2.29154	KLHL11	ENSG00000178502.6	ENST00000319121.4	ENSP00000314608.3
	RYNPNLNTW	9		0.006	2.29154	KLHL11	ENSG00000178502.6	ENST00000319121.4	ENSP00000314608.3
	RYMNHMQSL	9		0.0187	2.20607	ARIH1	ENSG00000166233.15	ENST00000379887.9	ENSP00000369217.4
	TYTDKLFKF	9		0.0025	2.20503	CRTAC1	ENSG00000095713.14	ENST00000370597.8	ENSP00000359629.3
	VYTRHMTWI	9		0.4244	2.15915	POLR1C	ENSG00000171453.20	ENST00000646433.1	ENSP00000494368.1
	VYPNSFFRY	9		0.0928	2.14925	MORN1	ENSG00000116151.14	ENST00000378531.8	ENSP00000367792.3
	KYVTVYNLI	9		0.0238	2.14788	USP8	ENSG00000138592.14	ENST00000307179.9	ENSP00000302239.4
	KYMKIFHKF	9		0.0004	2.13106	ZNF681	ENSG00000196172.9	ENST00000402377.3	ENSP00000384000.3
	VYVAGAPRF	9		0.007	2.06903	ITGA11	ENSG00000137809.17	ENST00000315757.9	ENSP00000327290.7
	TYLTNHLRL	9		0.0482	2.06476	ZNF697	ENSG00000143067.5	ENST00000421812.3	ENSP00000396857.2
	VYVSRPSHF	9		0.0058	1.99037	STAT2	ENSG00000170581.14	ENST00000557235.5	ENSP00000450751.1
	IYSVNKEQL	9		0.1397	1.97081	XIAP	ENSG00000101966.12	ENST00000371199.7	ENSP00000360242.3
	KYFLWEEKF	9		0.0073	1.95608	GRAP	ENSG00000154016.13	ENST00000284154.9	ENSP00000284154.5
	KYLQSTISF	9		0.0031	1.90257	TOP3B	ENSG00000100038.19	ENST00000398793.6	ENSP00000381773.2
	VYAPFIEKL	9		0.003	1.89573	LY9	ENSG00000122224.18	ENST00000368039.2	ENSP00000357018.2
	KYPSDLPYM	9		0.0753	1.88541	ERG	ENSG00000157554.19	ENST00000398905.5	ENSP00000381877.1
	HYPPVQVLF	9		0.0012	1.88267	MSH6	ENSG00000116062.15	ENST00000616033.4	ENSP00000480261.1
	AYLVHIEHL	9		0.0239	1.81276	MCC	ENSG00000171444.18	ENST00000408903.7	ENSP00000386227.3
	NYTLVSHLI	9		0.0455	1.77765	MARS	ENSG00000166986.15	ENST00000262027.10	ENSP00000262027.5
	SYTHIQYLF	9		0.0022	1.75469	SH2D3C	ENSG00000095370.20	ENST00000314830.13	ENSP00000317817.8
	SYFSGSHMF	9		0.002	1.59655	CCNJL	ENSG00000135083.15	ENST00000644313.1	ENSP00000493837.1
	VYQVLQEHL	9		0.0341	1.55457	BMP7	ENSG00000101144.13	ENST00000395863.8	ENSP00000379204.3
	IYPTAPPRF	9		0.0031	1.51036	LYPLAL1	ENSG00000143353.12	ENST00000366927.3	ENSP00000355894.3
	VYNSEYYHF	9		0.0011	1.49548	PTK7	ENSG00000112655.16	ENST00000481273.5	ENSP00000418754.1
	IYTHGLALL	9		0.0952	1.49297	PAQR4	ENSG00000162073.13	ENST00000318782.8	ENSP00000321804.8
	KYVKVFNKF	9		0.0017	1.3612	ZNF675	ENSG00000197372.9	ENST00000359788.8	ENSP00000352836.3
	QYNPIRTTF	9		0.0036	1.30195	PHOX2B	ENSG00000109132.6	ENST00000226382.3	ENSP00000226382.2
	RYRIQSEQF	9		0.0931	1.29507	BBS9	ENSG00000122507.20	ENST00000434373.3	ENSP00000388114.1
	RLPSETYFF	9		0.0783	1.29355	ZBED6	ENSG00000257315.2	ENST00000550078.2	ENSP00000447879.1
	RYPDNLKHL	9		0.0512	1.24205	CCDC59	ENSG00000133773.12	ENST00000256151.8	ENSP00000256151.7
	HYNSHYEKF	9		0.0073	1.19259	ASTN2	ENSG00000148219.16	ENST00000313400.8	ENSP00000314038.4
	KFIPESARF	9		0.0225	1.17989	SVOPL	ENSG00000157703.15	ENST00000419765.3	ENSP00000405482.2
	IFHEVPLKF	9		0.0046	1.1737	ICE2	ENSG00000128915.12	ENST00000561114.5	ENSP00000454162.1
	PFSGKSFYL	9		0.5692	1.17241	DBF4B	ENSG00000161692.18	ENST00000526924.5	ENSP00000431158.1
	KYVKDFHKF	9		0.0014	1.16723	ZNF724	ENSG00000196081.9	ENST00000418100.5	ENSP00000413411.1
	VYKEAMNHL	9		0.0302	1.15565	DHFR2	ENSG00000178700.7	ENST00000394221.2	ENSP00000377768.2
	TYLRKIPRF	9		0.0044	1.1216	CCDC14	ENSG00000175455.15	ENST00000409697.7	ENSP00000386866.4
	VYSGGVYLF	9		0.0015	1.11217	TMEM161A	ENSG00000064545.14	ENST00000162044.13	ENSP00000162044.7
	EYNTIKDKF	9		0.0842	1.05918	PARP15	ENSG00000173200.13	ENST00000483793.5	ENSP00000417785.1
	AYTDVVQLF	9		0.0016	1.00448	SLC5A7	ENSG00000115665.8	ENST00000264047.2	ENSP00000264047.2
	TYHNWRHGF	9		0.0525	0.854482	PDE6A	ENSG00000132915.11	ENST00000617647.4	ENSP00000482774.1
	VFKEKHHSW	9		0.153	0.844124	RNASEH2B	ENSG00000136104.20	ENST00000645370.1	ENSP00000494019.1
	VYLDGIVRI	9		0.0109	0.758013	KIAA0895L	ENSG00000196123.13	ENST00000563902.2	ENSP00000456838.1
	LYEEINQVF	9		0.0325	0.728731	CYP20A1	ENSG00000119004.15	ENST00000356079.8	ENSP00000348380.4
	FYNNVKSRF	9		0.025	0.712748	MYRIP	ENSG00000170011.14	ENST00000425621.5	ENSP00000389323.1
	SYLDRTEQL	9		0.0233	0.641292	WDR18	ENSG00000065268.10	ENST00000585809.5	ENSP00000476117.2
	IYQDVTLKW	9		0.004	0.639518	BBS9	ENSG00000122507.20	ENST00000396127.6	ENSP00000379433.2
	EQPYKWEKF	9		0.5648	0.628961	ZNF254	ENSG00000213096.10	ENST00000357002.4	ENSP00000349494.3
	KYVKVMHKF	9		0.0016	0.560979	ZNF138	ENSG00000197008.9	ENST00000437743.1	ENSP00000399528.1
	KYADKIYSI	9		0.0033	0.421864	FOLH1	ENSG00000086205.18	ENST00000356696.7	ENSP00000349129.3
	KYLKEIRAV	9		0.3199	0.327565	WASHC4	ENSG00000136051.14	ENST00000620430.5	ENSP00000484713.1
	PQPSNWVQF	9		0.4745	0.167238	NECAP1	ENSG00000089818.18	ENST00000639167.1	ENSP00000490999.1
	KYQNVKHNL	9		0.0261	0.156801	ZMYM1	ENSG00000197056.11	ENST00000359858.9	ENSP00000352920.4
	SYNRGDSTF	9		0.0532	0.038422	FGA	ENSG00000171560.16	ENST00000403106.8	ENSP00000385981.3
	KFSEPLYTF	9		0.0038	0.007496	FAT2	ENSG00000086570.12	ENST00000261800.5	ENSP00000261800.5
	QYGTFCEKF	9		0.0462	0.005777	SGSH	ENSG00000181523.13	ENST00000326317.11	ENSP00000314606.6
	VYEVPVETKF	10		0.0201	2909.47	SLC26A3	ENSG00000091138.12	ENST00000340010.9	ENSP00000345873.5
	RYLENGKETL	10		0.1666	1695.46	HLA-A	ENSG00000206503.13	ENST00000376809.10	ENSP00000366005.5
	RYYKNIGLGF	10		0.0766	1564.5	RPS11	ENSG00000142534.7	ENST00000270625.7	ENSP00000270625.1
	RYFDPANGKF	10		0.0144	1490.26	EEF2	ENSG00000167658.16	ENST00000309311.7	ENSP00000307940.5
	LYLKVKGNVF	10		0.1685	1069.18	RPL19	ENSG00000108298.11	ENST00000579260.5	ENSP00000464538.1
	VYTTMAEHFL	10		0.4044	867.925	TSPAN1	ENSG00000117472.10	ENST00000372003.6	ENSP00000361072.1
	EYPDRIMNTF	10		0.0274	558.474	TUBB4B	ENSG00000188229.6	ENST00000340384.5	ENSP00000341289.4
	KYNDTFWKEF	10		0.0157	377.999	HSP90B1	ENSG00000166598.15	ENST00000299767.10	ENSP00000299767.4
	FYTSITRARF	10		0.1296	328.931	HSPA8	ENSG00000109971.14	ENST00000534319.5	ENSP00000433316.1
	IYKPGQTVKF	10		0.0098	320.849	A2M	ENSG00000175899.14	ENST00000318602.11	ENSP00000323929.7
	IFIRTPRTLF	10		0.1465	286.561	MYO1D	ENSG00000176658.17	ENST00000318217.10	ENSP00000324527.5
	KYMTAVVKLF	10		0.0213	259.912	CYBA	ENSG00000051523.11	ENST00000261623.8	ENSP00000261623.3
	LWDTAGQERF	10		0.62	254.774	RAB1B	ENSG00000174903.16	ENST00000311481.11	ENSP00000310226.6
	RFLDDLGLKF	10		0.1283	238.965	DSG2	ENSG00000046604.13	ENST00000261590.13	ENSP00000261590.8
	TWFNQPARKI	10		1.278	218.14	RPL13	ENSG00000167526.13	ENST00000567815.5	ENSP00000455009.1
	KMPKVKMPKF	10		0.3886	208.997	AHNAK	ENSG00000124942.14	ENST00000378024.9	ENSP00000367263.4
	KMPKMKMPTF	10		0.3399	208.997	AHNAK	ENSG00000124942.14	ENST00000378024.9	ENSP00000367263.4
	LYADVGGKQF	10		0.1143	176.667	SSR4	ENSG00000180879.13	ENST00000370086.7	ENSP00000359103.3
	TYMGHTGAVW	10		0.1733	150.376	EIF3I	ENSG00000084623.11	ENST00000373586.1	ENSP00000362688.1
	VMSQALKATF	10	1xOxidation [M2]	1.4321	125.707	ETS2	ENSG00000157557.13	ENST00000653642.1	ENSP00000499315.1
	VWSDVTPLRF	10		0.0504	115.97	MMP2	ENSG00000087245.13	ENST00000437642.6	ENSP00000394237.2
	YYITGNLETF	10		0.009	97.9877	SEL1L3	ENSG00000091490.11	ENST00000502949.5	ENSP00000425438.1
	VFAHTDNMVF	10		0.4126	93.7172	B3GNT3	ENSG00000179913.10	ENST00000318683.6	ENSP00000321874.5
	NYGPMKGGSF	10		0.3896	91.1906	HNRNPA3	ENSG00000170144.20	ENST00000411529.6	ENSP00000408487.1
	IYSTPLPEKF	10		0.0051	90.4095	KLF3	ENSG00000109787.13	ENST00000261438.10	ENSP00000261438.5
	HYAHDPSGMF	10		0.2306	88.4926	TNS1	ENSG00000079308.19	ENST00000651849.1	ENSP00000498399.1
	RYPECGNLLL	10		0.1726	87.9923	STAP2	ENSG00000178078.11	ENST00000594605.5	ENSP00000471052.1
	KYWDVPPPGF	10		0.0536	85.2206	U2AF2	ENSG00000063244.12	ENST00000450554.6	ENSP00000388475.1
	TYTDVTPRQF	10		0.0234	77.7444	STARD7	ENSG00000084090.13	ENST00000337288.9	ENSP00000338030.5
	KYLSVQGQLF	10		0.0077	76.7759	MTCH1	ENSG00000137409.19	ENST00000373627.9	ENSP00000362730.5
	YYFEGIKQTF	10		0.0027	75.0244	AHSA1	ENSG00000100591.8	ENST00000216479.8	ENSP00000216479.3
	IYISTLKTEF	10		0.0238	75.0244	AHSA1	ENSG00000100591.8	ENST00000216479.8	ENSP00000216479.3
	VYAALQRQLL	10		0.2393	72.0026	PLEC	ENSG00000178209.15	ENST00000527096.5	ENSP00000434583.1
	RYMILGQNGF	10		0.0911	62.5519	PGM5	ENSG00000154330.13	ENST00000396396.6	ENSP00000379678.1
	PYYPSPGVLF	10		0.0136	60.8117	HP1BP3	ENSG00000127483.18	ENST00000375003.6	ENSP00000364142.2
	QWPPDPPLHF	10		0.0248	59.2706	EPAS1	ENSG00000116016.14	ENST00000263734.5	ENSP00000263734.3
	VYAHIYHQHF	10		0.0089	58.8643	MOB1A	ENSG00000114978.18	ENST00000396049.5	ENSP00000379364.3
	KYFDSGDYNM	10		0.2541	57.7443	ENSA	ENSG00000143420.18	ENST00000369014.9	ENSP00000358010.5
	KWNPTAGVAF	10		0.1926	57.01	POLR2C	ENSG00000102978.13	ENST00000219252.10	ENSP00000219252.4
	IYADPAAYVM	10	1xOxidation [M10]	0.2636	56.8602	PLEKHA6	ENSG00000143850.15	ENST00000414478.1	ENSP00000402046.1
	VYIRGSKIRF	10		0.0309	54.524	SNRPD3	ENSG00000100028.12	ENST00000215829.8	ENSP00000215829.3
	RYIDRIHIFF	10		0.0048	53.9986	PRPF8	ENSG00000174231.17	ENST00000304992.11	ENSP00000304350.6
	IFNPRTGQLF	10		0.0522	53.9986	PRPF8	ENSG00000174231.17	ENST00000304992.11	ENSP00000304350.6
	IYTDMGRFTI	10		0.2109	49.3658	NAPA	ENSG00000105402.8	ENST00000263354.8	ENSP00000263354.2
	RMPNSPAPHF	10		0.2059	49.2288	CRYBG1	ENSG00000112297.15	ENST00000369066.7	ENSP00000358062.3
	VWYPGKPLKV	10		0.4931	40.3279	RARRES1	ENSG00000118849.10	ENST00000237696.10	ENSP00000237696.5
	VYNENLVHMI	10		0.2172	39.7927	BCAS2	ENSG00000116752.6	ENST00000369541.4	ENSP00000358554.3
	VYPEKLATKF	10		0.0074	36.0842	ECPAS	ENSG00000136813.14	ENST00000338205.9	ENSP00000339889.5
	KYADLSHNRL	10		0.1365	33.7312	RARS	ENSG00000113643.9	ENST00000231572.8	ENSP00000231572.3
	VWNPRSHEKL	10		0.5127	32.4139	WDR6	ENSG00000178252.18	ENST00000448293.5	ENSP00000413432.1
	EYYDKHFTEF	10		0.0239	30.7183	ATP6V1A	ENSG00000114573.10	ENST00000273398.8	ENSP00000273398.3
	RFIRPMGLRF	10		0.1038	29.7561	NSA2	ENSG00000164346.10	ENST00000610426.5	ENSP00000483484.1
	VQPGQNFHMF	10		0.3125	29.4539	PSMA5	ENSG00000143106.13	ENST00000538610.5	ENSP00000440618.1
	FYLEGGFSKF	10		0.0183	29.3425	DUSP6	ENSG00000139318.8	ENST00000279488.8	ENSP00000279488.6
	MWKEGNRIHF	10		0.2915	29.1525	HSD17B4	ENSG00000133835.16	ENST00000515320.5	ENSP00000424613.1
	VFINVPTVSF	10		0.0889	28.4235	CES3	ENSG00000172828.13	ENST00000394037.5	ENSP00000377602.1
	DYLNEWGNRF	10		0.3028	27.8136	CDH1	ENSG00000039068.19	ENST00000422392.6	ENSP00000414946.2
	IYADLNQNDF	10		0.0205	27.5099	FAR2	ENSG00000064763.11	ENST00000536681.8	ENSP00000443291.2
	QYADMLNKKF	10		0.044	27.4852	DOCK1	ENSG00000150760.12	ENST00000280333.9	ENSP00000280333.6
	YYMKDLPTSF	10		0.0052	27.3238	PI4KA	ENSG00000241973.10	ENST00000255882.10	ENSP00000255882.6
	YYVTELTHRI	10		0.2118	22.8228	GBP1	ENSG00000117228.10	ENST00000370473.5	ENSP00000359504.4
	TYMDRVFKQF	10		0.0085	22.2313	ABHD3	ENSG00000158201.10	ENST00000578270.5	ENSP00000462578.1
	KFIDPIYQVW	10		0.0901	21.9906	RRN3	ENSG00000085721.12	ENST00000198767.10	ENSP00000198767.6
	SYRDVPQPLF	10		0.0325	20.3502	SEC24A	ENSG00000113615.13	ENST00000398844.7	ENSP00000381823.2
	RYPNSHTHYF	10		0.0083	20.1195	CNOT1	ENSG00000125107.18	ENST00000317147.10	ENSP00000320949.5
	VYADTIKDLL	10		0.1813	19.597	ACOT11	ENSG00000162390.17	ENST00000343744.6	ENSP00000340260.2
	VYIHPSSALF	10		0.0059	19.0974	DHX8	ENSG00000067596.11	ENST00000262415.7	ENSP00000262415.2
	AWAPKPYHKF	10		0.028	18.4833	MINK1	ENSG00000141503.17	ENST00000355280.11	ENSP00000347427.6
	KYLDTGGDVF	10		0.1235	15.9555	IFT52	ENSG00000101052.12	ENST00000373030.7	ENSP00000362121.3
	RWFTHASPTL	10		0.5035	15.7964	RRM1	ENSG00000167325.15	ENST00000300738.10	ENSP00000300738.5
	RYLPTGSFPF	10		0.0172	15.4031	TUSC3	ENSG00000104723.20	ENST00000503731.5	ENSP00000424544.1
	IFIDPGYQTF	10		0.0117	14.5735	ZMYM2	ENSG00000121741.16	ENST00000382871.3	ENSP00000372324.2
	VYKENLVDGF	10		0.1036	13.9081	NELFE	ENSG00000204356.14	ENST00000375425.9	ENSP00000364574.5
	VYTWPSGNTF	10		0.0062	13.8126	JPH2	ENSG00000149596.6	ENST00000372980.3	ENSP00000362071.3
	KYLTEGLLQF	10		0.011	13.6359	NFE2L1	ENSG00000082641.16	ENST00000361665.7	ENSP00000355190.3
	TYIRLYGRKF	10		0.2238	13.5387	PSME4	ENSG00000068878.15	ENST00000404125.6	ENSP00000384211.1
	SYASLQQNKW	10		0.1314	13.2586	SPG11	ENSG00000104133.15	ENST00000535302.6	ENSP00000445278.2
	PYAKPIPAQF	10		0.0195	12.8052	WDR33	ENSG00000136709.12	ENST00000322313.9	ENSP00000325377.3
	KYSNMEQSLF	10		0.0586	12.1961	AQR	ENSG00000021776.11	ENST00000156471.10	ENSP00000156471.5
	IYADNQVMHF	10		0.005	11.7749	POLE	ENSG00000177084.16	ENST00000320574.9	ENSP00000322570.5
	RYLNSQQQYF	10		0.0203	11.6071	NFRKB	ENSG00000170322.14	ENST00000446488.7	ENSP00000400476.2
	RYTGSHKERF	10		0.1541	11.2392	TPPP3	ENSG00000159713.11	ENST00000393957.7	ENSP00000377529.2
	VYNNIMRHYL	10		0.2372	10.8904	IFIH1	ENSG00000115267.8	ENST00000649979.2	ENSP00000497271.1
	KYITDWQNVF	10		0.0204	10.3484	PDCD6	ENSG00000249915.8	ENST00000507528.5	ENSP00000423815.1
	VYAVIPAEKF	10		0.0179	9.79958	ATPAF1	ENSG00000123472.12	ENST00000576409.5	ENSP00000460964.1
	RYTPVGRSFF	10		0.0225	9.42261	AGO2	ENSG00000123908.12	ENST00000220592.10	ENSP00000220592.5
	RYPQSIFSTF	10		0.0036	9.02139	SBF2	ENSG00000133812.15	ENST00000256190.12	ENSP00000256190.8
	VYSEKVMHMF	10		0.0071	8.12334	MYO18A	ENSG00000196535.16	ENST00000527372.6	ENSP00000437073.1
	RYKGPGFEYF	10		0.0083	7.76156	RPUSD2	ENSG00000166133.18	ENST00000315616.12	ENSP00000323288.7
	HYMPPPYASL	10		0.0343	7.35577	RNF111	ENSG00000157450.15	ENST00000561186.5	ENSP00000453015.1
	VYSSAEFHSL	10		0.1182	7.30881	LTBP3	ENSG00000168056.16	ENST00000532932.5	ENSP00000435530.1
	RWFQPAIPSW	10		0.0985	6.90855	UNC13D	ENSG00000092929.11	ENST00000207549.8	ENSP00000207549.3
	VYNPRIRAEF	10		0.0425	6.4051	DQX1	ENSG00000144045.14	ENST00000393951.6	ENSP00000377523.2
	TYSPALNKMF	10		0.0206	6.22072	TP53	ENSG00000141510.17	ENST00000610292.4	ENSP00000478219.1
	IYPELQIERF	10		0.0069	6.02611	APBB1IP	ENSG00000077420.16	ENST00000376236.9	ENSP00000365411.4
	KMPKFKMPSF	10		0.4228	5.22855	AHNAK2	ENSG00000185567.7	ENST00000333244.6	ENSP00000353114.4
	TQPGTGWVQF	10		0.6774	4.84067	NECAP2	ENSG00000157191.20	ENST00000492095.5	ENSP00000427620.1
	RYKEENNDHL	10		0.4608	4.12075	USP8	ENSG00000138592.14	ENST00000425032.7	ENSP00000412682.3
	YYLTPDGQRF	10		0.009	4.05274	CYP4F2	ENSG00000186115.13	ENST00000221700.11	ENSP00000221700.3
	RYTEITREKF	10		0.0135	3.4207	CEP89	ENSG00000121289.18	ENST00000305768.10	ENSP00000306105.4
	RYMPPAHRNF	10		0.0021	3.40237	IDO1	ENSG00000131203.13	ENST00000518237.6	ENSP00000430950.1
	RYIDNSICGF	10		0.036	3.36308	AC092724.1	ENSG00000140876.11	ENST00000564085.5	ENSP00000457566.1
	TYPQLEGFKF	10		0.0214	2.75576	WDFY4	ENSG00000128815.19	ENST00000325239.11	ENSP00000320563.5
	KYLDVKFEYL	10		0.0921	2.59108	PICK1	ENSG00000100151.16	ENST00000404072.7	ENSP00000385205.3
	KYMDVVKERI	10		0.1639	2.58994	DDX24	ENSG00000089737.17	ENST00000621632.5	ENSP00000481495.1
	IYHKLKHFKF	10		0.0942	2.19173	CCDC82	ENSG00000149231.14	ENST00000652261.1	ENSP00000498266.1
	SYMLVNENRF	10		0.05	2.00004	LDOC1	ENSG00000182195.8	ENST00000370526.4	ENSP00000359557.2
	RYFDVGLHNF	10		0.0031	1.84796	HHAT	ENSG00000054392.13	ENST00000261458.8	ENSP00000261458.3
	IFPKPPLYTF	10		0.0066	1.26838	ZNF518A	ENSG00000177853.14	ENST00000614149.1	ENSP00000481657.1
	VWSDVTPLTF	10		0.0205	0.88938	MMP11	ENSG00000099953.10	ENST00000437086.5	ENSP00000408070.1
	IYPSKWIARL	10		0.1874	0.77409	TSC2	ENSG00000103197.18	ENST00000644329.1	ENSP00000496611.1
	VYEDLRGSVTF	11		0.0315	6014.58	PIGR	ENSG00000162896.6	ENST00000356495.5	ENSP00000348888.4
	IYLSESLISGF	11		0.0978	2909.47	SLC26A3	ENSG00000091138.12	ENST00000340010.9	ENSP00000345873.5
	SGPYGGGGQYF	11		0.173	216.533	HNRNPA1	ENSG00000135486.17	ENST00000340913.10	ENSP00000341826.6
	KYQEVTNNLEF	11		0.0154	101.557	CAPRIN1	ENSG00000135387.21	ENST00000532820.5	ENSP00000434150.1
	TYTDVTPRQFF	11		0.0277	77.7444	STARD7	ENSG00000084090.13	ENST00000337288.9	ENSP00000338030.5
	TYLPAPEGLKF	11		0.0056	54.9292	TNC	ENSG00000041982.16	ENST00000537320.5	ENSP00000443478.1
	VYAAGSQFHSF	11		0.0123	53.246	GPT	ENSG00000167701.14	ENST00000394955.3	ENSP00000378408.2
	RYPTSIASLAF	11		0.0548	51.7915	BUB3	ENSG00000154473.18	ENST00000368858.9	ENSP00000357851.5
	VYISSSAGARW	11		0.1866	34.6024	SORL1	ENSG00000137642.13	ENST00000260197.12	ENSP00000260197.6
	HYSSRLGSAIF	11		0.4086	34.6024	SORL1	ENSG00000137642.13	ENST00000260197.12	ENSP00000260197.6
	TVQPGQNFHMF	11		0.9652	29.4539	PSMA5	ENSG00000143106.13	ENST00000538610.5	ENSP00000440618.1
	PYMDSPQSIGF	11		0.0434	19.628	PCMT1	ENSG00000120265.17	ENST00000367384.7	ENSP00000356354.3
	KYITQGQLLQF	11		0.0263	18.0821	ELOVL5	ENSG00000012660.14	ENST00000304434.11	ENSP00000306640.6
	RYMDLAENARF	11		0.0206	16.6082	SPECC1L	ENSG00000100014.20	ENST00000651059.1	ENSP00000499052.1
	KYMPNVKVAVF	11		0.0325	16.2261	DDX39B	ENSG00000198563.14	ENST00000456662.5	ENSP00000416350.1
	IYDTSTDRLLW	11		0.2313	13.9577	ISG20	ENSG00000172183.15	ENST00000306072.10	ENSP00000306565.5
	YYSPHGHILVL	11		0.1875	12.2101	EIF2A	ENSG00000144895.12	ENST00000460851.6	ENSP00000417229.1
	VYVDLGGSHVF	11		0.0196	11.9132	BMS1	ENSG00000165733.8	ENST00000374518.6	ENSP00000363642.4
	RWLPQKNAAQF	11		0.1269	9.36214	PPP2R2A	ENSG00000221914.11	ENST00000380737.8	ENSP00000370113.3
	RFLNDPGHLLW	11		0.1454	7.83028	RPP21	ENSG00000241370.5	ENST00000436442.2	ENSP00000397778.2
	IYDPNLAFLRF	11		0.0338	6.06794	PLCG2	ENSG00000197943.10	ENST00000564138.6	ENSP00000482457.1
	KYLEERAMRQF	11		0.0864	3.65228	AMOTL2	ENSG00000114019.14	ENST00000422605.6	ENSP00000409999.2
	VYLDHAGATLF	11		0.0119	3.41616	MOCOS	ENSG00000075643.6	ENST00000261326.6	ENSP00000261326.4
	KYIENLDNITF	11		0.0112	3.19476	ZFYVE16	ENSG00000039319.17	ENST00000505560.5	ENSP00000426848.1
	NYIPVKNGKQF	11		0.0605	1.52978	HIVEP1	ENSG00000095951.17	ENST00000379388.7	ENSP00000368698.2

## Sheet: CRC052Tumor
	Sequence	Length	Modification	%Rank (NetMHCpan4.1)	TPM	Gene	Gene ID	Transcript ID	Protein ID
	YVHMVTHF	8		0.8009	510.135	TMBIM6	ENSG00000139644.13	ENST00000547798.1	ENSP00000447030.1
	YWSHPRKF	8		0.6397	463.722	RPS29	ENSG00000213741.10	ENST00000245458.10	ENSP00000245458.6
	IYGSSHSW	8		0.242	126.294	DUOX2	ENSG00000140279.12	ENST00000389039.10	ENSP00000373691.6
	YIKQIKTF	8		0.4863	49.6532	RBL2	ENSG00000103479.16	ENST00000262133.11	ENSP00000262133.6
	YPFQIHSI	8		1.42	19.7829	CDS1	ENSG00000163624.6	ENST00000295887.6	ENSP00000295887.5
	TYDKGYQF	8		0.186	9.46563	PEX5	ENSG00000139197.10	ENST00000420616.6	ENSP00000410159.2
	VYSRYFTTY	9		0.1335	2185.8	CLCA1	ENSG00000016490.15	ENST00000394711.1	ENSP00000378200.1
	KFIDTTSKF	9		0.0212	1395.65	RPL3	ENSG00000100316.16	ENST00000216146.9	ENSP00000346001.3
	YYKNIGLGF	9		0.0367	1352.85	RPS11	ENSG00000142534.7	ENST00000270625.7	ENSP00000270625.1
	HYIRKYNRF	9		0.0164	1352.85	RPS11	ENSG00000142534.7	ENST00000270625.7	ENSP00000270625.1
	VMAPRTLLL	9		0.3778	1339.42	HLA-A	ENSG00000206503.13	ENST00000376809.10	ENSP00000366005.5
	TYPENWRAF	9		0.0134	1290.55	EEF1G	ENSG00000254772.10	ENST00000329251.5	ENSP00000331901.4
	VQNGKHFKF	9		0.2918	1190.1	FABP1	ENSG00000163586.9	ENST00000295834.7	ENSP00000295834.3
	NYIEKVRFL	9		0.0724	779.637	DES	ENSG00000175084.11	ENST00000373960.3	ENSP00000363071.3
	YYTRLGNDF	9		0.097	731.077	RPS17	ENSG00000182774.13	ENST00000647841.1	ENSP00000498019.1
	AYVHMVTHF	9		0.0061	510.135	TMBIM6	ENSG00000139644.13	ENST00000547798.1	ENSP00000447030.1
	LYWSHPRKF	9		0.0225	463.722	RPS29	ENSG00000213741.10	ENST00000245458.10	ENSP00000245458.6
	NYIEFTRIL	9		0.1066	442.587	MYL12B	ENSG00000118680.13	ENST00000237500.9	ENSP00000237500.5
	RWPKKSAEF	9		0.0535	357.317	RPL17	ENSG00000265681.7	ENST00000580261.5	ENSP00000462385.1
	NYKKFYEQF	9		0.0105	336.254	HSP90AA1	ENSG00000080824.18	ENST00000216281.12	ENSP00000216281.7
	RFVNVVPTF	9		0.0122	307.919	FAU	ENSG00000149806.11	ENST00000529639.6	ENSP00000435370.1
	AYKYIQELW	9		0.0402	305.065	RPL15	ENSG00000174748.21	ENST00000611050.4	ENSP00000483260.1
	TYLPQTYII	9		0.0059	304.962	ITM2C	ENSG00000135916.16	ENST00000326427.11	ENSP00000322730.6
	AYVLNIVRF	9		0.0134	253.942	ATP1B1	ENSG00000143153.12	ENST00000367815.8	ENSP00000356789.3
	VYTTMAEHF	9		0.0049	248.019	TSPAN1	ENSG00000117472.10	ENST00000372003.6	ENSP00000361072.1
	NYIDKVRFL	9		0.0729	246.126	VIM	ENSG00000026025.16	ENST00000224237.9	ENSP00000224237.5
	RISLPLPNF	9		0.8058	246.126	VIM	ENSG00000026025.16	ENST00000224237.9	ENSP00000224237.5
	KYMDINFDF	9		0.0063	237.983	MYO1D	ENSG00000176658.17	ENST00000318217.10	ENSP00000324527.5
	MYTLGITNF	9		0.0145	237.247	ARPC3	ENSG00000111229.16	ENST00000228825.12	ENSP00000228825.7
	EYTAKIALL	9		0.1923	234.261	EZR	ENSG00000092820.18	ENST00000367075.4	ENSP00000356042.3
	RYIANTVEL	9		0.0295	192.614	RPN2	ENSG00000118705.17	ENST00000237530.11	ENSP00000237530.6
	SYMGHFDLL	9		0.0245	191.449	SF3B5	ENSG00000169976.6	ENST00000367569.3	ENSP00000356541.2
	GYGFTTDLF	9		0.1457	186.877	HNRNPF	ENSG00000169813.16	ENST00000337970.7	ENSP00000338477.3
	PYSINMNVF	9		0.1624	186.254	KLF5	ENSG00000102554.14	ENST00000377687.6	ENSP00000366915.4
	RYIPTAAAF	9		0.0046	184.401	SEC61A1	ENSG00000058262.10	ENST00000243253.8	ENSP00000243253.3
	RYQKSTELL	9		0.0247	153.191	H3F3A	ENSG00000163041.11	ENST00000366816.5	ENSP00000355781.1
	SYMEVPTYL	9		0.0073	134.442	LAPTM5	ENSG00000162511.8	ENST00000294507.4	ENSP00000294507.3
	KYTPPPHHI	9		0.0036	131.127	NDUFS5	ENSG00000168653.11	ENST00000372967.3	ENSP00000362058.3
	EYSKQMQRF	9		0.0416	127.256	HDAC1	ENSG00000116478.12	ENST00000373548.8	ENSP00000362649.3
	PYNDYFEYF	9		0.0117	127.256	HDAC1	ENSG00000116478.12	ENST00000373548.8	ENSP00000362649.3
	NYTEWLQDL	9		0.3159	124.507	RRBP1	ENSG00000125844.15	ENST00000246043.8	ENSP00000246043.4
	NYARGHYTI	9		0.0422	119.367	TUBA1A	ENSG00000167552.14	ENST00000550767.5	ENSP00000446637.1
	QYLPHVARL	9		0.0178	118.84	SURF4	ENSG00000148248.14	ENST00000371989.8	ENSP00000361057.3
	IYTEHAHQV	9		0.1378	113.777	WDR1	ENSG00000071127.17	ENST00000499869.7	ENSP00000427687.1
	VYVQHPITF	9		0.0016	111.492	LITAF	ENSG00000189067.12	ENST00000339430.9	ENSP00000340118.5
	RYSSMAASF	9		0.0077	109.878	PDZK1IP1	ENSG00000162366.8	ENST00000294338.7	ENSP00000294338.2
	IFTDLSSRF	9		0.0725	109.671	XRCC5	ENSG00000079246.16	ENST00000392132.7	ENSP00000375977.2
	KYQEVTNNL	9		0.0116	109.594	CAPRIN1	ENSG00000135387.21	ENST00000532820.5	ENSP00000434150.1
	VYGFMMLVL	9		0.4311	109.369	TM9SF3	ENSG00000077147.16	ENST00000371142.9	ENSP00000360184.4
	EQMSIGHHI	9		1.8188	104.826	MLF2	ENSG00000089693.10	ENST00000435120.5	ENSP00000403941.1
	IYELAVASF	9		0.0348	103.532	COX7A2	ENSG00000112695.11	ENST00000370089.6	ENSP00000359106.2
	VYKVPPFTF	9		0.0019	96.7438	CAVIN1	ENSG00000177469.13	ENST00000357037.6	ENSP00000349541.4
	RYLQTLTTI	9		0.016	94.235	STOM	ENSG00000148175.12	ENST00000286713.6	ENSP00000286713.2
	VYRRFRHGF	9		0.3205	93.9786	RPL37	ENSG00000145592.14	ENST00000274242.10	ENSP00000274242.5
	KYPDRVPVI	9		0.018	92.0218	GABARAPL2	ENSG00000034713.8	ENST00000037243.7	ENSP00000037243.2
	KYIDKTIRV	9		0.0893	91.7046	LSM7	ENSG00000130332.15	ENST00000252622.15	ENSP00000252622.8
	TLPEEFHDF	9		0.2189	89.8371	RAD21	ENSG00000164754.14	ENST00000297338.6	ENSP00000297338.2
	KYMDVQFDF	9		0.0045	89.7503	MYO1C	ENSG00000197879.17	ENST00000361007.7	ENSP00000354283.2
	VYSRTFTWL	9		0.0981	89.7503	MYO1C	ENSG00000197879.17	ENST00000361007.7	ENSP00000354283.2
	KYQKGFSLW	9		0.0098	85.5682	TRAM1	ENSG00000067167.8	ENST00000262213.7	ENSP00000262213.2
	AYLLNLNHL	9		0.0529	85.5682	TRAM1	ENSG00000067167.8	ENST00000262213.7	ENSP00000262213.2
	AYPHNLMTF	9		0.0041	85.5682	TRAM1	ENSG00000067167.8	ENST00000262213.7	ENSP00000262213.2
	RYLEQLHQL	9		0.0039	84.4924	STAT3	ENSG00000168610.14	ENST00000264657.9	ENSP00000264657.4
	YYIDKLEYL	9		0.0077	83.7399	NET1	ENSG00000173848.19	ENST00000380359.3	ENSP00000369717.3
	NYVKDLSRL	9		0.1965	79.4541	CTDSP1	ENSG00000144579.7	ENST00000273062.6	ENSP00000273062.2
	EYLKLLHSF	9		0.0058	76.8293	SREBF2	ENSG00000198911.12	ENST00000361204.9	ENSP00000354476.4
	KFNPVSFTW	9		0.011	73.0796	KLHDC3	ENSG00000124702.18	ENST00000326974.9	ENSP00000313995.4
	VYQNIFTAM	9		0.1127	71.5332	GNA11	ENSG00000088256.9	ENST00000078429.9	ENSP00000078429.3
	LYSHLVDYF	9		0.0212	71.5332	GNA11	ENSG00000088256.9	ENST00000078429.9	ENSP00000078429.3
	LYDIILKNF	9		0.0433	71.4108	PSME1	ENSG00000092010.15	ENST00000206451.11	ENSP00000206451.6
	KFYTDPSYF	9		0.075	71.0896	WASF2	ENSG00000158195.11	ENST00000618852.5	ENSP00000483313.1
	KYISKPENL	9		0.0178	69.9974	CAB39	ENSG00000135932.11	ENST00000258418.10	ENSP00000258418.5
	VYIKHPVSL	9		0.0059	69.4576	PSMD8	ENSG00000099341.11	ENST00000620216.4	ENSP00000481136.1
	LYIVHPTMF	9	1xOxidation [M8]	0.0088	68.3847	ARHGAP1	ENSG00000175220.12	ENST00000311956.9	ENSP00000310491.4
	LYQFNPAFF	9		0.0152	67.3907	EIF3K	ENSG00000178982.9	ENST00000248342.8	ENSP00000248342.3
	IYTSSVNRL	9		0.0348	65.9757	COPB2	ENSG00000184432.10	ENST00000507777.5	ENSP00000422295.1
	VYTSGIYNI	9		0.0158	64.9957	TNS1	ENSG00000079308.19	ENST00000651849.1	ENSP00000498399.1
	KYLSDNVHL	9		0.0732	64.7964	CDC37	ENSG00000105401.9	ENST00000222005.7	ENSP00000222005.1
	KYPSPFFVF	9		0.0015	63.411	DHX9	ENSG00000135829.17	ENST00000367549.4	ENSP00000356520.3
	IYNPTTGEF	9		0.0082	60.9168	ATP1B3	ENSG00000069849.11	ENST00000286371.8	ENSP00000286371.3
	GYADIVQLL	9		0.039	60.8378	OSTF1	ENSG00000134996.11	ENST00000346234.6	ENSP00000340836.6
	IYIKHPHLF	9		0.0006	60.1884	DNTTIP1	ENSG00000101457.13	ENST00000372622.8	ENSP00000361705.3
	NFTNVAATF	9		0.1463	59.8992	ACLY	ENSG00000131473.17	ENST00000353196.5	ENSP00000345398.1
	IYIAGHPAF	9		0.0099	58.527	HNRNPL	ENSG00000104824.17	ENST00000600873.5	ENSP00000470231.1
	QYAPSTAQF	9		0.0024	57.9443	ZMIZ2	ENSG00000122515.15	ENST00000265346.11	ENSP00000265346.7
	VYGSFASKL	9		0.0827	57.7458	AZIN1	ENSG00000155096.14	ENST00000337198.10	ENSP00000337180.5
	VYIEKNDKL	9		0.0512	57.6662	ERBB3	ENSG00000065361.15	ENST00000551085.5	ENSP00000448483.1
	FYPYGLQTF	9		0.0102	56.2457	SUN2	ENSG00000100242.15	ENST00000405018.5	ENSP00000385616.1
	DYNNLWRTI	9		0.251	56.2304	MAOA	ENSG00000189221.9	ENST00000338702.3	ENSP00000340684.3
	KQALKYFNL	9		1.2698	55.3432	SEL1L	ENSG00000071537.14	ENST00000336735.9	ENSP00000337053.4
	EYIRALQRL	9		0.0491	53.8726	ASCL2	ENSG00000183734.4	ENST00000331289.4	ENSP00000332293.4
	IYLPYLHEW	9		0.0025	53.4206	TSG101	ENSG00000074319.13	ENST00000251968.4	ENSP00000251968.3
	KYPNMFKKI	9		0.0449	52.3614	AHCYL2	ENSG00000158467.16	ENST00000325006.7	ENSP00000315931.3
	FMYDRPLRL	9		0.669	51.6239	COL6A3	ENSG00000163359.15	ENST00000347401.7	ENSP00000315609.4
	NYIKRNWRI	9		0.0872	51.1726	CSE1L	ENSG00000124207.17	ENST00000262982.3	ENSP00000262982.2
	PQPDVFPLF	9		0.1604	51.1047	AATF	ENSG00000275700.5	ENST00000619387.5	ENSP00000477848.1
	KYINTDAKF	9		0.0121	50.5898	TRPC4AP	ENSG00000100991.12	ENST00000252015.3	ENSP00000252015.2
	SYADQMFLL	9		0.0304	50.5898	TRPC4AP	ENSG00000100991.12	ENST00000252015.3	ENSP00000252015.2
	VYAILTHGI	9		0.0592	49.7335	PRPS2	ENSG00000101911.12	ENST00000380668.9	ENSP00000370043.5
	IYIKQIKTF	9		0.0027	49.6532	RBL2	ENSG00000103479.16	ENST00000262133.11	ENSP00000262133.6
	YYTPITPHL	9		0.0047	49.5253	PTBP3	ENSG00000119314.15	ENST00000374257.5	ENSP00000363375.1
	RYLTGAWRL	9		0.024	49.0746	ALG5	ENSG00000120697.9	ENST00000239891.4	ENSP00000239891.3
	RYVKKLGDF	9		0.2465	48.2759	FDFT1	ENSG00000079459.13	ENST00000525777.5	ENSP00000436069.1
	HYSPIYLSF	9		0.0009	48.2759	FDFT1	ENSG00000079459.13	ENST00000525777.5	ENSP00000436069.1
	IYGLLKNPF	9		0.119	47.7983	YME1L1	ENSG00000136758.18	ENST00000326799.7	ENSP00000318480.3
	VFAGVFNTF	9		0.0083	47.5487	F13A1	ENSG00000124491.15	ENST00000264870.7	ENSP00000264870.3
	KYPENFFLL	9		0.0032	47.101	PPP1CC	ENSG00000186298.11	ENST00000335007.9	ENSP00000335084.5
	TYQRWQFTL	9		0.0189	46.7485	PRPF8	ENSG00000174231.17	ENST00000304992.11	ENSP00000304350.6
	RYIDRIHIF	9		0.001	46.7485	PRPF8	ENSG00000174231.17	ENST00000304992.11	ENSP00000304350.6
	VYTTTVHWL	9		0.0444	46.7485	PRPF8	ENSG00000174231.17	ENST00000304992.11	ENSP00000304350.6
	NYLHLDYNF	9		0.021	46.7485	PRPF8	ENSG00000174231.17	ENST00000304992.11	ENSP00000304350.6
	KYLDNPNAL	9		0.0499	46.7004	KANK2	ENSG00000197256.10	ENST00000586659.5	ENSP00000465650.1
	EYFSYPVSL	9		0.079	46.6314	SCNN1A	ENSG00000111319.13	ENST00000360168.7	ENSP00000353292.3
	IYNHITTRV	9		0.1704	45.8746	ADD1	ENSG00000087274.17	ENST00000513328.6	ENSP00000421907.2
	VLPKLYVKL	9		0.3164	45.8729	RPS26	ENSG00000197728.11	ENST00000356464.10	ENSP00000348849.5
	PYISNIYLI	9		0.0371	45.7733	PLOD1	ENSG00000083444.17	ENST00000196061.5	ENSP00000196061.4
	TYYGSFVTR	9		1.763	45.6766	EIF3H	ENSG00000147677.11	ENST00000518949.5	ENSP00000428195.1
	MYSFVNDKF	9		0.0172	44.4096	ZC3H12A	ENSG00000163874.11	ENST00000373087.7	ENSP00000362179.5
	VYSPHVLNL	9		0.0042	43.5425	DNM2	ENSG00000079805.16	ENST00000585892.5	ENSP00000468734.1
	KYIHSANVL	9		0.0925	43.0956	MAPK3	ENSG00000102882.12	ENST00000484663.5	ENSP00000432742.1
	IYQRDPLKL	9		0.0232	43.0506	STAT6	ENSG00000166888.12	ENST00000553533.2	ENSP00000451546.2
	DYIAGVSPF	9		0.2151	42.6442	NOB1	ENSG00000141101.13	ENST00000268802.10	ENSP00000268802.5
	LYHDIFSRL	9		0.0453	42.5488	NFE2L3	ENSG00000050344.9	ENST00000056233.4	ENSP00000056233.3
	QYTHKIYHL	9		0.0221	42.1233	PITPNB	ENSG00000180957.17	ENST00000455418.7	ENSP00000405179.4
	LYANMFERL	9		0.0553	41.8065	FKBP4	ENSG00000004478.8	ENST00000001008.6	ENSP00000001008.4
	IYVISAETF	9		0.0065	41.7611	ATP5PB	ENSG00000116459.11	ENST00000369722.8	ENSP00000358737.3
	YYGYDYHNY	9		0.3264	41.451	SYNCRIP	ENSG00000135316.17	ENST00000616122.4	ENSP00000484577.1
	SYLPLAHMF	9		0.0009	41.0329	ACSL5	ENSG00000197142.10	ENST00000354655.8	ENSP00000346680.4
	EYTDVYPEI	9		0.0982	40.7476	MAGED2	ENSG00000102316.17	ENST00000375058.5	ENSP00000364198.1
	AYLEAIHNF	9		0.0009	40.7097	AP2S1	ENSG00000042753.11	ENST00000263270.10	ENSP00000263270.5
	VYTVVDEMF	9	1xOxidation [M8]	0.0213	40.7097	AP2S1	ENSG00000042753.11	ENST00000263270.10	ENSP00000263270.5
	KYSLVKNKI	9		0.0825	40.3968	S100A16	ENSG00000188643.11	ENST00000368706.9	ENSP00000357695.3
	IYGKFRKTF	9		0.0246	40.1577	KDELR3	ENSG00000100196.11	ENST00000216014.9	ENSP00000216014.4
	KYMDIEFDF	9		0.0087	40.147	MYO1B	ENSG00000128641.19	ENST00000339514.8	ENSP00000341903.4
	RYDEIRRHW	9		0.037	40.045	RPL7A	ENSG00000148303.17	ENST00000323345.11	ENSP00000361076.3
	KYDEIFYNL	9		0.0149	39.8421	EHD2	ENSG00000024422.12	ENST00000263277.8	ENSP00000263277.2
	TYTLRVFEL	9		0.0961	39.1952	PTPRC	ENSG00000081237.20	ENST00000348564.11	ENSP00000306782.7
	QYSNAFDVF	9		0.0399	38.7997	TOB1	ENSG00000141232.5	ENST00000268957.3	ENSP00000268957.3
	NYLVLPNRI	9		0.09	38.6169	ESYT2	ENSG00000117868.16	ENST00000652148.1	ENSP00000499020.1
	VYNENLVHM	9	1xOxidation [M9]	0.0398	38.4949	BCAS2	ENSG00000116752.6	ENST00000369541.4	ENSP00000358554.3
	VGARIYHTI	9		1.7211	38.009	MGST1	ENSG00000008394.13	ENST00000396210.8	ENSP00000379513.3
	VYVKDLSSF	9		0.0059	37.9362	KIF3B	ENSG00000101350.8	ENST00000375712.4	ENSP00000364864.3
	TYQDIQNTI	9		0.0114	37.9305	POLR2A	ENSG00000181222.16	ENST00000653680.1	ENSP00000499521.1
	EYMEHVYLI	9		0.0119	37.7201	OSBPL2	ENSG00000130703.16	ENST00000643412.1	ENSP00000494549.1
	VYGFVREAL	9		0.2693	37.2088	UBXN6	ENSG00000167671.12	ENST00000301281.11	ENSP00000301281.5
	LYPQFMFHL	9	1xOxidation [M6]	0.0397	36.2889	SEC23A	ENSG00000100934.15	ENST00000307712.11	ENSP00000306881.6
	SYVRSLPFF	9		0.0061	36.2256	TRAPPC1	ENSG00000170043.11	ENST00000303731.8	ENSP00000302783.4
	IYHDLEQSI	9		0.0685	36.2166	PACSIN2	ENSG00000100266.19	ENST00000263246.8	ENSP00000263246.3
	TYGEIFEKF	9		0.0009	36.0676	NDUFC2	ENSG00000151366.13	ENST00000281031.5	ENSP00000281031.4
	AYQLMTDVF	9		0.0772	35.9424	PUM2	ENSG00000055917.15	ENST00000440577.5	ENSP00000409905.1
	TYMKEILRF	9		0.0014	35.8291	SLC17A5	ENSG00000119899.13	ENST00000355773.6	ENSP00000348019.5
	IYNGETLVF	9		0.009	35.6531	PCYOX1	ENSG00000116005.12	ENST00000433351.7	ENSP00000387654.2
	KYPNVFKKI	9		0.0209	35.3787	AHCYL1	ENSG00000168710.18	ENST00000393614.8	ENSP00000377238.4
	VYQHGLTGF	9		0.0201	35.3223	BAK1	ENSG00000030110.13	ENST00000374467.4	ENSP00000363591.3
	RYSVFFQSL	9		0.0221	35.1948	PSMD6	ENSG00000163636.10	ENST00000295901.8	ENSP00000295901.4
	QYSPLLAAF	9		0.0084	35.1546	BZW1	ENSG00000082153.18	ENST00000409600.6	ENSP00000386474.1
	KYDPNVYSI	9		0.0092	35.0827	ITGAV	ENSG00000138448.12	ENST00000261023.8	ENSP00000261023.3
	RWMSQHNRF	9		0.0504	34.4365	PAFAH1B2	ENSG00000168092.14	ENST00000527958.6	ENSP00000435289.1
	VFDPKVFTF	9		0.0034	34.1603	CRYBG1	ENSG00000112297.15	ENST00000369066.7	ENSP00000358062.3
	FYQRFPLSF	9		0.004	33.8711	EDEM1	ENSG00000134109.11	ENST00000256497.9	ENSP00000256497.4
	IYLTFPVAM	9	1xOxidation [M9]	0.1459	33.7226	PET100	ENSG00000229833.9	ENST00000594797.5	ENSP00000470539.1
	VYMDWYEKF	9		0.0007	33.5453	SNRNP200	ENSG00000144028.15	ENST00000323853.10	ENSP00000317123.5
	RYLPQCSYF	9		0.0063	33.5009	CCND2	ENSG00000118971.8	ENST00000261254.8	ENSP00000261254.3
	VYVVGTAHF	9		0.0062	33.2228	TRABD	ENSG00000170638.9	ENST00000395827.5	ENSP00000379171.1
	NYGRVFSEW	9		0.0341	32.573	SNX4	ENSG00000114520.11	ENST00000251775.9	ENSP00000251775.4
	KYEELFPAF	9		0.0153	32.5187	NAPA	ENSG00000105402.8	ENST00000263354.8	ENSP00000263354.2
	KYGSNVHRI	9		0.0247	32.4231	PPP1R9B	ENSG00000108819.11	ENST00000612501.2	ENSP00000478767.1
	FYVPGVAPI	9		0.2609	32.3346	TM9SF4	ENSG00000101337.15	ENST00000398022.6	ENSP00000381104.2
	VLPSSLPTF	9		0.0374	32.2603	MUC5B	ENSG00000117983.17	ENST00000529681.5	ENSP00000436812.1
	QYPVIIHLI	9		0.0054	31.9436	ELOVL1	ENSG00000066322.15	ENST00000372458.8	ENSP00000361536.3
	NYLRAFHAL	9		0.0568	31.9419	BAIAP2L2	ENSG00000128298.17	ENST00000332536.9	ENSP00000328876.6
	VYFSAIQKI	9		0.0061	31.9419	BAIAP2L2	ENSG00000128298.17	ENST00000332536.9	ENSP00000328876.6
	IYKSIMEQF	9		0.0032	31.9419	BAIAP2L2	ENSG00000128298.17	ENST00000332536.9	ENSP00000328876.6
	KYKEAAHLL	9		0.011	31.7536	KLC4	ENSG00000137171.15	ENST00000453940.6	ENSP00000395806.2
	LYQHEINLF	9		0.0061	31.3315	CEBPZ	ENSG00000115816.15	ENST00000234170.10	ENSP00000234170.5
	HYLDTTTLI	9		0.0353	31.1966	CRKL	ENSG00000099942.13	ENST00000354336.8	ENSP00000346300.3
	KYFVPPQLF	9		0.0014	31.106	B3GNT6	ENSG00000198488.10	ENST00000622824.1	ENSP00000484640.1
	SYPDLLPTF	9		0.0012	30.8358	EIF2D	ENSG00000143486.16	ENST00000271764.7	ENSP00000271764.2
	YYQNYFEKL	9		0.0119	30.2717	PATL1	ENSG00000166889.14	ENST00000300146.10	ENSP00000300146.9
	RYLLFARQF	9		0.0237	30.2103	MCM6	ENSG00000076003.5	ENST00000264156.3	ENSP00000264156.2
	LYSSKLYRF	9		0.0036	30.1787	KCTD20	ENSG00000112078.14	ENST00000449081.6	ENSP00000412205.2
	KYPNVDARL	9		0.1058	29.7717	UGCG	ENSG00000148154.10	ENST00000374279.4	ENSP00000363397.3
	NYLSHHLTI	9		0.0216	29.4692	PAIP1	ENSG00000172239.14	ENST00000504639.5	ENSP00000422084.1
	RYLQQALDW	9		0.0994	29.4231	FUT2	ENSG00000176920.12	ENST00000425340.2	ENSP00000387498.2
	NQSQGYNQW	9		1.3624	29.2755	HNRNPU	ENSG00000153187.20	ENST00000640306.1	ENSP00000491685.1
	YYDKHFTEF	9		0.0045	29.2194	ATP6V1A	ENSG00000114573.10	ENST00000273398.8	ENSP00000273398.3
	VYISEHEHF	9		0.002	29.0947	CLPTM1	ENSG00000104853.16	ENST00000546079.5	ENSP00000443192.1
	IYSKIKSVL	9		0.0912	28.8899	RETREG1	ENSG00000154153.13	ENST00000306320.9	ENSP00000304642.9
	YYEKLHTYF	9		0.0121	28.8542	ITGB4	ENSG00000132470.14	ENST00000200181.8	ENSP00000200181.3
	DYTIGFGKF	9		0.2725	28.8542	ITGB4	ENSG00000132470.14	ENST00000200181.8	ENSP00000200181.3
	LYLPVHYGF	9		0.0047	28.7052	HEPACAM2	ENSG00000188175.9	ENST00000394468.6	ENSP00000377980.2
	VYDVVELKF	9		0.0183	28.5768	CPSF7	ENSG00000149532.15	ENST00000439958.7	ENSP00000397203.3
	KYLSGIAHF	9		0.0016	28.5216	PMPCA	ENSG00000165688.12	ENST00000371717.8	ENSP00000360782.3
	NYISGIQTI	9		0.0088	27.8319	SF3B3	ENSG00000189091.13	ENST00000302516.10	ENSP00000305790.5
	VYPDGIRHI	9		0.022	27.8319	SF3B3	ENSG00000189091.13	ENST00000302516.10	ENSP00000305790.5
	PYMANVYLI	9		0.0795	27.5903	PLOD2	ENSG00000152952.12	ENST00000360060.7	ENSP00000353170.3
	DYGEINQLL	9		0.2159	27.3437	SESN1	ENSG00000080546.13	ENST00000356644.7	ENSP00000349061.7
	VYNPTPNSL	9		0.0085	27.2956	COL12A1	ENSG00000111799.21	ENST00000322507.13	ENSP00000325146.8
	FYNLLTRTF	9		0.0171	27.2417	PIGT	ENSG00000124155.18	ENST00000545755.3	ENSP00000443963.3
	DYLEKYYKF	9		0.0085	27.0465	NNMT	ENSG00000166741.7	ENST00000299964.3	ENSP00000299964.3
	YYMIGEQKF	9		0.0041	27.0465	NNMT	ENSG00000166741.7	ENST00000299964.3	ENSP00000299964.3
	YYEEQHPEL	9		0.1204	26.9853	IL32	ENSG00000008517.16	ENST00000548476.5	ENSP00000449483.1
	VYNSEYYHF	9		0.0011	26.9517	PTK7	ENSG00000112655.16	ENST00000481273.5	ENSP00000418754.1
	EYMKHTRLF	9		0.016	26.7604	FLII	ENSG00000177731.16	ENST00000545457.6	ENSP00000438536.2
	EYGVIRDVL	9		0.8919	26.6653	H6PD	ENSG00000049239.12	ENST00000377403.6	ENSP00000366620.1
	VFVVDSAAF	9		0.3962	26.1967	SRPRB	ENSG00000144867.11	ENST00000466490.6	ENSP00000418401.1
	KYVENFGLI	9		0.1207	26.0585	SPCS2	ENSG00000118363.12	ENST00000263672.11	ENSP00000263672.6
	TYMKDLYQL	9		0.0083	25.9112	ARHGAP18	ENSG00000146376.11	ENST00000368149.3	ENSP00000357131.2
	TYESIFSHF	9		0.0066	25.6341	IL10RA	ENSG00000110324.10	ENST00000227752.7	ENSP00000227752.3
	RYKAPFHQL	9		0.0113	25.4116	SMARCA5	ENSG00000153147.6	ENST00000283131.4	ENSP00000283131.3
	LYVVDLKKF	9		0.0867	25.3626	UGGT1	ENSG00000136731.12	ENST00000259253.10	ENSP00000259253.6
	SYLDSVHFF	9		0.001	25.2889	EP300	ENSG00000100393.13	ENST00000263253.9	ENSP00000263253.7
	TYQEVAQKF	9		0.0014	25.2405	ADA2	ENSG00000093072.18	ENST00000649540.1	ENSP00000497469.1
	IYTNQNVVW	9		0.0837	25.2405	ADA2	ENSG00000093072.18	ENST00000649540.1	ENSP00000497469.1
	TYNMVLNLL	9	1xOxidation [M4]	0.0688	25.0733	MTREX	ENSG00000039123.16	ENST00000230640.10	ENSP00000230640.5
	FYMDTSHLF	9		0.001	24.9674	PRRC2C	ENSG00000117523.16	ENST00000647382.1	ENSP00000495867.1
	LYTEKFEEF	9		0.0048	24.9272	TXLNA	ENSG00000084652.16	ENST00000373610.8	ENSP00000362712.3
	TYKQVVDLI	9		0.0532	24.8462	CYTIP	ENSG00000115165.10	ENST00000264192.8	ENSP00000264192.3
	ALPSKLPTF	9		0.071	24.7683	TRIM25	ENSG00000121060.18	ENST00000316881.9	ENSP00000323889.4
	AYATHPFKF	9		0.0033	24.519	NCOA7	ENSG00000111912.20	ENST00000438495.6	ENSP00000398268.2
	NYLDQIAKF	9		0.006	24.0986	KDM5C	ENSG00000126012.11	ENST00000404049.7	ENSP00000385394.3
	VYIHHFDRI	9		0.0327	23.9898	MOB3A	ENSG00000172081.14	ENST00000357066.8	ENSP00000349575.2
	TYQVLAVTF	9		0.0055	23.5605	SNRNP40	ENSG00000060688.13	ENST00000263694.9	ENSP00000263694.4
	RYISQTQGL	9		0.0723	23.3855	HIPK3	ENSG00000110422.12	ENST00000456517.2	ENSP00000398241.1
	IYAPPLPSL	9		0.0054	23.1842	AKAP1	ENSG00000121057.13	ENST00000621116.4	ENSP00000478212.1
	KYGRIVEVL	9		0.0696	23.039	RBMX	ENSG00000147274.14	ENST00000568578.5	ENSP00000457691.1
	KYRRYHPLF	9		0.1047	23.0096	ARAP1	ENSG00000186635.14	ENST00000334211.12	ENSP00000335506.8
	YFINRSWEW	9		0.0796	22.9504	FAR2	ENSG00000064763.11	ENST00000547116.5	ENSP00000449349.1
	SYPDNFLHI	9		0.009	22.7303	ATG5	ENSG00000057663.16	ENST00000343245.7	ENSP00000343313.3
	RYFKGPELL	9		0.01	22.5902	CSNK2A1	ENSG00000101266.19	ENST00000645260.1	ENSP00000493931.1
	SYLDNFIKI	9		0.0093	22.4791	PAK4	ENSG00000130669.17	ENST00000593690.5	ENSP00000469413.1
	VFSTVVIHF	9		0.0132	22.3074	HMGCR	ENSG00000113161.16	ENST00000287936.9	ENSP00000287936.4
	RYKKRFHKF	9		0.0265	22.241	GPD2	ENSG00000115159.16	ENST00000438166.7	ENSP00000409708.2
	LYRLKFNEF	9		0.1612	22.1291	ARL4C	ENSG00000188042.8	ENST00000390645.2	ENSP00000375057.2
	VQPRNWLLF	9		0.1451	21.9616	MPC1	ENSG00000060762.19	ENST00000360961.11	ENSP00000354223.6
	KYSKIKHLL	9		0.0091	21.7911	SCNN1B	ENSG00000168447.11	ENST00000343070.7	ENSP00000345751.2
	KYSLIKGNF	9		0.0796	21.7047	S100A8	ENSG00000143546.10	ENST00000368733.4	ENSP00000357722.3
	FYISPVNKL	9		0.0165	21.6756	AVL9	ENSG00000105778.19	ENST00000318709.9	ENSP00000315568.4
	KYAELKDRL	9		0.1424	21.6431	LAMB3	ENSG00000196878.15	ENST00000356082.9	ENSP00000348384.3
	PFVDHVFTF	9		0.0313	21.5505	BRIX1	ENSG00000113460.12	ENST00000336767.5	ENSP00000338862.5
	VYGFQWRHF	9		0.035	21.4159	TYMS	ENSG00000176890.16	ENST00000323274.15	ENSP00000315644.10
	AYALLLQHL	9		0.0246	21.3001	SLC26A6	ENSG00000225697.13	ENST00000455886.6	ENSP00000401066.2
	TYKVISNEF	9		0.0172	21.0883	UBE3A	ENSG00000114062.20	ENST00000630424.2	ENSP00000486349.1
	KYVSGEFRF	9		0.0074	20.9119	RIOK1	ENSG00000124784.9	ENST00000379834.7	ENSP00000369162.2
	KYTKIFNDF	9		0.0077	20.8741	ZMYND11	ENSG00000015171.19	ENST00000309776.8	ENSP00000309992.5
	EYTLMRATF	9		0.1153	20.8069	IRS2	ENSG00000185950.9	ENST00000375856.5	ENSP00000365016.3
	VYLPTHTSL	9		0.0083	20.6905	MYLIP	ENSG00000007944.15	ENST00000356840.8	ENSP00000349298.3
	TYTDRVFFL	9		0.0326	20.5805	PLXNB2	ENSG00000196576.15	ENST00000449103.5	ENSP00000409171.1
	VYIGKLNMI	9		0.019	20.5059	XPO1	ENSG00000082898.16	ENST00000406957.5	ENSP00000385559.1
	NYIKSLSSF	9		0.0075	20.0204	SMG1	ENSG00000157106.16	ENST00000446231.6	ENSP00000402515.2
	VYIDRVRSL	9		0.029	19.9192	LMNA	ENSG00000160789.20	ENST00000368300.9	ENSP00000357283.4
	IYTKIMDLI	9		0.0965	19.642	DPY19L1	ENSG00000173852.14	ENST00000310974.8	ENSP00000308695.4
	RYQQWMERF	9		0.005	19.5357	ELAC2	ENSG00000006744.19	ENST00000584650.5	ENSP00000463740.2
	RYAQNVAFF	9		0.0039	19.443	ZNF32	ENSG00000169740.14	ENST00000374433.7	ENSP00000363556.2
	IYSIDFTRF	9		0.0066	19.3959	UNC119B	ENSG00000175970.11	ENST00000344651.5	ENSP00000344942.4
	IYLSKPTHW	9		0.0061	19.3748	POLR2B	ENSG00000047315.16	ENST00000639658.1	ENSP00000491706.1
	AYLESFYKF	9		0.0009	19.3179	ATP6V0D1	ENSG00000159720.12	ENST00000540149.5	ENSP00000441282.1
	HYILHNSFF	9		0.0389	19.0718	TIPARP	ENSG00000163659.13	ENST00000495891.1	ENSP00000420141.1
	RYVEIVSQF	9		0.0015	18.9882	VPS41	ENSG00000006715.16	ENST00000310301.9	ENSP00000309457.4
	RYFKTPRKF	9		0.0066	18.9593	CIZ1	ENSG00000148337.21	ENST00000415526.5	ENSP00000398011.1
	IFIDEIDSF	9		0.0589	18.9076	ATAD1	ENSG00000138138.13	ENST00000328142.3	ENSP00000339016.2
	LYQEIIHYF	9		0.0009	18.868	DOCK1	ENSG00000150760.12	ENST00000280333.9	ENSP00000280333.6
	HYAHLIKTF	9		0.0078	18.868	DOCK1	ENSG00000150760.12	ENST00000280333.9	ENSP00000280333.6
	LYPDHFHLL	9		0.0048	18.7047	PPP5C	ENSG00000011485.14	ENST00000012443.8	ENSP00000012443.4
	TYLPTSPLL	9		0.0084	18.6979	NRDC	ENSG00000078618.21	ENST00000352171.11	ENSP00000262679.8
	IYPMKNHMF	9		0.0089	18.64	RALGAPA2	ENSG00000188559.15	ENST00000202677.12	ENSP00000202677.6
	NYQKRFQNL	9		0.0611	18.4419	OGFR	ENSG00000060491.16	ENST00000370461.5	ENSP00000359491.1
	TYLKAVKLF	9		0.0042	18.4245	IREB2	ENSG00000136381.13	ENST00000258886.13	ENSP00000258886.8
	LYEQAFQLL	9		0.1038	18.1948	TRADD	ENSG00000102871.16	ENST00000486556.1	ENSP00000462591.1
	PYHPHPHVF	9		0.009	18.1691	FOXN3	ENSG00000053254.15	ENST00000345097.8	ENSP00000343288.4
	VYAKLLHRY	9		0.1186	17.9463	FBXO31	ENSG00000103264.18	ENST00000311635.12	ENSP00000310841.4
	LYSRVQATF	9		0.0045	17.9463	FBXO31	ENSG00000103264.18	ENST00000311635.12	ENSP00000310841.4
	TYKDYVDLF	9		0.0058	17.6953	PRKDC	ENSG00000253729.7	ENST00000338368.7	ENSP00000345182.4
	VYTPVLEHL	9		0.0038	17.6953	PRKDC	ENSG00000253729.7	ENST00000338368.7	ENSP00000345182.4
	SYLPFTEAF	9		0.0021	17.672	SELENON	ENSG00000162430.17	ENST00000361547.7	ENSP00000355141.2
	PYVDRQNRI	9		0.3569	17.5494	PLEKHA2	ENSG00000169499.15	ENST00000617275.5	ENSP00000482228.1
	TLSPVPLQL	9		0.909	17.4864	ARSE	ENSG00000157399.14	ENST00000381134.7	ENSP00000370526.3
	RYLPDTLLL	9		0.0071	17.3957	COMT	ENSG00000093010.13	ENST00000361682.10	ENSP00000354511.6
	TYQSITERI	9		0.0213	16.8993	EXOC4	ENSG00000131558.15	ENST00000253861.5	ENSP00000253861.4
	VYVQNVVKL	9		0.013	16.8059	AP3D1	ENSG00000065000.18	ENST00000643116.2	ENSP00000495274.1
	VFRLQFDEF	9		0.2824	16.5768	FBXW11	ENSG00000072803.17	ENST00000265094.9	ENSP00000265094.5
	SYMWTINNF	9		0.005	16.5399	SPOP	ENSG00000121067.19	ENST00000659760.1	ENSP00000499367.1
	VFIDKQTNL	9		0.2593	16.4375	CELF1	ENSG00000149187.18	ENST00000395290.6	ENSP00000378705.2
	KYSPFVVSF	9		0.0007	16.3919	ITPKC	ENSG00000086544.3	ENST00000263370.3	ENSP00000263370.1
	YYVWLQHTL	9		0.0217	16.0682	CFLAR	ENSG00000003402.20	ENST00000309955.8	ENSP00000312455.2
	SYSMIVNNL	9		0.0581	15.9683	CACYBP	ENSG00000116161.17	ENST00000367679.6	ENSP00000356652.2
	NYLNHWNHF	9		0.0085	15.8453	FN3K	ENSG00000167363.14	ENST00000300784.8	ENSP00000300784.7
	PYNPLWAQL	9		0.0583	15.6579	FNIP2	ENSG00000052795.13	ENST00000264433.11	ENSP00000264433.6
	SYLLRPMVF	9		0.0086	15.5589	SLC28A2	ENSG00000137860.12	ENST00000347644.8	ENSP00000315006.4
	YYEYNHDLF	9		0.0995	15.4852	SAV1	ENSG00000151748.14	ENST00000324679.4	ENSP00000324729.4
	AYLEAYKEF	9		0.0072	15.4463	ETNK1	ENSG00000139163.15	ENST00000266517.8	ENSP00000266517.3
	TYQDIFRDF	9		0.0094	15.2267	ACAP2	ENSG00000114331.14	ENST00000326793.11	ENSP00000324287.6
	RYAVEILTW	9		0.0128	15.1086	UBR2	ENSG00000024048.10	ENST00000372901.1	ENSP00000361992.1
	NYGDYFNVF	9		0.0139	15.0063	SETX	ENSG00000107290.14	ENST00000224140.6	ENSP00000224140.5
	AFKHKHHLI	9		0.6469	14.8907	ZEB2	ENSG00000169554.21	ENST00000303660.8	ENSP00000302501.4
	KYQPRIAVF	9		0.0027	14.8231	TDG	ENSG00000139372.15	ENST00000392872.8	ENSP00000376611.3
	IYSTTLWHL	9		0.0204	14.7256	CDC27	ENSG00000004897.12	ENST00000066544.8	ENSP00000066544.3
	IYPEVVHMF	9		0.0005	14.7035	PPP2R5C	ENSG00000078304.19	ENST00000328724.9	ENSP00000329009.5
	EYIKFLRSI	9		0.1105	14.5887	HDAC2	ENSG00000196591.12	ENST00000368632.6	ENSP00000357621.2
	AYTPFHAVL	9		0.0646	14.5391	INTS14	ENSG00000138614.15	ENST00000313182.6	ENSP00000326379.2
	RYCFQITSF	9		0.0336	14.485	APPL1	ENSG00000157500.12	ENST00000288266.8	ENSP00000288266.3
	KQQKLWHLF	9		0.172	14.4551	C16orf72	ENSG00000182831.12	ENST00000327827.12	ENSP00000331720.7
	QYEKLFHKW	9		0.0203	14.276	ORC2	ENSG00000115942.9	ENST00000234296.7	ENSP00000234296.2
	DYAELLQHF	9		0.0174	14.2366	VAC14	ENSG00000103043.15	ENST00000261776.10	ENSP00000261776.5
	SYLPISPTF	9		0.0007	14.2057	SLC23A2	ENSG00000089057.15	ENST00000338244.6	ENSP00000344322.1
	IYIGGQEHF	9		0.0027	14.1206	XDH	ENSG00000158125.10	ENST00000379416.4	ENSP00000368727.3
	VYTKTISLW	9		0.0174	14.077	MTMR1	ENSG00000063601.17	ENST00000445323.7	ENSP00000414178.2
	QYNPHVHQL	9		0.0061	13.6841	DLG5	ENSG00000151208.17	ENST00000424842.5	ENSP00000394797.1
	SYGDILHVI	9		0.0092	13.6628	DLG3	ENSG00000082458.12	ENST00000542398.1	ENSP00000441393.1
	SYLTIHHRI	9		0.0074	13.5555	ZNF12	ENSG00000164631.19	ENST00000405858.6	ENSP00000385939.1
	VYSTPTPFF	9		0.0031	13.5239	WAS	ENSG00000015285.10	ENST00000376701.4	ENSP00000365891.4
	YYPNPPLVL	9		0.0318	13.2971	NT5DC1	ENSG00000178425.14	ENST00000319550.9	ENSP00000326858.3
	PYYSKFILI	9		0.0623	13.2273	ORC5	ENSG00000164815.11	ENST00000297431.9	ENSP00000297431.4
	KYNLINEYF	9		0.0082	12.8279	HS2ST1	ENSG00000153936.17	ENST00000370550.10	ENSP00000359581.4
	FYGTFDVHL	9		0.2196	12.5973	SPTLC1	ENSG00000090054.15	ENST00000262554.7	ENSP00000262554.2
	NYIEKVVAI	9		0.063	12.5352	ABI1	ENSG00000136754.17	ENST00000376140.3	ENSP00000365310.3
	LYGRNFNYL	9		0.1239	12.5215	TENT4A	ENSG00000112941.14	ENST00000230859.8	ENSP00000230859.7
	TYDYNFHSF	9		0.0054	12.4803	ASH1L	ENSG00000116539.13	ENST00000368346.7	ENSP00000357330.3
	VFTEVANLF	9		0.0222	12.4311	SIN3B	ENSG00000127511.9	ENST00000248054.9	ENSP00000248054.4
	AYKKTHETL	9		0.0673	12.4217	TPD52L1	ENSG00000111907.21	ENST00000304877.17	ENSP00000306285.13
	RYNEKCFKL	9		0.0692	12.377	KLHL24	ENSG00000114796.16	ENST00000454652.6	ENSP00000395012.1
	YWMHVQNTF	9		0.013	12.377	KLHL24	ENSG00000114796.16	ENST00000454652.6	ENSP00000395012.1
	NYNRAFQVW	9		0.0636	12.3754	SLC44A3	ENSG00000143036.17	ENST00000529450.5	ENSP00000431836.1
	VYLPLTSHI	9		0.0047	12.2919	SNX8	ENSG00000106266.11	ENST00000222990.8	ENSP00000222990.3
	QYKGMFDTL	9		0.0874	11.9738	SLC25A32	ENSG00000164933.12	ENST00000297578.9	ENSP00000297578.4
	VYPGYYLTF	9		0.0013	11.9731	MBOAT2	ENSG00000143797.12	ENST00000305997.8	ENSP00000302177.3
	VYNNNSSRF	9		0.0213	11.7963	MYO10	ENSG00000145555.15	ENST00000274203.13	ENSP00000274203.10
	RYLEKNVKL	9		0.0248	11.7928	TGS1	ENSG00000137574.10	ENST00000260129.5	ENSP00000260129.5
	DYSSILQKF	9		0.0077	11.7038	FNBP1	ENSG00000187239.17	ENST00000443566.6	ENSP00000389117.3
	KYPLLLQSI	9		0.0188	11.6559	ARHGEF1	ENSG00000076928.17	ENST00000595723.5	ENSP00000472466.1
	RYLDEINLL	9		0.009	11.6075	GNA15	ENSG00000060558.3	ENST00000262958.3	ENSP00000262958.2
	VYNANINLF	9		0.0025	11.5863	PKD2	ENSG00000118762.8	ENST00000237596.7	ENSP00000237596.2
	PYFNAPVYL	9		0.0836	11.3158	GAR1	ENSG00000109534.17	ENST00000394631.7	ENSP00000378127.3
	VYSFVTPTF	9		0.0016	11.1991	PLXNA3	ENSG00000130827.6	ENST00000369682.4	ENSP00000358696.3
	SYNNFFRMF	9	1xOxidation [M8]	0.0143	11.0707	PPP2R2A	ENSG00000221914.11	ENST00000380737.8	ENSP00000370113.3
	NYAWVYYHL	9		0.0406	11.015	IFIT3	ENSG00000119917.14	ENST00000371818.9	ENSP00000360883.4
	KYKDIQDKL	9		0.0573	10.9848	SMC6	ENSG00000163029.16	ENST00000351948.8	ENSP00000323439.4
	RYSPVLSRF	9		0.0012	10.8349	COG1	ENSG00000166685.12	ENST00000438720.7	ENSP00000400111.3
	PYTKVEESF	9		0.0412	10.7356	ALG12	ENSG00000182858.14	ENST00000330817.11	ENSP00000333813.5
	SYQKVIELF	9		0.0009	10.7024	PBK	ENSG00000168078.10	ENST00000301905.9	ENSP00000301905.4
	KYLDALNVF	9		0.0049	10.6505	KIAA0355	ENSG00000166398.12	ENST00000299505.6	ENSP00000299505.4
	YYLNEIQSF	9		0.0017	10.5972	SPATC1L	ENSG00000160284.15	ENST00000330205.10	ENSP00000333869.6
	IFHEVSQLI	9		0.1567	10.5158	XPO4	ENSG00000132953.16	ENST00000255305.10	ENSP00000255305.6
	RYGIHPAKF	9		0.0094	10.511	VWA8	ENSG00000102763.18	ENST00000379310.8	ENSP00000368612.3
	AYTSPPSFF	9		0.016	10.3463	SYNPO2	ENSG00000172403.11	ENST00000627783.2	ENSP00000498985.1
	SYIEVSHGL	9		0.0316	10.3463	SYNPO2	ENSG00000172403.11	ENST00000627783.2	ENSP00000498985.1
	QYFPKAPEF	9		0.0029	10.3058	USP48	ENSG00000090686.15	ENST00000374732.7	ENSP00000363864.3
	AYSAKIALF	9		0.0062	10.2939	DPYD	ENSG00000188641.13	ENST00000370192.7	ENSP00000359211.3
	SYSPQAFKF	9		0.0015	10.2196	LATS1	ENSG00000131023.13	ENST00000543571.6	ENSP00000437550.1
	VYVERAEVL	9		0.0898	10.2125	BRAP	ENSG00000089234.16	ENST00000419234.9	ENSP00000403524.3
	NYSPYVNYF	9		0.0028	10.1545	DPY19L4	ENSG00000156162.16	ENST00000414645.6	ENSP00000389630.2
	LYRLQFNEF	9		0.1323	10.1537	ARL4A	ENSG00000122644.13	ENST00000396664.2	ENSP00000379899.2
	IYQKYIARF	9		0.0022	10.1024	CASZ1	ENSG00000130940.15	ENST00000377022.8	ENSP00000366221.3
	SYATLLHVL	9		0.0234	10.005	GPR39	ENSG00000183840.7	ENST00000329321.4	ENSP00000327417.3
	SYQKLLFKF	9		0.0027	9.94386	RB1CC1	ENSG00000023287.13	ENST00000025008.10	ENSP00000025008.5
	MYLKTVDKF	9		0.0039	9.90362	TRAPPC2B	ENSG00000256060.2	ENST00000543226.1	ENSP00000442778.1
	KYAALFSQM	9		0.0872	9.8568	SAMD4B	ENSG00000179134.15	ENST00000598913.5	ENSP00000470237.1
	IMPSSSHLF	9		0.0176	9.82015	XRN1	ENSG00000114127.10	ENST00000264951.8	ENSP00000264951.4
	TYVTILPEL	9		0.0485	9.82015	XRN1	ENSG00000114127.10	ENST00000264951.8	ENSP00000264951.4
	VYVYGVDRF	9		0.0215	9.7143	SLC6A19	ENSG00000174358.16	ENST00000304460.11	ENSP00000305302.10
	VYLTDPQGL	9		0.1031	9.67191	FCSK	ENSG00000157353.17	ENST00000288078.11	ENSP00000288078.6
	DYMKTTSNF	9		0.0203	9.48524	NEMF	ENSG00000165525.18	ENST00000298310.10	ENSP00000298310.5
	KYQHLKAEF	9		0.0187	9.46406	EEA1	ENSG00000102189.16	ENST00000322349.12	ENSP00000317955.8
	SYDPDFNQL	9		0.0814	9.42068	FTSJ1	ENSG00000068438.15	ENST00000348411.3	ENSP00000326948.2
	VYDPLFSQL	9		0.0201	9.39752	SRRD	ENSG00000100104.13	ENST00000215917.11	ENSP00000215917.6
	YYLKHHGKL	9		0.1471	9.39672	SATB1	ENSG00000182568.17	ENST00000454909.6	ENSP00000399708.2
	VYSQFITQL	9		0.0094	9.25946	RAD50	ENSG00000113522.14	ENST00000453394.5	ENSP00000400049.1
	KYSSGFRNI	9		0.0808	9.1846	ATM	ENSG00000149311.18	ENST00000278616.8	ENSP00000278616.4
	RYDNVTILF	9		0.0074	8.86861	GUCY1B1	ENSG00000061918.13	ENST00000264424.12	ENSP00000264424.8
	KYLINLETL	9		0.0319	8.8667	JAK2	ENSG00000096968.13	ENST00000381652.3	ENSP00000371067.3
	KYQDILNEI	9		0.0182	8.8028	IQGAP2	ENSG00000145703.16	ENST00000274364.11	ENSP00000274364.6
	TYPEVKNKL	9		0.0417	8.8028	IQGAP2	ENSG00000145703.16	ENST00000274364.11	ENSP00000274364.6
	AYTLLLHTW	9		0.0151	8.76741	DOCK2	ENSG00000134516.17	ENST00000520908.6	ENSP00000429283.2
	VYAQVARLF	9		0.0034	8.70113	SIN3A	ENSG00000169375.15	ENST00000394947.7	ENSP00000378402.3
	EYTRALFLL	9		0.1123	8.69693	MAU2	ENSG00000129933.21	ENST00000262815.13	ENSP00000262815.9
	LYIVEPLKF	9		0.0052	8.58551	SUCO	ENSG00000094975.14	ENST00000610051.5	ENSP00000476704.1
	YYITTRVQF	9		0.0072	8.48733	FGR	ENSG00000000938.13	ENST00000374003.7	ENSP00000363115.3
	VYSIVPQSW	9		0.0078	8.48387	LARP4	ENSG00000161813.22	ENST00000520064.2	ENSP00000429631.2
	KYPLLISRI	9		0.0231	8.24514	ARHGEF2	ENSG00000116584.18	ENST00000462460.6	ENSP00000476916.1
	KYFEVPSVL	9		0.0163	8.18841	ACTR10	ENSG00000131966.14	ENST00000254286.9	ENSP00000254286.4
	PYLFHVVTF	9		0.0118	8.17292	NF1	ENSG00000196712.17	ENST00000356175.7	ENSP00000348498.3
	PYLGQAPFL	9		0.1656	8.12263	SYNRG	ENSG00000275066.5	ENST00000612223.5	ENSP00000483453.1
	RYQFIEEAF	9		0.0253	8.08289	TRIM33	ENSG00000197323.12	ENST00000358465.7	ENSP00000351250.2
	VYAQKHQQL	9		0.0232	8.08289	TRIM33	ENSG00000197323.12	ENST00000358465.7	ENSP00000351250.2
	KYGIVQEFF	9		0.0093	7.84055	SOGA1	ENSG00000149639.15	ENST00000237536.9	ENSP00000237536.4
	IYVHDLLTF	9		0.0061	7.79271	VPS39	ENSG00000166887.15	ENST00000318006.9	ENSP00000326534.5
	RFEEAHFTF	9		0.0219	7.68972	PIAS3	ENSG00000131788.16	ENST00000393045.7	ENSP00000376765.2
	ILGPPPPSF	9		0.1364	7.61566	MATR3	ENSG00000015479.18	ENST00000618441.5	ENSP00000482895.1
	RFKNKAYLL	9		0.2653	7.4938	DICER1	ENSG00000100697.14	ENST00000393063.5	ENSP00000376783.1
	TYAPVKSFL	9		0.0264	7.43935	ST3GAL2	ENSG00000157350.13	ENST00000342907.3	ENSP00000345477.2
	VYQHLFTRI	9		0.0176	7.41614	AP5Z1	ENSG00000242802.9	ENST00000648925.1	ENSP00000496830.1
	YYEHVKARF	9		0.0315	7.32031	MLPH	ENSG00000115648.14	ENST00000264605.8	ENSP00000264605.3
	VYQNHVQHL	9		0.0069	7.27926	ARHGAP5	ENSG00000100852.13	ENST00000345122.8	ENSP00000371897.1
	HYIERIQKL	9		0.0099	7.26821	KANK1	ENSG00000107104.18	ENST00000382303.5	ENSP00000371740.1
	TYFDKNYNL	9		0.0218	7.26344	DOCK7	ENSG00000116641.17	ENST00000340370.10	ENSP00000340742.5
	SYIDLLQRF	9		0.0013	7.2262	WDR24	ENSG00000127580.17	ENST00000293883.9	ENSP00000293883.4
	VYDTVFKHF	9		0.0053	7.17219	SP140L	ENSG00000185404.16	ENST00000444636.5	ENSP00000395195.1
	VYVDKVEKM	9		0.0346	7.16874	AMOT	ENSG00000126016.15	ENST00000304758.5	ENSP00000305557.1
	DFWRDMTTI	9		1.7744	7.07803	CACTIN	ENSG00000105298.14	ENST00000429344.7	ENSP00000415078.1
	TYVSGTLRF	9		0.0075	7.06206	CEPT1	ENSG00000134255.14	ENST00000615636.4	ENSP00000477632.1
	YYIFIPSKF	9		0.0026	6.97587	DDX47	ENSG00000213782.7	ENST00000352940.8	ENSP00000319578.6
	VYVPHIHVW	9		0.0021	6.94697	ATAD2	ENSG00000156802.13	ENST00000287394.10	ENSP00000287394.5
	LYPEVFEKF	9		0.0012	6.94697	ATAD2	ENSG00000156802.13	ENST00000287394.10	ENSP00000287394.5
	AYAIIKEEL	9		0.1534	6.94697	ATAD2	ENSG00000156802.13	ENST00000287394.10	ENSP00000287394.5
	IYIDRGVVF	9		0.0083	6.91378	TFIP11	ENSG00000100109.17	ENST00000405938.5	ENSP00000384297.1
	VYPLMKEYF	9		0.012	6.91378	TFIP11	ENSG00000100109.17	ENST00000405938.5	ENSP00000384297.1
	KYITDVVKL	9		0.0227	6.89631	UTP20	ENSG00000120800.5	ENST00000261637.5	ENSP00000261637.4
	VYPPIRHHL	9		0.0075	6.89369	VPS37A	ENSG00000155975.10	ENST00000324849.9	ENSP00000318629.4
	EYPKFLKRF	9		0.0262	6.84603	COL4A3BP	ENSG00000113163.16	ENST00000380494.10	ENSP00000369862.5
	PYADQVFRI	9		0.0718	6.72648	HELZ	ENSG00000198265.12	ENST00000358691.10	ENSP00000351524.5
	FYIHEVQEL	9		0.0347	6.62927	HERC4	ENSG00000148634.15	ENST00000395198.7	ENSP00000378624.3
	QYVVDLTSF	9		0.0385	6.43828	NTPCR	ENSG00000135778.12	ENST00000366628.10	ENSP00000355587.4
	RYIFAKNLF	9		0.0116	6.41998	DGUOK	ENSG00000114956.20	ENST00000264093.9	ENSP00000264093.4
	TFTFSHATF	9		0.0994	6.27217	TRIM27	ENSG00000204713.11	ENST00000377199.4	ENSP00000366404.3
	NYITAALKL	9		0.1203	6.19495	AC098582.1	ENSG00000287542.1	ENST00000512194.2	ENSP00000421021.2
	VYTRHMTWI	9		0.4244	6.17668	POLR1C	ENSG00000171453.20	ENST00000304004.7	ENSP00000307212.3
	VYTDFAFRI	9		0.0366	5.99637	NOL9	ENSG00000162408.11	ENST00000377705.6	ENSP00000366934.5
	AYSPAIQMF	9		0.0013	5.99363	UGGT2	ENSG00000102595.20	ENST00000376747.8	ENSP00000365938.3
	EQIKEYHHL	9		1.1652	5.99331	AC124319.1	ENSG00000173821.19	ENST00000582970.5	ENSP00000464087.1
	IYPQVLHSL	9		0.0045	5.99331	AC124319.1	ENSG00000173821.19	ENST00000582970.5	ENSP00000464087.1
	VYYPVRHHL	9		0.005	5.96533	TRRAP	ENSG00000196367.13	ENST00000359863.8	ENSP00000352925.4
	IYFIPRNVI	9		0.1762	5.95278	RSBN1	ENSG00000081019.13	ENST00000612242.4	ENSP00000479490.1
	DYIKNLPMW	9		0.0538	5.88219	RNF103	ENSG00000239305.7	ENST00000237455.5	ENSP00000237455.4
	PYLDSFYEY	9		0.2039	5.88219	RNF103	ENSG00000239305.7	ENST00000237455.5	ENSP00000237455.4
	NYNPHPRGW	9		0.2193	5.86735	SYNPO2	ENSG00000172403.11	ENST00000504178.1	ENSP00000425496.1
	TYLDKIKKF	9		0.0058	5.84184	SYNE2	ENSG00000054654.16	ENST00000358025.7	ENSP00000350719.3
	VYADKLLNI	9		0.0118	5.75221	CTDSPL2	ENSG00000137770.14	ENST00000260327.9	ENSP00000260327.4
	TYAEKLHRL	9		0.0099	5.7093	DST	ENSG00000151914.20	ENST00000652573.1	ENSP00000498983.1
	IYIINVHSM	9		0.0272	5.65354	DENND3	ENSG00000105339.10	ENST00000424248.2	ENSP00000410594.1
	YYAKEIHKF	9		0.0007	5.62643	TGFB3	ENSG00000119699.7	ENST00000238682.7	ENSP00000238682.3
	KYQNVKHNL	9		0.0261	5.49809	ZMYM1	ENSG00000197056.11	ENST00000359858.9	ENSP00000352920.4
	EYLKHHNRI	9		0.1628	5.45264	GZF1	ENSG00000125812.16	ENST00000377051.2	ENSP00000366250.2
	KYQIINEEF	9		0.0066	5.25835	HPS3	ENSG00000163755.8	ENST00000296051.6	ENSP00000296051.2
	PYPPPPPEF	9		0.0069	5.25339	WBP2	ENSG00000132471.12	ENST00000591399.5	ENSP00000467579.1
	IYQKVRHRL	9		0.0222	5.22699	STRIP1	ENSG00000143093.15	ENST00000369795.8	ENSP00000358810.3
	PFSGKSFYL	9		0.5692	5.16308	DBF4B	ENSG00000161692.18	ENST00000526924.5	ENSP00000431158.1
	VYAFSIENF	9		0.004	5.12812	DHDDS	ENSG00000117682.17	ENST00000360009.6	ENSP00000353104.2
	RYQEVDRRF	9		0.0112	5.02056	YTHDC1	ENSG00000083896.12	ENST00000344157.8	ENSP00000339245.4
	RYTLQASTF	9		0.0214	5.01864	CUL1	ENSG00000055130.17	ENST00000662132.1	ENSP00000499276.1
	TFAKLTHLF	9		0.0056	4.94328	ANO9	ENSG00000185101.13	ENST00000332826.7	ENSP00000332788.6
	VYLPNINKI	9		0.0031	4.90522	RHOBTB1	ENSG00000072422.17	ENST00000337910.10	ENSP00000338671.5
	EYDLIVHQL	9		0.108	4.55323	VPS26A	ENSG00000122958.15	ENST00000263559.11	ENSP00000263559.6
	AYLNITKHL	9		0.0573	4.54812	POLK	ENSG00000122008.15	ENST00000514141.5	ENSP00000423526.1
	AYPTVKFYF	9		0.0076	4.40993	DNAJC10	ENSG00000077232.18	ENST00000264065.12	ENSP00000264065.6
	TYIQKIFRM	9		0.0217	4.40725	ACOX3	ENSG00000087008.16	ENST00000356406.10	ENSP00000348775.4
	KYLLHSLVF	9		0.0206	4.40725	ACOX3	ENSG00000087008.16	ENST00000356406.10	ENSP00000348775.4
	VYIDQTMVL	9		0.0192	4.38064	SCAP	ENSG00000114650.20	ENST00000648151.1	ENSP00000497087.1
	RYPDNLKHL	9		0.0512	4.34319	CCDC59	ENSG00000133773.12	ENST00000256151.8	ENSP00000256151.7
	AYVELVHHI	9		0.0056	4.31166	CDK5RAP1	ENSG00000101391.21	ENST00000473997.5	ENSP00000476857.1
	IYAPKLQEF	9		0.0007	4.21461	CCNE2	ENSG00000175305.17	ENST00000308108.8	ENSP00000309181.4
	TYDNVHQQF	9		0.0055	4.14988	ARHGAP24	ENSG00000138639.18	ENST00000395183.6	ENSP00000378610.2
	TYLEKAIKI	9		0.0206	4.0282	USP7	ENSG00000187555.15	ENST00000344836.9	ENSP00000343535.4
	VFYPYPQYF	9		0.0023	3.84548	HSDL1	ENSG00000103160.12	ENST00000219439.9	ENSP00000219439.4
	PYPQYFTQL	9		0.077	3.84548	HSDL1	ENSG00000103160.12	ENST00000219439.9	ENSP00000219439.4
	TYMETYVYF	9	1xOxidation [M3]	0.0022	3.73606	DNASE1L1	ENSG00000013563.14	ENST00000369808.7	ENSP00000358823.3
	LYGRLQELF	9		0.0098	3.67013	KIAA1109	ENSG00000138688.15	ENST00000264501.8	ENSP00000264501.4
	RYQTKFRHL	9		0.0887	3.51654	CEP89	ENSG00000121289.18	ENST00000305768.10	ENSP00000306105.4
	TYLTSIPSI	9		0.0302	3.47765	MCF2L	ENSG00000126217.21	ENST00000421756.5	ENSP00000397285.1
	LYSEVDVHF	9		0.0052	3.44138	POGZ	ENSG00000143442.22	ENST00000271715.7	ENSP00000271715.2
	NYFLWTEKF	9		0.008	3.33896	GRAP2	ENSG00000100351.16	ENST00000344138.8	ENSP00000339186.4
	VYTSGVYHI	9		0.0076	3.24713	TNS2	ENSG00000111077.17	ENST00000549700.5	ENSP00000449361.1
	LYEHNFAFF	9		0.0461	3.196	PIGV	ENSG00000060642.10	ENST00000374145.5	ENSP00000363260.1
	VYKTIMEQF	9		0.0045	3.15332	BAIAP2	ENSG00000175866.15	ENST00000321300.10	ENSP00000316338.6
	KYNANFVTF	9		0.0016	3.13822	KDM2A	ENSG00000173120.15	ENST00000529006.7	ENSP00000432786.1
	VYNPVIYVF	9		0.0006	3.06539	OPN3	ENSG00000054277.14	ENST00000366554.3	ENSP00000355512.2
	TMLGKFYHF	9		0.0873	3.01851	IFT122	ENSG00000163913.11	ENST00000507564.5	ENSP00000425536.1
	VYEYVVERF	9		0.0088	2.94195	TUT4	ENSG00000134744.14	ENST00000257177.9	ENSP00000257177.4
	SFSTVHEKF	9		0.0219	2.91853	WDR36	ENSG00000134987.11	ENST00000612402.4	ENSP00000479950.1
	AYGNVFSAF	9		0.0209	2.91853	WDR36	ENSG00000134987.11	ENST00000612402.4	ENSP00000479950.1
	EYTDVLQKI	9		0.0705	2.89209	EPS8L1	ENSG00000131037.15	ENST00000587786.5	ENSP00000465830.1
	PYMAKFVVF	9		0.0179	2.80231	ANK3	ENSG00000151150.22	ENST00000503366.5	ENSP00000425236.1
	RYLTVATVF	9		0.0105	2.61958	TUBB3	ENSG00000258947.7	ENST00000315491.12	ENSP00000320295.7
	KYVKVIHKF	9		0.0009	2.58404	AC008554.1	ENSG00000237440.9	ENST00000427401.9	ENSP00000395733.3
	KYIKEAVRL	9		0.0236	2.47261	FRMD6	ENSG00000139926.15	ENST00000395718.6	ENSP00000379068.2
	IYLDLPQNF	9		0.001	2.45618	RNF14	ENSG00000013561.18	ENST00000507163.5	ENSP00000422527.1
	KYALLLQEL	9		0.0286	2.45577	PLEKHG4	ENSG00000196155.13	ENST00000360461.9	ENSP00000353646.5
	KYIDFDHVF	9		0.0027	2.45277	CRAMP1	ENSG00000007545.15	ENST00000293925.9	ENSP00000293925.5
	SYRNSLDSF	9		0.0814	2.43507	ZNF326	ENSG00000162664.17	ENST00000340281.9	ENSP00000340796.4
	IYTFPHASF	9		0.0101	2.36866	BTN3A3	ENSG00000111801.16	ENST00000361232.7	ENSP00000355238.3
	KYMKIFHKF	9		0.0004	2.13745	ZNF681	ENSG00000196172.9	ENST00000402377.3	ENSP00000384000.3
	TYSKKHFRI	9		0.051	2.13725	CHEK2	ENSG00000183765.22	ENST00000402731.5	ENSP00000384835.1
	KLEMSYSKF	9		1.6245	2.07501	DPAGT1	ENSG00000172269.19	ENST00000409993.6	ENSP00000386597.2
	SYAEIEQTI	9		0.0119	2.06734	ANK2	ENSG00000145362.18	ENST00000509550.5	ENSP00000426944.1
	SYADAFQFL	9		0.0143	1.98255	RTL5	ENSG00000242732.4	ENST00000479991.1	ENSP00000418667.1
	VWNPRTHQF	9		0.0075	1.92298	ATP1B2	ENSG00000129244.9	ENST00000250111.9	ENSP00000250111.4
	VYLIEHPSL	9		0.0372	1.85289	ASPA	ENSG00000108381.11	ENST00000263080.3	ENSP00000263080.2
	VYVSRPSHF	9		0.0058	1.83853	STAT2	ENSG00000170581.14	ENST00000557235.5	ENSP00000450751.1
	VYERELQTF	9		0.0106	1.82649	EEF1AKMT2	ENSG00000203791.15	ENST00000368836.7	ENSP00000357829.2
	RYMNHMQSL	9	1xOxidation [M6]	0.0187	1.82157	ARIH1	ENSG00000166233.15	ENST00000379887.9	ENSP00000369217.4
	NYAQVLDKF	9		0.0094	1.74902	ASAP1	ENSG00000153317.15	ENST00000357668.2	ENSP00000350297.2
	HYNSHYEKF	9		0.0073	1.59507	ASTN2	ENSG00000148219.16	ENST00000373986.7	ENSP00000363098.3
	VFKEKHHSW	9		0.153	1.57095	RNASEH2B	ENSG00000136104.20	ENST00000422660.6	ENSP00000389877.1
	VYTGLFYKL	9		0.0073	1.53276	NUDT6	ENSG00000170917.13	ENST00000304430.9	ENSP00000306070.5
	VYILQPEVI	9		0.0364	1.49203	CPLANE1	ENSG00000197603.14	ENST00000651892.1	ENSP00000498265.1
	IFHEVPLKF	9		0.0046	1.48603	ICE2	ENSG00000128915.12	ENST00000561114.5	ENSP00000454162.1
	RYGPVVSFW	9		0.0056	1.44366	CYP20A1	ENSG00000119004.15	ENST00000449301.5	ENSP00000414831.1
	IYQDVTLKW	9		0.004	1.38897	BBS9	ENSG00000122507.20	ENST00000242067.10	ENSP00000242067.6
	KYMETIEKL	9		0.0049	1.34515	PPP1R21	ENSG00000162869.16	ENST00000281394.8	ENSP00000281394.4
	LYEEINQVF	9		0.0325	1.33827	CYP20A1	ENSG00000119004.15	ENST00000429815.6	ENSP00000407860.2
	QYASAFHFL	9		0.0114	1.28659	BBS4	ENSG00000140463.14	ENST00000268057.9	ENSP00000268057.4
	LYPEIFEKF	9		0.0011	1.26553	ATAD2B	ENSG00000119778.15	ENST00000238789.10	ENSP00000238789.5
	VYKEAMNHL	9		0.0302	1.1832	DHFR2	ENSG00000178700.7	ENST00000394221.2	ENSP00000377768.2
	TYPQGFKVW	9		0.0537	1.14223	CYP4F3	ENSG00000186529.16	ENST00000591058.5	ENSP00000466988.1
	KYVKDFHKF	9		0.0014	0.928693	ZNF724	ENSG00000196081.9	ENST00000418100.5	ENSP00000413411.1
	EYIAKQFGF	9		0.05	0.826039	ITPR1	ENSG00000150995.19	ENST00000357086.10	ENSP00000349597.4
	KEADIMIFF	9	1xOxidation [M6]	1.6409	0.750563	MMP24	ENSG00000125966.10	ENST00000246186.8	ENSP00000246186.6
	SYLDRTEQL	9		0.0233	0.66612	WDR18	ENSG00000065268.10	ENST00000607440.5	ENSP00000475744.1
	ILPREFYAW	9		0.2471	0.550685	ZSCAN25	ENSG00000197037.11	ENST00000394152.7	ENSP00000377708.2
	SYFSGSHMF	9		0.002	0.543038	CCNJL	ENSG00000135083.15	ENST00000644313.1	ENSP00000493837.1
	KYGVVIASF	9		0.005	0.190342	DOCK4	ENSG00000128512.22	ENST00000428084.5	ENSP00000410746.1
	EYQKVWNLF	9		0.0077	0.158157	PARP12	ENSG00000059378.12	ENST00000263549.7	ENSP00000263549.3
	FYETQPSLW	9		0.1408	0.042056	A1BG	ENSG00000121410.11	ENST00000263100.7	ENSP00000263100.2
	KFSEPLYTF	9		0.0038	0.011076	FAT2	ENSG00000086570.12	ENST00000261800.5	ENSP00000261800.5
	LYLKVKGNVF	10		0.1685	1429.71	RPL19	ENSG00000108298.11	ENST00000579260.5	ENSP00000464538.1
	RYLENGKETL	10		0.1666	1339.42	HLA-A	ENSG00000206503.13	ENST00000376809.10	ENSP00000366005.5
	RYFDPANGKF	10		0.0144	1229.41	EEF2	ENSG00000167658.16	ENST00000309311.7	ENSP00000307940.5
	VFTKSPYQEF	10		0.1053	855.51	RPS2	ENSG00000140988.16	ENST00000343262.9	ENSP00000341885.4
	EYPDRIMNTF	10		0.0274	428.68	TUBB4B	ENSG00000188229.6	ENST00000340384.5	ENSP00000341289.4
	KYNDTFWKEF	10		0.0157	389.732	HSP90B1	ENSG00000166598.15	ENST00000299767.10	ENSP00000299767.4
	IYKPGQTVKF	10		0.0098	354.662	A2M	ENSG00000175899.14	ENST00000318602.11	ENSP00000323929.7
	KYMTAVVKLF	10		0.0213	281.511	CYBA	ENSG00000051523.11	ENST00000261623.8	ENSP00000261623.3
	TWFNQPARKI	10		1.278	281.338	RPL13	ENSG00000167526.13	ENST00000567815.5	ENSP00000455009.1
	LYADVGGKQF	10		0.1143	195.258	SSR4	ENSG00000180879.13	ENST00000370086.7	ENSP00000359103.3
	VMSQALKATF	10	1xOxidation [M2]	1.4321	186.28	ETS2	ENSG00000157557.13	ENST00000653642.1	ENSP00000499315.1
	MYIDLQGMKW	10		0.1034	173.276	LEFTY1	ENSG00000243709.1	ENST00000272134.5	ENSP00000272134.5
	TYMGHTGAVW	10		0.1733	160.639	EIF3I	ENSG00000084623.11	ENST00000373586.1	ENSP00000362688.1
	YYITGNLETF	10		0.009	100.701	SEL1L3	ENSG00000091490.11	ENST00000502949.5	ENSP00000425438.1
	KYLSVQGQLF	10		0.0077	77.9802	MTCH1	ENSG00000137409.19	ENST00000373627.9	ENSP00000362730.5
	VFMKSVKLEW	10		0.3481	77.8904	PRPF6	ENSG00000101161.8	ENST00000266079.5	ENSP00000266079.4
	VFHPSQDLVF	10		0.1043	75.25	PRPF19	ENSG00000110107.9	ENST00000227524.9	ENSP00000227524.4
	KWNPTAGVAF	10		0.1926	68.1184	POLR2C	ENSG00000102978.13	ENST00000219252.10	ENSP00000219252.4
	QWPPDPPLHF	10		0.0248	51.5029	EPAS1	ENSG00000116016.14	ENST00000263734.5	ENSP00000263734.3
	VYAALQRQLL	10		0.2393	48.3514	PLEC	ENSG00000178209.15	ENST00000398774.6	ENSP00000381756.2
	RYMILGQNGF	10		0.0911	40.7784	PGM5	ENSG00000154330.13	ENST00000396396.6	ENSP00000379678.1
	KYADLSHNRL	10		0.1365	39.1246	RARS	ENSG00000113643.9	ENST00000231572.8	ENSP00000231572.3
	VYNENLVHMI	10		0.2172	38.4949	BCAS2	ENSG00000116752.6	ENST00000369541.4	ENSP00000358554.3
	VYLQNWSHVL	10		0.1293	35.9842	GPS1	ENSG00000169727.12	ENST00000623761.3	ENSP00000485035.1
	VWFPDMMPTW	10	2xOxidation [M6; M7]	0.1239	29.4791	FBXL3	ENSG00000005812.11	ENST00000355619.10	ENSP00000347834.5
	RYPNSHTHYF	10		0.0083	28.7196	CNOT1	ENSG00000125107.18	ENST00000317147.10	ENSP00000320949.5
	KFIDPIYQVW	10		0.0901	25.1256	RRN3	ENSG00000085721.12	ENST00000198767.10	ENSP00000198767.6
	VYIHPSSALF	10		0.0059	22.9566	DHX8	ENSG00000067596.11	ENST00000262415.7	ENSP00000262415.2
	VYNNSRMLHF	10		0.0568	22.9211	ATXN2L	ENSG00000168488.18	ENST00000564304.5	ENSP00000457613.1
	FYLEGGFSKF	10		0.0183	22.2868	DUSP6	ENSG00000139318.8	ENST00000279488.8	ENSP00000279488.6
	IFIDPGYQTF	10		0.0117	21.8241	ZMYM2	ENSG00000121741.16	ENST00000382871.3	ENSP00000372324.2
	YYMKDLPTSF	10	1xOxidation [M3]	0.0052	19.7693	PI4KA	ENSG00000241973.10	ENST00000255882.10	ENSP00000255882.6
	IWPGGVLPKF	10		0.0712	18.1912	SNX19	ENSG00000120451.10	ENST00000265909.8	ENSP00000265909.4
	VQPGQNFHMF	10		0.3125	17.2739	PSMA5	ENSG00000143106.13	ENST00000271308.9	ENSP00000271308.4
	KYITDWQNVF	10		0.0204	14.0194	PDCD6	ENSG00000249915.8	ENST00000507528.5	ENSP00000423815.1
	IYADLNQNDF	10		0.0205	11.7316	FAR2	ENSG00000064763.11	ENST00000536681.8	ENSP00000443291.2
	RYLNSQQQYF	10		0.0203	11.714	NFRKB	ENSG00000170322.14	ENST00000446488.7	ENSP00000400476.2
	KYLTEGLLQF	10		0.011	11.334	NFE2L1	ENSG00000082641.16	ENST00000361665.7	ENSP00000355190.3
	VFINVPTVSF	10		0.0889	11.3259	CES3	ENSG00000172828.13	ENST00000394037.5	ENSP00000377602.1
	RWFQPAIPSW	10		0.0985	10.7027	UNC13D	ENSG00000092929.11	ENST00000207549.8	ENSP00000207549.3
	SYASLQQNKW	10		0.1314	10.6069	SPG11	ENSG00000104133.15	ENST00000535302.6	ENSP00000445278.2
	RYPQSIFSTF	10		0.0036	10.0467	SBF2	ENSG00000133812.15	ENST00000256190.12	ENSP00000256190.8
	RWFTHASPTL	10		0.5035	9.78715	RRM1	ENSG00000167325.15	ENST00000300738.10	ENSP00000300738.5
	VWSDVTPLTF	10		0.0205	9.30877	MMP11	ENSG00000099953.10	ENST00000215743.8	ENSP00000215743.3
	IYPELQIERF	10		0.0069	9.11026	APBB1IP	ENSG00000077420.16	ENST00000376236.9	ENSP00000365411.4
	VYTWPSGNTF	10		0.0062	8.14427	JPH2	ENSG00000149596.6	ENST00000372980.3	ENSP00000362071.3
	RYKEENNDHL	10		0.4608	6.88097	USP8	ENSG00000138592.14	ENST00000425032.7	ENSP00000412682.3
	TQPGTGWVQF	10		0.6774	6.58297	NECAP2	ENSG00000157191.20	ENST00000492095.5	ENSP00000427620.1
	TYSPALNKMF	10		0.0206	6.5027	TP53	ENSG00000141510.17	ENST00000610292.4	ENSP00000478219.1
	RYMPPAHRNF	10		0.0021	6.48367	IDO1	ENSG00000131203.13	ENST00000518237.6	ENSP00000430950.1
	VWNPRSHEKL	10		0.5127	5.67806	WDR6	ENSG00000178252.18	ENST00000448293.5	ENSP00000413432.1
	IYSDDLGVTW	10		0.039	4.51489	NEU3	ENSG00000162139.10	ENST00000294064.9	ENSP00000294064.4
	VYAEVSRLLL	10		0.1287	3.89043	TTL	ENSG00000114999.8	ENST00000233336.7	ENSP00000233336.5
	TYPQLEGFKF	10		0.0214	3.19712	WDFY4	ENSG00000128815.19	ENST00000325239.11	ENSP00000320563.5
	KYMDVVKERI	10		0.1639	2.03475	DDX24	ENSG00000089737.17	ENST00000621632.5	ENSP00000481495.1
	RYFDVGLHNF	10		0.0031	1.86441	HHAT	ENSG00000054392.13	ENST00000537898.5	ENSP00000442625.1
	IFIQNSKLYF	10		0.1828	1.21531	SLC35A5	ENSG00000138459.9	ENST00000492406.6	ENSP00000417654.1
	IYPSKWIARL	10		0.1874	0.802854	TSC2	ENSG00000103197.18	ENST00000644329.1	ENSP00000496611.1
	SGPYGGGGQYF	11		0.173	214.46	HNRNPA1	ENSG00000135486.17	ENST00000340913.10	ENSP00000341826.6
	TYTDVTPRQFF	11		0.0277	82.1762	STARD7	ENSG00000084090.13	ENST00000337288.9	ENSP00000338030.5
	YQLDKDGVVLF	11		0.8437	69.6832	P4HB	ENSG00000185624.15	ENST00000331483.9	ENSP00000327801.4
	EYMLEKSFYQF	11		0.1285	25.0733	MTREX	ENSG00000039123.16	ENST00000230640.10	ENSP00000230640.5
	VYSQIPAAVKL	11		0.1193	16.1112	UBR5	ENSG00000104517.13	ENST00000520539.6	ENSP00000429084.1
	VYSEAARVLQF	11		0.021	7.71343	GALK2	ENSG00000156958.15	ENST00000559454.5	ENSP00000453133.1
	IYDPNLAFLRF	11		0.0338	7.10351	PLCG2	ENSG00000197943.10	ENST00000564138.6	ENSP00000482457.1
	KYLEERAMRQF	11		0.0864	6.95749	AMOTL2	ENSG00000114019.14	ENST00000422605.6	ENSP00000409999.2
	TYPEGLEVLHF	11		0.0123	0.98611	CENPJ	ENSG00000151849.15	ENST00000381884.9	ENSP00000371308.4

## Sheet: CRC054Normal
	Sequence	Length	Modification	%Rank (NetMHCpan4.1)	TPM	Gene	Gene ID	Transcript ID	Protein ID
	YVHMVTHF	8		0.8009	727.704	TMBIM6	ENSG00000139644.13	ENST00000547798.1	ENSP00000447030.1
	KYGPIRQI	8		0.5562	149.341	SF3B6	ENSG00000115128.7	ENST00000233468.5	ENSP00000233468.4
	VYTQVVTI	8		0.395	83.8211	BEST4	ENSG00000142959.5	ENST00000372207.4	ENSP00000361281.3
	VYSRTFTW	8		0.157	73.4155	MYO1C	ENSG00000197879.17	ENST00000545534.6	ENSP00000437685.2
	KYGPVFSF	8		0.0255	61.1241	CYP51A1	ENSG00000001630.17	ENST00000003100.13	ENSP00000003100.8
	HYGKVYLL	8		0.3747	18.6809	VPS41	ENSG00000006715.16	ENST00000310301.9	ENSP00000309457.4
	TYDKGYQF	8		0.186	8.30993	PEX5	ENSG00000139197.10	ENST00000412720.6	ENSP00000391601.2
	MYPPAFRF	8		0.0314	2.56916	TBXAS1	ENSG00000059377.17	ENST00000448866.6	ENSP00000402536.3
	EYFESPFTI	9		0.0215	27046.1	MT-CO3	ENSG00000198938.2	ENST00000362079.2	ENSP00000354982.2
	VQNGKHFKF	9		0.2918	6543.14	FABP1	ENSG00000163586.9	ENST00000295834.7	ENSP00000295834.3
	KFIDTTSKF	9		0.0212	1635.81	RPL3	ENSG00000100316.16	ENST00000216146.9	ENSP00000346001.3
	VMAPRTVLL	9		0.4689	1354.12	HLA-B	ENSG00000234745.11	ENST00000412585.7	ENSP00000399168.2
	VYSRYFTTY	9		0.1335	1127.45	CLCA1	ENSG00000016490.15	ENST00000394711.1	ENSP00000378200.1
	NYIEKVRFL	9		0.0724	1054.99	DES	ENSG00000175084.11	ENST00000373960.3	ENSP00000363071.3
	KWFFQKLRF	9		0.0894	968.496	RPL27	ENSG00000131469.14	ENST00000253788.11	ENSP00000253788.4
	AYVHMVTHF	9		0.0061	727.704	TMBIM6	ENSG00000139644.13	ENST00000547798.1	ENSP00000447030.1
	VFKSKSDRI	9		1.0465	710.318	TSPAN8	ENSG00000127324.9	ENST00000546561.2	ENSP00000447160.1
	TYPENWRAF	9		0.0134	683.401	EEF1G	ENSG00000254772.10	ENST00000329251.5	ENSP00000331901.4
	VYTTMAEHF	9		0.0049	622.852	TSPAN1	ENSG00000117472.10	ENST00000372003.6	ENSP00000361072.1
	RYLTVAAVF	9		0.0167	571.429	TUBB4B	ENSG00000188229.6	ENST00000340384.5	ENSP00000341289.4
	AYVLNIVRF	9		0.0134	490.371	ATP1B1	ENSG00000143153.12	ENST00000367815.8	ENSP00000356789.3
	TYLPQTYII	9		0.0059	476.047	ITM2C	ENSG00000135916.16	ENST00000326427.11	ENSP00000322730.6
	DYVEGLRVF	9		0.1353	469.09	MYL6	ENSG00000092841.18	ENST00000547649.5	ENSP00000446714.1
	NYIDKVRFL	9		0.0729	373.06	VIM	ENSG00000026025.16	ENST00000224237.9	ENSP00000224237.5
	RISLPLPNF	9		0.8058	373.06	VIM	ENSG00000026025.16	ENST00000224237.9	ENSP00000224237.5
	MYTLGITNF	9		0.0145	336.259	ARPC3	ENSG00000111229.16	ENST00000228825.12	ENSP00000228825.7
	KYLYVDKNF	9		0.037	332.672	MYH9	ENSG00000100345.21	ENST00000216181.10	ENSP00000216181.5
	PFSNSHNAL	9		1.5356	327.384	CKB	ENSG00000166165.13	ENST00000553652.5	ENSP00000450676.1
	RLPEEWSQW	9		0.2153	305.64	HSPB1	ENSG00000106211.9	ENST00000248553.7	ENSP00000248553.6
	YYVRAVLHL	9		0.0212	274.604	CYBA	ENSG00000051523.11	ENST00000261623.8	ENSP00000261623.3
	KYMDINFDF	9		0.0063	267.631	MYO1D	ENSG00000176658.17	ENST00000318217.10	ENSP00000324527.5
	AYKYIQELW	9		0.0402	240.952	RPL15	ENSG00000174748.21	ENST00000611050.4	ENSP00000483260.1
	RYALQMEQL	9		0.0971	223.629	KRT18	ENSG00000111057.11	ENST00000388835.4	ENSP00000373487.3
	KYPNMFKKI	9	1xOxidation [M5]	0.0449	214.72	AHCYL2	ENSG00000158467.16	ENST00000325006.7	ENSP00000315931.3
	LYWSHPRKF	9		0.0225	201.117	RPS29	ENSG00000213741.10	ENST00000245458.10	ENSP00000245458.6
	RYQKSTELL	9		0.0247	196.074	H3F3A	ENSG00000163041.11	ENST00000366816.5	ENSP00000355781.1
	KYTPPPHHI	9		0.0036	191.645	NDUFS5	ENSG00000168653.11	ENST00000372967.3	ENSP00000362058.3
	EYSKQMQRF	9		0.0416	190.537	HDAC1	ENSG00000116478.12	ENST00000373548.8	ENSP00000362649.3
	DYIKFLRSI	9		0.1536	190.537	HDAC1	ENSG00000116478.12	ENST00000373548.8	ENSP00000362649.3
	LYSHLVDYF	9		0.0212	183.928	GNA11	ENSG00000088256.9	ENST00000078429.9	ENSP00000078429.3
	SYMGHFDLL	9	1xOxidation [M3]	0.0245	180.616	SF3B5	ENSG00000169976.6	ENST00000367569.3	ENSP00000356541.2
	RWFDKSFTF	9		0.004	174.57	CPT1A	ENSG00000110090.13	ENST00000265641.10	ENSP00000265641.4
	RYIPTAAAF	9		0.0046	167.712	SEC61A1	ENSG00000058262.10	ENST00000243253.8	ENSP00000243253.3
	RYIANTVEL	9		0.0295	155.56	RPN2	ENSG00000118705.17	ENST00000237530.11	ENSP00000237530.6
	NYARGHYTI	9		0.0422	154.245	TUBA1C	ENSG00000167553.15	ENST00000301072.10	ENSP00000301072.6
	IFTDLSSRF	9		0.0725	150.479	XRCC5	ENSG00000079246.16	ENST00000392132.7	ENSP00000375977.2
	RYQDAIRVF	9		0.0072	149.56	EIF3L	ENSG00000100129.18	ENST00000406934.5	ENSP00000384634.1
	VYGPLPQSF	9		0.0008	145.729	COX4I1	ENSG00000131143.8	ENST00000566405.5	ENSP00000455301.1
	KYSKIKHLL	9		0.0091	131.454	SCNN1B	ENSG00000168447.11	ENST00000343070.7	ENSP00000345751.2
	VLPKLYVKL	9		0.3164	121.436	RPS26	ENSG00000197728.11	ENST00000646449.2	ENSP00000496643.1
	RYVIIPTTF	9		0.0029	120.078	CAPN5	ENSG00000149260.18	ENST00000648180.1	ENSP00000498132.1
	IYINSRSVF	9		0.0446	120.078	CAPN5	ENSG00000149260.18	ENST00000648180.1	ENSP00000498132.1
	KYSLVKNKI	9		0.0825	112.696	S100A16	ENSG00000188643.11	ENST00000368706.9	ENSP00000357695.3
	VYPRPIITW	9		0.0036	107.577	HHLA2	ENSG00000114455.13	ENST00000619531.4	ENSP00000482187.1
	VFAGVFNTF	9		0.0083	107.532	F13A1	ENSG00000124491.15	ENST00000264870.7	ENSP00000264870.3
	KYISKPENL	9		0.0178	103.122	CAB39	ENSG00000135932.11	ENST00000258418.10	ENSP00000258418.5
	VFIASSSGF	9		0.2211	99.8318	SH3BGRL2	ENSG00000198478.8	ENST00000369838.6	ENSP00000358853.4
	IYNPTTGEF	9		0.0082	98.8369	ATP1B3	ENSG00000069849.11	ENST00000286371.8	ENSP00000286371.3
	RYRGDYDRF	9		0.1135	96.2344	HNRNPUL2	ENSG00000214753.3	ENST00000301785.6	ENSP00000301785.5
	RYLQTLTTI	9		0.016	95.7879	STOM	ENSG00000148175.12	ENST00000286713.6	ENSP00000286713.2
	KYMDIEFDF	9		0.0087	95.2029	MYO1A	ENSG00000166866.13	ENST00000442789.6	ENSP00000393392.2
	KYPENFFLL	9		0.0032	95.1676	PPP1CB	ENSG00000213639.10	ENST00000358506.6	ENSP00000351298.2
	KYPDRVPVI	9		0.018	95.0508	GABARAPL2	ENSG00000034713.8	ENST00000037243.7	ENSP00000037243.2
	VYQHGLTGF	9		0.0201	93.6648	BAK1	ENSG00000030110.13	ENST00000374467.4	ENSP00000363591.3
	VYSPHVLNL	9		0.0042	91.5935	DNM2	ENSG00000079805.16	ENST00000359692.10	ENSP00000352721.6
	KYIDKTIRV	9		0.0893	90.5937	LSM7	ENSG00000130332.15	ENST00000252622.15	ENSP00000252622.8
	QYGSALAHF	9		0.0074	90.138	PAQR8	ENSG00000170915.9	ENST00000442253.3	ENSP00000406197.2
	EYLKLLHSF	9		0.0058	89.4791	SREBF2	ENSG00000198911.12	ENST00000361204.9	ENSP00000354476.4
	VYIKHPVSL	9		0.0059	88.4622	PSMD8	ENSG00000099341.11	ENST00000620216.4	ENSP00000481136.1
	SYLPLAHMF	9		0.0009	87.979	ACSL5	ENSG00000197142.10	ENST00000354655.8	ENSP00000346680.4
	RYLEQLHQL	9		0.0039	85.5445	STAT3	ENSG00000168610.14	ENST00000264657.9	ENSP00000264657.4
	RYLEKPMEI	9		0.0074	85.5445	STAT3	ENSG00000168610.14	ENST00000264657.9	ENSP00000264657.4
	IYTEVRELV	9		0.2074	85.223	CKAP4	ENSG00000136026.14	ENST00000378026.5	ENSP00000367265.4
	KYIHSANVL	9		0.0925	83.3983	MAPK3	ENSG00000102882.12	ENST00000484663.5	ENSP00000432742.1
	EYFSYPVSL	9		0.079	81.7747	SCNN1A	ENSG00000111319.13	ENST00000360168.7	ENSP00000353292.3
	RFKTQPVTF	9		0.0563	80.5082	C11orf96	ENSG00000187479.7	ENST00000617612.2	ENSP00000479976.1
	NYVKDLSRL	9		0.1965	80.0142	CTDSP1	ENSG00000144579.7	ENST00000273062.6	ENSP00000273062.2
	KYQKGFSLW	9		0.0098	77.5365	TRAM1	ENSG00000067167.8	ENST00000262213.7	ENSP00000262213.2
	AYPHNLMTF	9		0.0041	77.5365	TRAM1	ENSG00000067167.8	ENST00000262213.7	ENSP00000262213.2
	IYDSVKVYF	9		0.0069	77.2625	SLC25A3	ENSG00000075415.12	ENST00000401722.7	ENSP00000383898.3
	KYKGIFNGF	9		0.0226	77.2625	SLC25A3	ENSG00000075415.12	ENST00000401722.7	ENSP00000383898.3
	QYLPHVARL	9		0.0178	76.7213	SURF4	ENSG00000148248.14	ENST00000371989.8	ENSP00000361057.3
	RYPDRITLI	9		0.0115	75.9592	PPP4C	ENSG00000149923.14	ENST00000561610.1	ENSP00000455995.1
	NYLSIFRKF	9		0.0064	75.2476	CAPN1	ENSG00000014216.15	ENST00000279247.10	ENSP00000279247.6
	KYGSVIQLL	9		0.0052	74.425	ITPR3	ENSG00000096433.11	ENST00000605930.3	ENSP00000475177.1
	KFYTDPSYF	9		0.075	74.3834	WASF2	ENSG00000158195.11	ENST00000618852.5	ENSP00000483313.1
	YYTSVTPVL	9		0.0425	74.2367	PTBP1	ENSG00000011304.20	ENST00000350092.8	ENSP00000342332.5
	IYGLLKNPF	9		0.119	74.1848	YME1L1	ENSG00000136758.18	ENST00000326799.7	ENSP00000318480.3
	IYTSSVNRL	9		0.0348	74.0522	COPB2	ENSG00000184432.10	ENST00000507777.5	ENSP00000422295.1
	KYMDVQFDF	9		0.0045	73.4155	MYO1C	ENSG00000197879.17	ENST00000545534.6	ENSP00000437685.2
	VYSRTFTWL	9		0.0981	73.4155	MYO1C	ENSG00000197879.17	ENST00000545534.6	ENSP00000437685.2
	NYPQSVPRL	9		0.0404	73.4155	MYO1C	ENSG00000197879.17	ENST00000545534.6	ENSP00000437685.2
	KYLGLLENL	9		0.0513	73.4155	MYO1C	ENSG00000197879.17	ENST00000545534.6	ENSP00000437685.2
	HYPLNTVTF	9		0.0074	73.2361	TNS1	ENSG00000079308.19	ENST00000651849.1	ENSP00000498399.1
	KYPSPFFVF	9		0.0015	73.121	DHX9	ENSG00000135829.17	ENST00000367549.4	ENSP00000356520.3
	EYALLYHTL	9		0.0333	72.5146	AOC1	ENSG00000002726.20	ENST00000360937.8	ENSP00000354193.4
	AYLEAIHNF	9		0.0009	72.1954	AP2S1	ENSG00000042753.11	ENST00000263270.10	ENSP00000263270.5
	VYTVVDEMF	9		0.0213	72.1954	AP2S1	ENSG00000042753.11	ENST00000263270.10	ENSP00000263270.5
	VYNAVANLW	9		0.0235	72.1455	SMPDL3A	ENSG00000172594.13	ENST00000368440.5	ENSP00000357425.4
	KYQELQVLF	9		0.0015	71.8952	VPS37B	ENSG00000139722.7	ENST00000267202.7	ENSP00000267202.2
	RYLDELMKL	9		0.0132	71.5576	IQGAP1	ENSG00000140575.13	ENST00000633485.1	ENSP00000488618.1
	KYGIQMPAF	9		0.0474	71.5576	IQGAP1	ENSG00000140575.13	ENST00000633485.1	ENSP00000488618.1
	LYLKALEGF	9		0.0273	71.5269	EPAS1	ENSG00000116016.14	ENST00000263734.5	ENSP00000263734.3
	VMSATFAKF	9		0.2249	68.0258	DYNC1I2	ENSG00000077380.15	ENST00000410079.7	ENSP00000386522.3
	NYGHVYAVF	9		0.0156	67.8018	IDH3G	ENSG00000067829.19	ENST00000217901.10	ENSP00000217901.5
	RYFIAPAKF	9		0.0053	67.0119	LAMC1	ENSG00000135862.6	ENST00000258341.5	ENSP00000258341.3
	SYTSGLETL	9		0.0698	65.9903	DSP	ENSG00000096696.14	ENST00000379802.8	ENSP00000369129.3
	VQPRNWLLF	9		0.1451	64.5058	MPC1	ENSG00000060762.19	ENST00000360961.11	ENSP00000354223.6
	FYNLLTRTF	9		0.0171	63.6952	PIGT	ENSG00000124155.18	ENST00000545755.3	ENSP00000443963.3
	LYDIILKNF	9		0.0433	63.3058	PSME1	ENSG00000092010.15	ENST00000206451.11	ENSP00000206451.6
	KYGQGFYLI	9		0.0105	62.0602	LLGL2	ENSG00000073350.13	ENST00000577200.5	ENSP00000464397.1
	IYLEKLKTI	9		0.0161	61.4111	PLEC	ENSG00000178209.15	ENST00000527096.5	ENSP00000434583.1
	YYLNDLERI	9		0.063	60.3912	GNAI2	ENSG00000114353.17	ENST00000266027.9	ENSP00000266027.6
	SYANYFIRL	9		0.0293	57.897	SH3BP1	ENSG00000100092.23	ENST00000649765.1	ENSP00000497104.1
	EYLADLYHF	9		0.0065	57.897	SH3BP1	ENSG00000100092.23	ENST00000649765.1	ENSP00000497104.1
	RYDEIRRHW	9		0.037	57.3522	RPL7A	ENSG00000148303.17	ENST00000323345.11	ENSP00000361076.3
	IYIAGHPAF	9		0.0099	57.2854	HNRNPL	ENSG00000104824.17	ENST00000600873.5	ENSP00000470231.1
	SYIEHIFEI	9		0.0059	56.5755	PEA15	ENSG00000162734.12	ENST00000368076.1	ENSP00000357055.1
	LYANMFERL	9		0.0553	56.2182	FKBP4	ENSG00000004478.8	ENST00000001008.6	ENSP00000001008.4
	SYLSRLQYF	9		0.0028	56.0329	IQGAP2	ENSG00000145703.16	ENST00000274364.11	ENSP00000274364.6
	TYPEVKNKL	9		0.0417	56.0329	IQGAP2	ENSG00000145703.16	ENST00000274364.11	ENSP00000274364.6
	KYQDILNEI	9		0.0182	56.0329	IQGAP2	ENSG00000145703.16	ENST00000274364.11	ENSP00000274364.6
	SYVRSLPFF	9		0.0061	55.1593	TRAPPC1	ENSG00000170043.11	ENST00000303731.8	ENSP00000302783.4
	VYGSFASKL	9		0.0827	54.9842	AZIN1	ENSG00000155096.14	ENST00000337198.10	ENSP00000337180.5
	IYGGDYERF	9		0.0087	54.6279	PANK3	ENSG00000120137.7	ENST00000239231.7	ENSP00000239231.6
	KYFHPPAHL	9		0.018	54.5414	MBNL1	ENSG00000152601.17	ENST00000485910.5	ENSP00000418427.1
	KYLHPPPHL	9		0.0152	54.5414	MBNL1	ENSG00000152601.17	ENST00000485910.5	ENSP00000418427.1
	VYFSAIQKI	9		0.0061	54.3981	BAIAP2L2	ENSG00000128298.17	ENST00000332536.9	ENSP00000328876.6
	NYLRAFHAL	9		0.0568	54.3981	BAIAP2L2	ENSG00000128298.17	ENST00000332536.9	ENSP00000328876.6
	IYKSIMEQF	9		0.0032	54.3981	BAIAP2L2	ENSG00000128298.17	ENST00000332536.9	ENSP00000328876.6
	QYVSAFSKL	9		0.0686	53.2995	STOML2	ENSG00000165283.16	ENST00000356493.10	ENSP00000348886.5
	VYISEHEHF	9		0.002	52.8786	CLPTM1	ENSG00000104853.16	ENST00000546079.5	ENSP00000443192.1
	KYEELFPAF	9		0.0153	52.7741	NAPA	ENSG00000105402.8	ENST00000263354.8	ENSP00000263354.2
	KYLEMIYSM	9		0.0251	52.7023	IPO7	ENSG00000205339.10	ENST00000379719.8	ENSP00000369042.3
	KYGTKIEHF	9		0.0054	52.2627	SCP2	ENSG00000116171.18	ENST00000371514.8	ENSP00000360569.3
	IYHDLEQSI	9		0.0685	51.5956	PACSIN2	ENSG00000100266.19	ENST00000634914.1	ENSP00000489297.1
	RYPTSIASL	9		0.0318	51.3918	BUB3	ENSG00000154473.18	ENST00000368858.9	ENSP00000357851.5
	TYQRWQFTL	9		0.0189	51.2618	PRPF8	ENSG00000174231.17	ENST00000304992.11	ENSP00000304350.6
	VYTTTVHWL	9		0.0444	51.2618	PRPF8	ENSG00000174231.17	ENST00000304992.11	ENSP00000304350.6
	RYIDRIHIF	9		0.001	51.2618	PRPF8	ENSG00000174231.17	ENST00000304992.11	ENSP00000304350.6
	NYLHLDYNF	9		0.021	51.2618	PRPF8	ENSG00000174231.17	ENST00000304992.11	ENSP00000304350.6
	KYLDNPNAL	9		0.0499	51.1661	KANK2	ENSG00000197256.10	ENST00000586659.5	ENSP00000465650.1
	AYTTVLQEW	9		0.021	51.1661	KANK2	ENSG00000197256.10	ENST00000586659.5	ENSP00000465650.1
	LYIVHPTMF	9		0.0088	50.2723	ARHGAP1	ENSG00000175220.12	ENST00000311956.9	ENSP00000310491.4
	TYPIKTPTF	9		0.0026	49.0213	GALNT3	ENSG00000115339.13	ENST00000392701.7	ENSP00000376465.3
	HYHKKFWKL	9		0.0183	49.0213	GALNT3	ENSG00000115339.13	ENST00000392701.7	ENSP00000376465.3
	KYSLIKGNF	9		0.0796	48.6939	S100A8	ENSG00000143546.10	ENST00000368733.4	ENSP00000357722.3
	TYSYVPPQW	9		0.0127	47.3965	FAM168B	ENSG00000152102.18	ENST00000409185.5	ENSP00000387051.1
	SYLKDTKLW	9		0.0551	46.9586	STK24	ENSG00000102572.14	ENST00000376547.7	ENSP00000365730.3
	KYMAEALLL	9		0.0244	46.7259	TOMM70	ENSG00000154174.7	ENST00000284320.5	ENSP00000284320.5
	LYAPYSTHF	9		0.0021	46.4693	GPRC5A	ENSG00000013588.8	ENST00000014914.5	ENSP00000014914.5
	QYTHKIYHL	9		0.0221	46.2059	PITPNA	ENSG00000174238.14	ENST00000313486.11	ENSP00000316809.7
	VYVKDLSSF	9		0.0059	45.3319	KIF3B	ENSG00000101350.8	ENST00000375712.4	ENSP00000364864.3
	KYFVPPQLF	9		0.0014	45.1767	B3GNT6	ENSG00000198488.10	ENST00000622824.1	ENSP00000484640.1
	KYKEAAHLL	9		0.011	44.651	KLC4	ENSG00000137171.15	ENST00000453940.6	ENSP00000395806.2
	VYGFVREAL	9		0.2693	44.5559	UBXN6	ENSG00000167671.12	ENST00000301281.11	ENSP00000301281.5
	KYLPEWTAW	9		0.0137	44.4135	PSEN1	ENSG00000080815.19	ENST00000324501.10	ENSP00000326366.5
	KYDEIFYNL	9		0.0149	44.2986	EHD2	ENSG00000024422.12	ENST00000263277.8	ENSP00000263277.2
	NFTNVAATF	9		0.1463	43.7267	ACLY	ENSG00000131473.17	ENST00000353196.5	ENSP00000345398.1
	EYMKHTRLF	9		0.016	43.4991	FLII	ENSG00000177731.16	ENST00000545457.6	ENSP00000438536.2
	HYTIVFNTF	9		0.0053	42.6598	ATP2B4	ENSG00000058668.14	ENST00000341360.6	ENSP00000340930.2
	NYLVLPNRI	9		0.09	42.3545	ESYT2	ENSG00000117868.16	ENST00000652148.1	ENSP00000499020.1
	RYLQQALDW	9		0.0994	41.9789	FUT2	ENSG00000176920.12	ENST00000425340.2	ENSP00000387498.2
	RYMEVSGNL	9		0.1194	41.6983	SF3A3	ENSG00000183431.12	ENST00000373019.5	ENSP00000362110.4
	RYLTGAWRL	9		0.024	41.5855	ALG5	ENSG00000120697.9	ENST00000239891.4	ENSP00000239891.3
	RWMSQHNRF	9		0.0504	41.3754	PAFAH1B2	ENSG00000168092.14	ENST00000527958.6	ENSP00000435289.1
	QYEQVKQLF	9		0.0223	40.6535	CNOT1	ENSG00000125107.18	ENST00000569240.5	ENSP00000455635.1
	QYLLHSPEL	9		0.1279	40.3555	ATOH1	ENSG00000172238.4	ENST00000306011.4	ENSP00000302216.3
	TYGEIFEKF	9		0.0009	40.3401	NDUFC2	ENSG00000151366.13	ENST00000281031.5	ENSP00000281031.4
	KYTTLIAKL	9		0.0439	39.9	TES	ENSG00000135269.18	ENST00000358204.9	ENSP00000350937.4
	QYAIISEAW	9		0.0589	39.7116	CRYL1	ENSG00000165475.15	ENST00000644593.1	ENSP00000493784.1
	YYQHIVTTL	9		0.0054	39.6968	PCYOX1	ENSG00000116005.12	ENST00000433351.7	ENSP00000387654.2
	IYNGETLVF	9		0.009	39.6968	PCYOX1	ENSG00000116005.12	ENST00000433351.7	ENSP00000387654.2
	RYSVFFQSL	9		0.0221	39.6483	PSMD6	ENSG00000163636.10	ENST00000295901.8	ENSP00000295901.4
	SYLHEPAVL	9		0.0862	39.3023	MYO5B	ENSG00000167306.20	ENST00000285039.12	ENSP00000285039.6
	DVISSIRNF	9		1.7773	38.7381	TOMM5	ENSG00000175768.13	ENST00000321301.7	ENSP00000313584.6
	HYLDTTTLI	9		0.0353	38.5086	CRK	ENSG00000167193.8	ENST00000300574.3	ENSP00000300574.2
	IYTVLFERL	9		0.0562	38.0596	SLC25A11	ENSG00000108528.14	ENST00000225665.12	ENSP00000225665.7
	YYDKHFTEF	9		0.0045	37.6961	ATP6V1A	ENSG00000114573.10	ENST00000273398.8	ENSP00000273398.3
	KYPLLLDNI	9		0.1412	37.4356	ARHGEF12	ENSG00000196914.9	ENST00000532993.5	ENSP00000432984.1
	LYAQYLERL	9		0.0901	37.4142	ABHD17C	ENSG00000136379.12	ENST00000258884.5	ENSP00000258884.4
	VYIDRVRSL	9		0.029	36.8828	LMNA	ENSG00000160789.20	ENST00000361308.8	ENSP00000355292.5
	IYQRDPLKL	9		0.0232	36.7222	STAT6	ENSG00000166888.12	ENST00000553533.2	ENSP00000451546.2
	HYSPIYLSF	9		0.0009	36.3384	FDFT1	ENSG00000079459.13	ENST00000525777.5	ENSP00000436069.1
	EVIPPMKEF	9		1.229	36.2906	NDUFB6	ENSG00000165264.11	ENST00000379847.8	ENSP00000369176.3
	PYISNIYLI	9		0.0371	36.1895	PLOD1	ENSG00000083444.17	ENST00000196061.5	ENSP00000196061.4
	VYAILTHGI	9		0.0592	36.06	PRPS2	ENSG00000101911.12	ENST00000380668.9	ENSP00000370043.5
	VYIEKNDKL	9		0.0512	35.9393	ERBB3	ENSG00000065361.15	ENST00000551085.5	ENSP00000448483.1
	VYEEILHQI	9		0.0128	35.8017	FAM129A	ENSG00000135842.17	ENST00000367511.4	ENSP00000356481.3
	NYLDQIAKF	9		0.006	35.6812	KDM5C	ENSG00000126012.11	ENST00000404049.7	ENSP00000385394.3
	RYLEVMRKL	9	1xOxidation [M6]	0.0208	35.6605	PTPA	ENSG00000119383.19	ENST00000358994.8	ENSP00000351885.4
	YYQNYFEKL	9		0.0119	35.1598	PATL1	ENSG00000166889.14	ENST00000300146.10	ENSP00000300146.9
	RYIRDAHTF	9		0.0026	35.0466	ARHGAP35	ENSG00000160007.18	ENST00000404338.7	ENSP00000385720.2
	KYNMVSYLL	9		0.0247	34.1286	GPAT3	ENSG00000138678.11	ENST00000395226.6	ENSP00000378651.2
	TYNPAFSRL	9		0.0144	33.9373	TMEM181	ENSG00000146433.8	ENST00000367090.3	ENSP00000356057.3
	DYTIGFGKF	9		0.2725	33.5427	ITGB4	ENSG00000132470.14	ENST00000200181.8	ENSP00000200181.3
	SYTRLFSNF	9		0.0087	33.3552	UBP1	ENSG00000153560.12	ENST00000447368.6	ENSP00000395558.2
	VYWKIYNSI	9		0.0655	32.852	SF3B1	ENSG00000115524.16	ENST00000335508.10	ENSP00000335321.5
	IYIKHPHLF	9		0.0006	32.0727	DNTTIP1	ENSG00000101457.13	ENST00000372622.8	ENSP00000361705.3
	PYNPLWAQL	9		0.0583	31.9802	FNIP2	ENSG00000052795.13	ENST00000264433.11	ENSP00000264433.6
	LYQHEINLF	9		0.0061	31.8313	CEBPZ	ENSG00000115816.15	ENST00000234170.10	ENSP00000234170.5
	LYLTNCEKL	9		0.2723	31.7674	ZER1	ENSG00000160445.11	ENST00000291900.7	ENSP00000291900.2
	NYADQISRL	9		0.1401	31.7316	SPAG9	ENSG00000008294.21	ENST00000357122.8	ENSP00000349636.4
	KYLSGIAHF	9		0.0016	31.3873	PMPCA	ENSG00000165688.12	ENST00000371717.8	ENSP00000360782.3
	VFTDNYTRL	9		0.3456	31.0745	VIP	ENSG00000146469.13	ENST00000367244.8	ENSP00000356213.3
	VYTYIQSRF	9		0.0084	31.0404	DYRK2	ENSG00000127334.10	ENST00000344096.3	ENSP00000342105.3
	AYGKDFHLI	9		0.0208	31.0235	MIER1	ENSG00000198160.14	ENST00000355356.3	ENSP00000347514.3
	VYSEVHFTL	9		0.0025	30.8756	SYNPO	ENSG00000171992.13	ENST00000307662.5	ENSP00000302139.4
	IFSKFTSKF	9		0.0201	30.6815	MARK2	ENSG00000072518.20	ENST00000425897.2	ENSP00000415494.2
	VYPYKLYRL	9		0.0213	29.5569	ZBTB38	ENSG00000177311.11	ENST00000636289.1	ENSP00000490370.1
	YYTDIMHTL	9	1xOxidation [M6]	0.0046	29.3281	PLXNB2	ENSG00000196576.15	ENST00000449103.5	ENSP00000409171.1
	QYAPSTAQF	9		0.0024	28.6205	ZMIZ2	ENSG00000122515.15	ENST00000265346.11	ENSP00000265346.7
	YYMIGEQKF	9		0.0041	28.4988	NNMT	ENSG00000166741.7	ENST00000299964.3	ENSP00000299964.3
	IWISKLPHF	9		0.0086	28.2463	TDRD7	ENSG00000196116.8	ENST00000355295.5	ENSP00000347444.4
	TYQVLAVTF	9		0.0055	28.1534	SNRNP40	ENSG00000060688.13	ENST00000263694.9	ENSP00000263694.4
	KYHGYPYSF	9		0.0019	28.1047	MAGT1	ENSG00000102158.19	ENST00000610432.4	ENSP00000478379.1
	TYQSITERI	9		0.0213	27.9592	EXOC4	ENSG00000131558.15	ENST00000253861.5	ENSP00000253861.4
	TYKVISNEF	9		0.0172	27.7596	UBE3A	ENSG00000114062.20	ENST00000630424.2	ENSP00000486349.1
	VYDVVELKF	9		0.0183	27.5211	CPSF7	ENSG00000149532.15	ENST00000439958.7	ENSP00000397203.3
	QYTQALEKF	9		0.0092	27.506	ASAP2	ENSG00000151693.11	ENST00000281419.8	ENSP00000281419.3
	FYILTSKEL	9		0.1829	27.0555	STK17B	ENSG00000081320.11	ENST00000263955.9	ENSP00000263955.4
	TYLKAVKLF	9		0.0042	26.8935	IREB2	ENSG00000136381.13	ENST00000258886.13	ENSP00000258886.8
	KYTKIFNDF	9		0.0077	26.8842	ZMYND11	ENSG00000015171.19	ENST00000397959.7	ENSP00000381050.3
	AYLESFYKF	9		0.0009	26.7446	ATP6V0D1	ENSG00000159720.12	ENST00000290949.8	ENSP00000290949.3
	LYPEGLAQL	9		0.0651	26.7446	ATP6V0D1	ENSG00000159720.12	ENST00000290949.8	ENSP00000290949.3
	YYLTHGLYL	9		0.0587	26.2405	PIGU	ENSG00000101464.10	ENST00000217446.7	ENSP00000217446.3
	HYAHLIKTF	9		0.0078	26.2244	DOCK1	ENSG00000150760.12	ENST00000280333.9	ENSP00000280333.6
	LYQEIIHYF	9		0.0009	26.2244	DOCK1	ENSG00000150760.12	ENST00000280333.9	ENSP00000280333.6
	IYAPPLPSL	9		0.0054	26.2239	AKAP1	ENSG00000121057.13	ENST00000621116.4	ENSP00000478212.1
	EYGPVYSTW	9		0.0089	26.1286	SNX30	ENSG00000148158.17	ENST00000374232.8	ENSP00000363349.3
	TYMKDLYQL	9	1xOxidation [M3]	0.0083	25.917	ARHGAP18	ENSG00000146376.11	ENST00000368149.3	ENSP00000357131.2
	KYNDNFFGL	9		0.0439	25.5994	UBR7	ENSG00000012963.15	ENST00000013070.11	ENSP00000013070.6
	IYLSKPTHW	9		0.0061	25.0082	POLR2B	ENSG00000047315.16	ENST00000639658.1	ENSP00000491706.1
	KYIKDDFRF	9		0.0068	24.5006	RIOK3	ENSG00000101782.15	ENST00000577501.5	ENSP00000462548.1
	NYIPYLTKL	9		0.012	24.3411	SAMD9	ENSG00000205413.8	ENST00000379958.3	ENSP00000369292.2
	RYRPQHIFF	9		0.0206	24.1175	CYB561	ENSG00000008283.16	ENST00000392976.5	ENSP00000376702.1
	VLPSSLPTF	9		0.0374	23.8918	MUC5B	ENSG00000117983.17	ENST00000529681.5	ENSP00000436812.1
	RYQDIIHSI	9		0.002	23.8864	BAZ1B	ENSG00000009954.11	ENST00000339594.9	ENSP00000342434.4
	RYFKGPELL	9		0.01	23.4376	CSNK2A1	ENSG00000101266.19	ENST00000644003.1	ENSP00000495387.1
	KYSPFVVSF	9		0.0007	23.3121	ITPKC	ENSG00000086544.3	ENST00000263370.3	ENSP00000263370.1
	PYHPHPHVF	9		0.009	23.2786	FOXN3	ENSG00000053254.15	ENST00000345097.8	ENSP00000343288.4
	IYSIDFTRF	9		0.0066	23.0703	UNC119B	ENSG00000175970.11	ENST00000344651.5	ENSP00000344942.4
	GYFGNPQKF	9		0.0074	22.9425	LAMA3	ENSG00000053747.16	ENST00000587184.5	ENSP00000466557.1
	IYYIDMQKF	9		0.0056	22.4371	KCTD3	ENSG00000136636.13	ENST00000259154.9	ENSP00000259154.2
	AYVPGFAHI	9		0.0192	22.3221	CUEDC2	ENSG00000107874.11	ENST00000369937.5	ENSP00000358953.4
	VYAQVARLF	9		0.0034	22.3058	SIN3A	ENSG00000169375.15	ENST00000394949.8	ENSP00000378403.4
	AFKHKHHLI	9		0.6469	22.3	ZEB2	ENSG00000169554.21	ENST00000303660.8	ENSP00000302501.4
	RYLPQCSYF	9		0.0063	22.2916	CCND2	ENSG00000118971.8	ENST00000261254.8	ENSP00000261254.3
	VYVVGTAHF	9		0.0062	22.1573	TRABD	ENSG00000170638.9	ENST00000395827.5	ENSP00000379171.1
	KYQPRIAVF	9		0.0027	22.0367	TDG	ENSG00000139372.15	ENST00000392872.8	ENSP00000376611.3
	PYIIHTVLY	9		0.4342	21.9512	UBR4	ENSG00000127481.15	ENST00000375254.8	ENSP00000364403.3
	KYGRIVEVL	9		0.0696	21.8938	RBMX	ENSG00000147274.14	ENST00000568578.5	ENSP00000457691.1
	NYLSHHLTI	9		0.0216	21.8194	PAIP1	ENSG00000172239.14	ENST00000504639.5	ENSP00000422084.1
	PYRLIFEKF	9		0.1154	21.1188	PRKDC	ENSG00000253729.7	ENST00000314191.6	ENSP00000313420.3
	TYKDYVDLF	9		0.0058	21.1188	PRKDC	ENSG00000253729.7	ENST00000314191.6	ENSP00000313420.3
	AYPHRLNLF	9		0.0134	21.0437	RPRD2	ENSG00000163125.15	ENST00000369068.4	ENSP00000358064.4
	EYTDVYPEI	9		0.0982	20.8801	MAGED2	ENSG00000102316.17	ENST00000375058.5	ENSP00000364198.1
	TYVSGMLRF	9		0.012	20.8557	CHPT1	ENSG00000111666.11	ENST00000229266.8	ENSP00000229266.3
	AYALLLQHL	9		0.0246	20.5167	SLC26A6	ENSG00000225697.13	ENST00000455886.6	ENSP00000401066.2
	TYQDIFRDF	9		0.0094	20.4125	ACAP2	ENSG00000114331.14	ENST00000326793.11	ENSP00000324287.6
	RYQQWMERF	9		0.005	20.4077	ELAC2	ENSG00000006744.19	ENST00000584650.5	ENSP00000463740.2
	VYVQNVVKL	9		0.013	20.3476	AP3D1	ENSG00000065000.18	ENST00000643116.2	ENSP00000495274.1
	YYVWLQHTL	9		0.0217	20.3442	CFLAR	ENSG00000003402.20	ENST00000309955.8	ENSP00000312455.2
	RYKLYQEMF	9		0.0326	20.2466	DYNC1H1	ENSG00000197102.12	ENST00000360184.10	ENSP00000348965.4
	LYKELGEYF	9		0.018	20.2164	DIAPH1	ENSG00000131504.17	ENST00000389057.9	ENSP00000373709.6
	SYGDILHVI	9		0.0092	20.1695	DLG3	ENSG00000082458.12	ENST00000542398.1	ENSP00000441393.1
	IYNKIKQII	9		0.0481	20.1695	DLG3	ENSG00000082458.12	ENST00000542398.1	ENSP00000441393.1
	KYRRYHPLF	9		0.1047	20.0276	ARAP1	ENSG00000186635.14	ENST00000334211.12	ENSP00000335506.8
	TYDYNFHSF	9		0.0054	19.8812	ASH1L	ENSG00000116539.13	ENST00000392403.8	ENSP00000376204.3
	TYIKSPPFF	9		0.002	19.4619	ACO1	ENSG00000122729.19	ENST00000309951.8	ENSP00000309477.5
	IYLLIHNNF	9		0.0094	19.41	CD53	ENSG00000143119.14	ENST00000648608.1	ENSP00000497382.1
	RYKDTINKI	9		0.023	19.2267	ROCK1	ENSG00000067900.8	ENST00000399799.3	ENSP00000382697.1
	RYLPQTYVV	9		0.0334	19.0962	ITM2A	ENSG00000078596.11	ENST00000373298.7	ENSP00000362395.2
	NYTDIKDYL	9		0.245	19.0661	NUDT12	ENSG00000112874.10	ENST00000230792.7	ENSP00000230792.2
	RYLDKTEQW	9		0.0047	19.0584	C4A	ENSG00000244731.8	ENST00000428956.7	ENSP00000396688.2
	TYQEVAQKF	9		0.0014	19.0201	ADA2	ENSG00000093072.18	ENST00000648061.1	ENSP00000496894.1
	RYAVEILTW	9		0.0128	18.955	UBR2	ENSG00000024048.10	ENST00000372901.1	ENSP00000361992.1
	AYLDKSPQF	9		0.0061	18.8666	DHX29	ENSG00000067248.10	ENST00000251636.10	ENSP00000251636.5
	RYVEIVSQF	9		0.0015	18.6809	VPS41	ENSG00000006715.16	ENST00000310301.9	ENSP00000309457.4
	KQPEDYFYL	9		0.3808	18.6049	MYO9B	ENSG00000099331.13	ENST00000397274.6	ENSP00000380444.2
	NYSNIRFQF	9		0.0096	18.6002	MTMR6	ENSG00000139505.11	ENST00000381801.5	ENSP00000371221.5
	RYVPRASYF	9		0.0061	18.5909	CCND3	ENSG00000112576.12	ENST00000414200.6	ENSP00000397545.2
	AYHNWRHAF	9		0.0553	18.5769	PDE5A	ENSG00000138735.16	ENST00000354960.8	ENSP00000347046.3
	IYQKYIARF	9		0.0022	18.3285	CASZ1	ENSG00000130940.15	ENST00000377022.8	ENSP00000366221.3
	HYAALAHYF	9		0.0053	18.1756	RHPN2	ENSG00000131941.8	ENST00000254260.8	ENSP00000254260.2
	VYNQPGHQF	9		0.0032	18.1681	FER1L6	ENSG00000214814.7	ENST00000522917.5	ENSP00000428280.1
	KYLGQLHYL	9		0.0108	18.0853	PTPN23	ENSG00000076201.15	ENST00000265562.5	ENSP00000265562.4
	NYTKAMRLF	9		0.0481	18.0422	ADI1	ENSG00000182551.14	ENST00000327435.11	ENSP00000333666.3
	NYNPHPRGW	9		0.2193	18.0264	SYNPO2	ENSG00000172403.11	ENST00000504178.1	ENSP00000425496.1
	SYIEVSHGL	9		0.0316	18.0264	SYNPO2	ENSG00000172403.11	ENST00000504178.1	ENSP00000425496.1
	KYFEVPSVL	9		0.0163	18.0137	ACTR10	ENSG00000131966.14	ENST00000254286.9	ENSP00000254286.4
	IYIKQIKTF	9		0.0027	17.8127	RBL2	ENSG00000103479.16	ENST00000262133.11	ENSP00000262133.6
	TYDSVTDKF	9		0.0408	17.782	USP34	ENSG00000115464.14	ENST00000398571.6	ENSP00000381577.2
	VYTVHHVVW	9		0.0522	17.6292	MAST3	ENSG00000099308.10	ENST00000262811.10	ENSP00000262811.4
	VFIDKQTNL	9		0.2593	17.4606	CELF1	ENSG00000149187.18	ENST00000395290.6	ENSP00000378705.2
	RYPSLWRRL	9		0.0443	17.3003	SMARCB1	ENSG00000099956.19	ENST00000407422.8	ENSP00000383984.3
	RYFKTPRKF	9		0.0066	17.2896	CIZ1	ENSG00000148337.21	ENST00000415526.5	ENSP00000398011.1
	RYAQNVAFF	9		0.0039	16.871	ZNF32	ENSG00000169740.14	ENST00000374433.7	ENSP00000363556.2
	NYIGLINRI	9		0.0555	16.8583	EIF2AK2	ENSG00000055332.18	ENST00000233057.9	ENSP00000233057.4
	KYVENFGLI	9		0.1207	16.7365	SPCS2	ENSG00000118363.12	ENST00000263672.11	ENSP00000263672.6
	KYIDQKFVL	9		0.0265	16.7357	PPP2R5E	ENSG00000154001.14	ENST00000337537.8	ENSP00000337641.3
	IYIGGQEHF	9		0.0027	16.6128	XDH	ENSG00000158125.10	ENST00000379416.4	ENSP00000368727.3
	VYNNNSSRF	9		0.0213	16.5928	MYO10	ENSG00000145555.15	ENST00000513610.6	ENSP00000421280.1
	VYPSSLSKI	9		0.0257	16.5044	CAND1	ENSG00000111530.13	ENST00000545606.6	ENSP00000442318.1
	KYPLLISRI	9		0.0231	15.9637	ARHGEF2	ENSG00000116584.18	ENST00000462460.6	ENSP00000476916.1
	VYMDWYEKF	9		0.0007	15.8564	SNRNP200	ENSG00000144028.15	ENST00000323853.10	ENSP00000317123.5
	NYAWVYYHL	9		0.0406	15.8476	IFIT3	ENSG00000119917.14	ENST00000371818.9	ENSP00000360883.4
	PFVDHVFTF	9		0.0313	15.7443	BRIX1	ENSG00000113460.12	ENST00000336767.5	ENSP00000338862.5
	IFTNTVARF	9		0.0604	15.6884	AKAP11	ENSG00000023516.9	ENST00000025301.4	ENSP00000025301.2
	NYLNHWNHF	9		0.0085	15.6751	FN3K	ENSG00000167363.14	ENST00000300784.8	ENSP00000300784.7
	RYTIVQQQI	9		0.0257	15.5272	TUBGCP2	ENSG00000130640.13	ENST00000252936.7	ENSP00000252936.3
	SYATLLHVL	9		0.0234	15.4517	GPR39	ENSG00000183840.7	ENST00000329321.4	ENSP00000327417.3
	TYESIFSHF	9		0.0066	15.4202	IL10RA	ENSG00000110324.10	ENST00000227752.7	ENSP00000227752.3
	RYPNRFKLW	9		0.0463	15.2474	CYB5R1	ENSG00000159348.13	ENST00000367249.9	ENSP00000356218.4
	AYINRASLL	9		0.1419	15.1653	COPS4	ENSG00000138663.9	ENST00000511653.1	ENSP00000424655.1
	SYQKVIELF	9		0.0009	15.0657	PBK	ENSG00000168078.10	ENST00000301905.9	ENSP00000301905.4
	VYSRIEQLL	9		0.0195	14.8299	CXorf38	ENSG00000185753.13	ENST00000327877.10	ENSP00000330488.5
	GYIERPQLI	9		0.0382	14.7998	TENT2	ENSG00000164329.13	ENST00000504233.5	ENSP00000421966.1
	KYVSGEFRF	9		0.0074	14.7722	RIOK1	ENSG00000124784.9	ENST00000379834.7	ENSP00000369162.2
	WYMDNPQNL	9		0.0562	14.7355	PLEKHA2	ENSG00000169499.15	ENST00000617275.5	ENSP00000482228.1
	DYTGALAVF	9		0.197	14.6287	F8A1	ENSG00000277203.1	ENST00000610495.1	ENSP00000479624.1
	HYMSINDSF	9		0.0118	14.5854	BICD2	ENSG00000185963.14	ENST00000375512.3	ENSP00000364662.3
	FYMDTSHLF	9		0.001	14.3211	PRRC2C	ENSG00000117523.16	ENST00000644916.1	ENSP00000495968.1
	VYVERAEVL	9		0.0898	14.3201	BRAP	ENSG00000089234.16	ENST00000419234.9	ENSP00000403524.3
	NYPDEFTKL	9		0.0704	14.2751	NF1	ENSG00000196712.17	ENST00000358273.8	ENSP00000351015.4
	RFEEKHAYF	9		0.1403	14.0223	CRNKL1	ENSG00000101343.14	ENST00000536226.1	ENSP00000440733.1
	NYQKRFQNL	9		0.0611	13.9251	OGFR	ENSG00000060491.16	ENST00000370461.5	ENSP00000359491.1
	AYTSPPSFF	9		0.016	13.9114	SYNPO2	ENSG00000172403.11	ENST00000627783.2	ENSP00000498985.1
	EYGVIRDVL	9		0.8919	13.7762	H6PD	ENSG00000049239.12	ENST00000377403.6	ENSP00000366620.1
	AYATHPFKF	9		0.0033	13.6939	NCOA7	ENSG00000111912.20	ENST00000444128.2	ENSP00000407684.2
	VYLAAVNRL	9		0.0222	13.687	PLXND1	ENSG00000004399.12	ENST00000324093.8	ENSP00000317128.4
	AYSRVQYQF	9		0.0024	13.6844	BCAR3	ENSG00000137936.18	ENST00000370247.7	ENSP00000359267.3
	SYSMIVNNL	9	1xOxidation [M4]	0.0581	13.6553	CACYBP	ENSG00000116161.17	ENST00000367679.6	ENSP00000356652.2
	RYLPDTLLL	9		0.0071	13.5761	COMT	ENSG00000093010.13	ENST00000361682.10	ENSP00000354511.6
	EYTDVLQKI	9		0.0705	13.535	EPS8L1	ENSG00000131037.15	ENST00000540810.5	ENSP00000437541.1
	LYLLNTTKL	9		0.0714	13.3593	MLH1	ENSG00000076242.14	ENST00000455445.6	ENSP00000398272.2
	SYIAHLRQI	9		0.0574	13.1924	TCF21	ENSG00000118526.6	ENST00000367882.4	ENSP00000356857.4
	RYGIHPAKF	9		0.0094	13.184	VWA8	ENSG00000102763.18	ENST00000379310.8	ENSP00000368612.3
	AYSYVPPHW	9		0.0101	13.1124	FAM168A	ENSG00000054965.10	ENST00000064778.8	ENSP00000064778.4
	HFIEIHHHL	9		0.0534	12.9763	STYXL1	ENSG00000127952.17	ENST00000431581.5	ENSP00000392221.1
	QYNPHVHQL	9		0.0061	12.7619	DLG5	ENSG00000151208.17	ENST00000424842.5	ENSP00000394797.1
	VYVQELQKL	9		0.0133	12.7448	EEA1	ENSG00000102189.16	ENST00000322349.12	ENSP00000317955.8
	VYNANINLF	9		0.0025	12.7109	PKD2	ENSG00000118762.8	ENST00000237596.7	ENSP00000237596.2
	EYLENALKL	9		0.1132	12.6052	GBP4	ENSG00000162654.9	ENST00000355754.7	ENSP00000359490.5
	TYAEKLHRL	9		0.0099	12.4562	DST	ENSG00000151914.20	ENST00000652573.1	ENSP00000498983.1
	TYNQKHSLF	9		0.0223	12.3957	MID1IP1	ENSG00000165175.15	ENST00000336949.6	ENSP00000338706.6
	RYKEKVAEL	9		0.0759	12.3743	KAT7	ENSG00000136504.12	ENST00000424009.6	ENSP00000398961.2
	QYEKLFHKW	9		0.0203	12.3719	ORC2	ENSG00000115942.9	ENST00000234296.7	ENSP00000234296.2
	VYSIVPQSW	9		0.0078	12.3363	LARP4	ENSG00000161813.22	ENST00000293618.12	ENSP00000293618.8
	RYLEKNVKL	9		0.0248	12.2634	TGS1	ENSG00000137574.10	ENST00000260129.5	ENSP00000260129.5
	KYLINLETL	9		0.0319	12.1115	JAK2	ENSG00000096968.13	ENST00000381652.3	ENSP00000371067.3
	SYPDNFLHI	9		0.009	12.071	ATG5	ENSG00000057663.16	ENST00000343245.7	ENSP00000343313.3
	GYPLWKVTF	9		0.024	12.0099	PNP	ENSG00000198805.11	ENST00000553591.1	ENSP00000452421.1
	VYAQKHQQL	9		0.0232	11.9523	TRIM33	ENSG00000197323.12	ENST00000358465.7	ENSP00000351250.2
	RYQFLEEAF	9		0.0506	11.9523	TRIM33	ENSG00000197323.12	ENST00000358465.7	ENSP00000351250.2
	IYLDTHFRL	9		0.0074	11.7915	ZNFX1	ENSG00000124201.15	ENST00000396105.6	ENSP00000379412.1
	VYYPVRHHL	9		0.005	11.7692	TRRAP	ENSG00000196367.13	ENST00000355540.7	ENSP00000347733.3
	RYFENPQVI	9		0.0138	11.7692	TRRAP	ENSG00000196367.13	ENST00000355540.7	ENSP00000347733.3
	IYIDRFEDL	9		0.0541	11.749	ARL14EP	ENSG00000152219.5	ENST00000282032.4	ENSP00000282032.3
	NYLTKIYGL	9		0.1445	11.567	PODN	ENSG00000174348.13	ENST00000618387.1	ENSP00000479233.1
	VYFGDPVSL	9		0.0276	11.5221	GNPAT	ENSG00000116906.13	ENST00000366647.9	ENSP00000355607.4
	TWTEVSYTF	9		0.0087	11.5139	FBXO6	ENSG00000116663.11	ENST00000376753.9	ENSP00000365944.4
	VYSFGFERL	9		0.062	11.3833	SLC30A6	ENSG00000152683.14	ENST00000406369.2	ENSP00000384041.1
	FYHKYFNYL	9		0.055	11.3635	EXT2	ENSG00000151348.14	ENST00000343631.3	ENSP00000342656.3
	TYMPHVHIL	9		0.0026	11.3449	FBXO38	ENSG00000145868.16	ENST00000340253.9	ENSP00000342023.5
	SYLTIHHRI	9		0.0074	11.3045	ZNF12	ENSG00000164631.19	ENST00000405858.6	ENSP00000385939.1
	KYNLINEYF	9		0.0082	11.2163	HS2ST1	ENSG00000153936.17	ENST00000370550.10	ENSP00000359581.4
	AWHPHTNKF	9		0.0351	11.2116	AAAS	ENSG00000094914.13	ENST00000209873.9	ENSP00000209873.4
	TYLPTSPLL	9		0.0084	11.1778	NRDC	ENSG00000078618.21	ENST00000352171.11	ENSP00000262679.8
	IYNSQREHF	9		0.0189	11.1236	SIPA1L1	ENSG00000197555.9	ENST00000555818.5	ENSP00000450832.1
	SYLPISPTF	9		0.0007	10.9997	SLC23A2	ENSG00000089057.15	ENST00000338244.6	ENSP00000344322.1
	RYIDTHNRV	9		0.129	10.935	PLK2	ENSG00000145632.15	ENST00000617412.1	ENSP00000478685.1
	SYSPQAFKF	9		0.0015	10.8028	LATS1	ENSG00000131023.13	ENST00000543571.6	ENSP00000437550.1
	TYITSVSRL	9		0.0426	10.5818	OSGIN2	ENSG00000164823.11	ENST00000297438.6	ENSP00000297438.2
	DYSSILQKF	9		0.0077	10.5398	FNBP1	ENSG00000187239.17	ENST00000443566.6	ENSP00000389117.3
	VYSQFITQL	9		0.0094	10.4556	RAD50	ENSG00000113522.14	ENST00000453394.5	ENSP00000400049.1
	LFIATSQKF	9		0.0541	10.4312	NCAPH2	ENSG00000025770.19	ENST00000420993.7	ENSP00000410088.2
	YYITTRAQF	9		0.0132	10.3528	YES1	ENSG00000176105.14	ENST00000314574.5	ENSP00000324740.4
	AYIERMNYI	9		0.0535	10.3528	YES1	ENSG00000176105.14	ENST00000314574.5	ENSP00000324740.4
	EYNNNFHVL	9		0.0774	10.2626	IPMK	ENSG00000151151.6	ENST00000373935.4	ENSP00000363046.3
	TYLDKIKKF	9		0.0058	10.093	SYNE2	ENSG00000054654.16	ENST00000358025.7	ENSP00000350719.3
	TYVENLRLL	9		0.0305	10.093	SYNE2	ENSG00000054654.16	ENST00000358025.7	ENSP00000350719.3
	KYAALFSQM	9		0.0872	9.99154	SAMD4B	ENSG00000179134.15	ENST00000598913.5	ENSP00000470237.1
	IYKIDFVRF	9		0.0145	9.82979	UNC119	ENSG00000109103.11	ENST00000335765.8	ENSP00000337040.3
	DYAELLQHF	9		0.0174	9.82774	VAC14	ENSG00000103043.15	ENST00000261776.10	ENSP00000261776.5
	IYPEVVHMF	9		0.0005	9.71877	PPP2R5C	ENSG00000078304.19	ENST00000328724.9	ENSP00000329009.5
	QYFPKAPEF	9		0.0029	9.69511	USP48	ENSG00000090686.15	ENST00000374732.7	ENSP00000363864.3
	RYLSKATTL	9		0.0202	9.68795	CDC16	ENSG00000130177.16	ENST00000252458.6	ENSP00000252458.6
	AYTLLLHTW	9		0.0151	9.58709	DOCK2	ENSG00000134516.17	ENST00000520908.6	ENSP00000429283.2
	RYGLVTNEI	9		0.1078	9.5777	IFIH1	ENSG00000115267.8	ENST00000648433.1	ENSP00000496816.1
	IYFEYSHAF	9		0.0022	9.54368	MSH3	ENSG00000113318.11	ENST00000667069.1	ENSP00000499502.1
	RYNEKCFKL	9		0.0692	9.47986	KLHL24	ENSG00000114796.16	ENST00000454652.6	ENSP00000395012.1
	GYPEVALHF	9		0.005	9.41223	COPA	ENSG00000122218.16	ENST00000368069.7	ENSP00000357048.3
	PYFNAPVYL	9		0.0836	9.33066	GAR1	ENSG00000109534.17	ENST00000394631.7	ENSP00000378127.3
	IYQWVRDEL	9		0.1508	9.33036	SATB1	ENSG00000182568.17	ENST00000417717.6	ENSP00000399518.1
	KYPLLLQSI	9		0.0188	9.3097	ARHGEF1	ENSG00000076928.17	ENST00000354532.7	ENSP00000346532.2
	SYLENVDHF	9		0.0037	9.12975	CAMTA2	ENSG00000108509.21	ENST00000381311.9	ENSP00000370712.5
	NYSPYVNYF	9		0.0028	9.06296	DPY19L4	ENSG00000156162.16	ENST00000414645.6	ENSP00000389630.2
	IYAHITKHY	9		0.2827	9.03029	FOXK1	ENSG00000164916.11	ENST00000328914.5	ENSP00000328720.4
	SYYSPSIGF	9		0.0205	8.98958	YTHDF2	ENSG00000198492.16	ENST00000373812.8	ENSP00000362918.3
	LYPPRQPTF	9		0.0027	8.90586	SIGLEC1	ENSG00000088827.12	ENST00000344754.5	ENSP00000341141.4
	VYLDKFIRL	9		0.0061	8.89759	GNL3L	ENSG00000130119.16	ENST00000360845.3	ENSP00000354091.2
	AYDVLFHQW	9		0.0085	8.89502	MROH1	ENSG00000179832.17	ENST00000534366.5	ENSP00000436636.1
	SYQRAFNEF	9		0.0054	8.87939	TNFAIP2	ENSG00000185215.9	ENST00000560869.5	ENSP00000452634.1
	IFTDVALKF	9		0.0213	8.87092	GTF3C4	ENSG00000125484.12	ENST00000372146.5	ENSP00000361219.4
	VYLPLTSHI	9		0.0047	8.85688	SNX8	ENSG00000106266.11	ENST00000222990.8	ENSP00000222990.3
	SYQKLLFKF	9		0.0027	8.84797	RB1CC1	ENSG00000023287.13	ENST00000435644.6	ENSP00000396067.2
	RYLEGTSCI	9		0.1287	8.81241	EPPK1	ENSG00000261150.2	ENST00000568225.2	ENSP00000456124.2
	RYMSHKLKI	9		0.0478	8.70154	GBP3	ENSG00000117226.12	ENST00000370481.9	ENSP00000359512.4
	EYLEYSLKL	9		0.0847	8.70154	GBP3	ENSG00000117226.12	ENST00000370481.9	ENSP00000359512.4
	VYCARFVEL	9		0.1363	8.69184	THOC2	ENSG00000125676.20	ENST00000438358.1	ENSP00000416639.1
	EYAKIEETM	9		0.2458	8.66471	CADPS2	ENSG00000081803.16	ENST00000412584.6	ENSP00000400401.2
	PYMAKFVVF	9		0.0179	8.60377	ANK3	ENSG00000151150.22	ENST00000503366.5	ENSP00000425236.1
	VYLPTHTSL	9		0.0083	8.54309	MYLIP	ENSG00000007944.15	ENST00000356840.8	ENSP00000349298.3
	QYTPHSHQF	9		0.0027	8.49113	RPTOR	ENSG00000141564.15	ENST00000306801.8	ENSP00000307272.3
	LYRLQFNEF	9		0.1323	8.4909	ARL4A	ENSG00000122644.13	ENST00000404894.1	ENSP00000385236.1
	RYSPVLSRF	9		0.0012	8.39145	COG1	ENSG00000166685.12	ENST00000438720.7	ENSP00000400111.3
	IYVHDLLTF	9		0.0061	8.27371	VPS39	ENSG00000166887.15	ENST00000318006.9	ENSP00000326534.5
	IYIDRGVVF	9		0.0083	8.26409	TFIP11	ENSG00000100109.17	ENST00000407690.6	ENSP00000384421.1
	VYPLMKEYF	9		0.012	8.26409	TFIP11	ENSG00000100109.17	ENST00000407690.6	ENSP00000384421.1
	SYIDVAVKL	9		0.017	8.24196	TXNDC16	ENSG00000087301.9	ENST00000281741.9	ENSP00000281741.4
	FYTKRFQEL	9		0.0554	8.23749	PFAS	ENSG00000178921.14	ENST00000314666.11	ENSP00000313490.6
	MYLKTVDKF	9		0.0039	8.18378	TRAPPC2	ENSG00000196459.14	ENST00000380579.6	ENSP00000369953.1
	EYDLIVHQL	9		0.108	8.17988	VPS26A	ENSG00000122958.15	ENST00000263559.11	ENSP00000263559.6
	EYTRALFLL	9		0.1123	8.12417	MAU2	ENSG00000129933.21	ENST00000262815.13	ENSP00000262815.9
	VYPPIRHHL	9		0.0075	8.11911	VPS37A	ENSG00000155975.10	ENST00000324849.9	ENSP00000318629.4
	KFAEEFYSF	9		0.0067	8.11641	CDCA7L	ENSG00000164649.20	ENST00000406877.8	ENSP00000383986.3
	LYIVEPLKF	9		0.0052	8.06316	SUCO	ENSG00000094975.14	ENST00000610051.5	ENSP00000476704.1
	IYHPDIQLL	9		0.0039	8.03356	VPS13C	ENSG00000129003.18	ENST00000395898.3	ENSP00000379235.3
	TYISWKEEL	9		0.0517	8.03356	VPS13C	ENSG00000129003.18	ENST00000395898.3	ENSP00000379235.3
	YYLNDLDRI	9		0.1787	7.91362	GNAI3	ENSG00000065135.11	ENST00000369851.6	ENSP00000358867.4
	TYIPVPAKI	9		0.0036	7.69813	ST3GAL1	ENSG00000008513.16	ENST00000522652.6	ENSP00000430515.1
	VYSLVTRTW	9		0.0205	7.67198	TRPM4	ENSG00000130529.16	ENST00000427978.6	ENSP00000407492.1
	RYPSNLQLF	9		0.0017	7.65129	TEP1	ENSG00000129566.13	ENST00000262715.10	ENSP00000262715.5
	KYITDVVKL	9		0.0227	7.42936	UTP20	ENSG00000120800.5	ENST00000261637.5	ENSP00000261637.4
	YYLTDIDRI	9		0.1415	7.28761	GNA14	ENSG00000156049.7	ENST00000341700.7	ENSP00000365807.4
	VFYPYPQYF	9		0.0023	7.03157	HSDL1	ENSG00000103160.12	ENST00000219439.9	ENSP00000219439.4
	PYPQYFTQL	9		0.077	7.03157	HSDL1	ENSG00000103160.12	ENST00000219439.9	ENSP00000219439.4
	RYLVISEKL	9		0.0254	7.00472	LRRC42	ENSG00000116212.15	ENST00000319223.8	ENSP00000318185.4
	RYLERLIKL	9		0.0121	6.93935	AC006538.1	ENSG00000172009.15	ENST00000307741.11	ENSP00000304467.5
	IYSTKLYRF	9		0.0022	6.89475	BTBD10	ENSG00000148925.10	ENST00000528120.5	ENSP00000435257.1
	VYNPTPNSL	9		0.0085	6.88363	COL12A1	ENSG00000111799.21	ENST00000322507.13	ENSP00000325146.8
	RYTLQASTF	9		0.0214	6.88242	CUL1	ENSG00000055130.17	ENST00000662132.1	ENSP00000499276.1
	DYDSVFHHL	9		0.0811	6.87706	EPC1	ENSG00000120616.16	ENST00000319778.11	ENSP00000318559.6
	VYLHDFQRF	9		0.0021	6.79538	PLCG2	ENSG00000197943.10	ENST00000564138.6	ENSP00000482457.1
	KYLKVFYKF	9		0.0014	6.54794	ZNF91	ENSG00000167232.14	ENST00000300619.12	ENSP00000300619.6
	YYIRETENF	9		0.0021	6.43438	SCN7A	ENSG00000136546.16	ENST00000441411.2	ENSP00000403846.2
	KYIEGVSDF	9		0.0087	6.26493	IPP	ENSG00000197429.10	ENST00000396478.3	ENSP00000379739.3
	VYNSEYYHF	9		0.0011	6.23981	PTK7	ENSG00000112655.16	ENST00000489707.5	ENSP00000420765.1
	VYQNHVQHL	9		0.0069	6.06943	ARHGAP5	ENSG00000100852.13	ENST00000556611.5	ENSP00000452222.1
	RYPDNLKHL	9		0.0512	6.03433	CCDC59	ENSG00000133773.12	ENST00000256151.8	ENSP00000256151.7
	EQPYKWEKF	9		0.5648	5.8399	ZNF254	ENSG00000213096.10	ENST00000357002.4	ENSP00000349494.3
	KYPVLFQRI	9		0.0107	5.82791	AKAP13	ENSG00000170776.21	ENST00000394518.6	ENSP00000378026.2
	KYIDFDHVF	9		0.0027	5.78763	CRAMP1	ENSG00000007545.15	ENST00000293925.9	ENSP00000293925.5
	NYIKDLNIL	9		0.1257	5.74212	CTDSPL2	ENSG00000137770.14	ENST00000260327.9	ENSP00000260327.4
	VYDTVFKHF	9		0.0053	5.73417	SP140L	ENSG00000185404.16	ENST00000444636.5	ENSP00000395195.1
	EQIKEYHHL	9		1.1652	5.68426	AC124319.1	ENSG00000173821.19	ENST00000582970.5	ENSP00000464087.1
	FYTVIPHNF	9		0.0028	5.55984	PARP3	ENSG00000041880.14	ENST00000417220.6	ENSP00000395951.2
	VYTDFAFRI	9		0.0366	5.40435	NOL9	ENSG00000162408.11	ENST00000377705.6	ENSP00000366934.5
	SYGPVAYHL	9		0.0037	5.3077	SLC52A3	ENSG00000101276.17	ENST00000488495.2	ENSP00000494009.1
	AYLIQVHKW	9		0.0112	5.26479	PTPMT1	ENSG00000110536.14	ENST00000326674.10	ENSP00000325958.9
	LYQDGVFKF	9		0.0022	5.24321	AKTIP	ENSG00000166971.17	ENST00000300245.8	ENSP00000300245.4
	LYEKDIQLF	9		0.0241	5.24321	AKTIP	ENSG00000166971.17	ENST00000300245.8	ENSP00000300245.4
	KYGNLSNYL	9		0.1072	5.22422	FLT1	ENSG00000102755.12	ENST00000282397.9	ENSP00000282397.4
	RLPEPLPSW	9		0.1017	5.22203	LRIG3	ENSG00000139263.11	ENST00000320743.7	ENSP00000326759.3
	TYSKKHFRI	9		0.051	5.12142	CHEK2	ENSG00000183765.22	ENST00000402731.5	ENSP00000384835.1
	TYKDTHRKF	9		0.0762	5.06165	IFT88	ENSG00000032742.17	ENST00000351808.9	ENSP00000261632.5
	RYQEVDRRF	9		0.0112	5.05148	YTHDC1	ENSG00000083896.12	ENST00000344157.8	ENSP00000339245.4
	DYAYLREHF	9		0.1404	5.03019	ZNF598	ENSG00000167962.14	ENST00000562103.2	ENSP00000455308.2
	KYFALPHKI	9		0.0062	4.97906	TUT7	ENSG00000083223.18	ENST00000375963.8	ENSP00000365130.3
	LYPEVFEKF	9		0.0012	4.96629	ATAD2	ENSG00000156802.13	ENST00000287394.10	ENSP00000287394.5
	RYAEAVQLL	9		0.0058	4.92999	TTC30A	ENSG00000197557.7	ENST00000355689.6	ENSP00000347915.4
	RYSGNQVLF	9		0.0057	4.92317	RAPGEF6	ENSG00000158987.20	ENST00000509018.5	ENSP00000421684.1
	RFEEAHFTF	9		0.0219	4.91226	PIAS3	ENSG00000131788.16	ENST00000393045.7	ENSP00000376765.2
	VYQHLFTRI	9		0.0176	4.78678	AP5Z1	ENSG00000242802.9	ENST00000648925.1	ENSP00000496830.1
	QYMERLQLL	9		0.0112	4.70103	MTX1	ENSG00000173171.14	ENST00000609421.1	ENSP00000476632.1
	KYQIINEEF	9		0.0066	4.69699	HPS3	ENSG00000163755.8	ENST00000296051.6	ENSP00000296051.2
	DYKRLFFRF	9		0.1027	4.69451	TRANK1	ENSG00000168016.14	ENST00000645898.1	ENSP00000494480.1
	RYLADLPTL	9		0.0275	4.63502	CEP85	ENSG00000130695.15	ENST00000453146.1	ENSP00000391790.1
	VQPSLFYHL	9		0.2026	4.56172	MAP3K6	ENSG00000142733.17	ENST00000374040.7	ENSP00000363152.2
	IYTRLLPAL	9		0.174	4.48822	ACY1	ENSG00000243989.9	ENST00000476854.5	ENSP00000419262.1
	KYVTVYNLI	9		0.0238	4.47986	USP8	ENSG00000138592.14	ENST00000396444.7	ENSP00000379721.3
	TYHPGVPVF	9		0.0025	4.39646	CHORDC1	ENSG00000110172.12	ENST00000320585.11	ENSP00000319255.6
	VYSHVIQKL	9		0.0033	4.38642	SDS	ENSG00000135094.11	ENST00000257549.9	ENSP00000257549.4
	VYDDLKYVW	9		0.0175	4.35634	RENBP	ENSG00000102032.13	ENST00000393700.8	ENSP00000377303.3
	YYEHVKARF	9		0.0315	4.33331	MLPH	ENSG00000115648.14	ENST00000264605.8	ENSP00000264605.3
	YYLNEIQSF	9		0.0017	4.24588	SPATC1L	ENSG00000160284.15	ENST00000330205.10	ENSP00000333869.6
	IYAPKLQEF	9		0.0007	4.2094	CCNE2	ENSG00000175305.17	ENST00000308108.8	ENSP00000309181.4
	VYTLLTTHL	9		0.029	4.20258	C11orf80	ENSG00000173715.16	ENST00000642265.1	ENSP00000494645.1
	QYIDVSHVF	9		0.0019	4.20245	RFX2	ENSG00000087903.13	ENST00000303657.10	ENSP00000306335.4
	VYKEAMNHL	9		0.0302	4.14511	DHFR2	ENSG00000178700.7	ENST00000314636.2	ENSP00000319170.2
	KYPVEWAKF	9		0.0055	4.00829	ZC2HC1A	ENSG00000104427.12	ENST00000263849.9	ENSP00000263849.3
	KYVKVFHKF	9		0.0007	3.9659	ZNF680	ENSG00000173041.12	ENST00000309683.11	ENSP00000309330.6
	EYVEKFYRI	9		0.0259	3.91864	RAD50	ENSG00000113522.14	ENST00000378823.8	ENSP00000368100.4
	EYPKFLKRF	9		0.0262	3.86294	COL4A3BP	ENSG00000113163.16	ENST00000380494.10	ENSP00000369862.5
	MYPDVFAHF	9		0.0008	3.6666	PC	ENSG00000173599.14	ENST00000393955.6	ENSP00000377527.2
	IYLRDPVQV	9		0.147	3.64217	TPP2	ENSG00000134900.12	ENST00000376052.5	ENSP00000365220.3
	VLPGHFNTF	9		0.0411	3.63479	MBLAC2	ENSG00000176055.10	ENST00000316610.7	ENSP00000314776.6
	KYNANFVTF	9		0.0016	3.61848	KDM2A	ENSG00000173120.15	ENST00000529006.7	ENSP00000432786.1
	NYAQVLDKF	9		0.0094	3.5463	ASAP1	ENSG00000153317.15	ENST00000357668.2	ENSP00000350297.2
	VYLIEHPSL	9		0.0372	3.5053	ASPA	ENSG00000108381.11	ENST00000263080.3	ENSP00000263080.2
	KYIKEAVRL	9		0.0236	3.47432	FRMD6	ENSG00000139926.15	ENST00000395718.6	ENSP00000379068.2
	VYMELSQKL	9		0.0043	3.47432	FRMD6	ENSG00000139926.15	ENST00000395718.6	ENSP00000379068.2
	LYQKDFLRI	9		0.0559	3.47432	FRMD6	ENSG00000139926.15	ENST00000395718.6	ENSP00000379068.2
	VYNPVRAEW	9		0.0093	3.45585	KBTBD6	ENSG00000165572.7	ENST00000379485.1	ENSP00000368799.1
	TYKPNPNQI	9		0.0304	3.45432	MTA3	ENSG00000057935.13	ENST00000405592.5	ENSP00000383973.1
	IYQFIMDRF	9		0.0122	3.39389	FOXL1	ENSG00000176678.5	ENST00000320241.4	ENSP00000326272.3
	RYSDSTFTF	9		0.0014	3.30455	PARP8	ENSG00000151883.18	ENST00000505697.6	ENSP00000422217.2
	EYVKFLHKF	9		0.0036	3.25591	ZNF506	ENSG00000081665.14	ENST00000591639.5	ENSP00000468150.1
	EYLSLVARL	9		0.1361	3.24039	MED15	ENSG00000099917.17	ENST00000263205.11	ENSP00000263205.7
	VYTSGVYHI	9		0.0076	3.15914	TNS2	ENSG00000111077.17	ENST00000549700.5	ENSP00000449361.1
	VYVDKVEKM	9	1xOxidation [M9]	0.0346	3.15266	AMOT	ENSG00000126016.15	ENST00000371959.7	ENSP00000361027.3
	TYLEKAIKI	9		0.0206	3.04463	USP7	ENSG00000187555.15	ENST00000344836.9	ENSP00000343535.4
	EYIAKQFGF	9		0.05	2.95711	ITPR1	ENSG00000150995.19	ENST00000357086.10	ENSP00000349597.4
	IYPPKLHQF	9		0.0012	2.90843	CCNE1	ENSG00000105173.14	ENST00000576532.1	ENSP00000460881.1
	IYQKAFEHL	9		0.0057	2.86721	BBS4	ENSG00000140463.14	ENST00000395205.6	ENSP00000378631.3
	QYASAFHFL	9		0.0114	2.86721	BBS4	ENSG00000140463.14	ENST00000395205.6	ENSP00000378631.3
	KYLSGLVQW	9		0.0113	2.81165	EMC3	ENSG00000125037.12	ENST00000429759.5	ENSP00000408803.1
	SYTHIQYLF	9		0.0022	2.80009	SH2D3C	ENSG00000095370.20	ENST00000629203.2	ENSP00000485866.1
	RFIGATANF	9		0.0477	2.76332	RNASEH2C	ENSG00000172922.9	ENST00000308418.8	ENSP00000308193.4
	RYGPVVSFW	9		0.0056	2.76182	CYP20A1	ENSG00000119004.15	ENST00000449301.5	ENSP00000414831.1
	QYVDFHNQL	9		0.0552	2.70582	ERCC5	ENSG00000134899.21	ENST00000652225.1	ENSP00000498881.1
	SYNPITHQL	9		0.0025	2.69382	IFT122	ENSG00000163913.11	ENST00000507564.5	ENSP00000425536.1
	RYAEQISVL	9		0.0454	2.62475	CCDC121	ENSG00000176714.9	ENST00000324364.3	ENSP00000339087.2
	VYERELQTF	9		0.0106	2.49232	EEF1AKMT2	ENSG00000203791.15	ENST00000368836.7	ENSP00000357829.2
	RYQTKFRHL	9		0.0887	2.45933	CEP89	ENSG00000121289.18	ENST00000305768.10	ENSP00000306105.4
	AYLVHIEHL	9		0.0239	2.4563	MCC	ENSG00000171444.18	ENST00000302475.8	ENSP00000305617.4
	PYPPPPPEF	9		0.0069	2.44127	WBP2	ENSG00000132471.12	ENST00000591399.5	ENSP00000467579.1
	RYMNHMQSL	9		0.0187	2.42573	ARIH1	ENSG00000166233.15	ENST00000379887.9	ENSP00000369217.4
	KYLADLPTL	9		0.0317	2.3837	CEP85L	ENSG00000111860.14	ENST00000368491.8	ENSP00000357477.3
	KYVKVIHKF	9		0.0009	2.3018	AC008554.1	ENSG00000237440.9	ENST00000427401.9	ENSP00000395733.3
	TYHNWRHGF	9		0.0525	2.21076	PDE6A	ENSG00000132915.11	ENST00000255266.10	ENSP00000255266.5
	RYLTVATVF	9		0.0105	2.19864	TUBB6	ENSG00000176014.12	ENST00000317702.9	ENSP00000318697.4
	IYEQVFAKL	9		0.0513	2.19136	NRDE2	ENSG00000119720.18	ENST00000354366.8	ENSP00000346335.3
	YYAKEIHKF	9		0.0007	2.15562	TGFB3	ENSG00000119699.7	ENST00000238682.7	ENSP00000238682.3
	KYPSDLPYM	9		0.0753	2.01714	ERG	ENSG00000157554.19	ENST00000398897.5	ENSP00000381871.1
	VYQVLQEHL	9		0.0341	1.93675	BMP7	ENSG00000101144.13	ENST00000395863.8	ENSP00000379204.3
	TYLTNHLRL	9		0.0482	1.71749	ZNF697	ENSG00000143067.5	ENST00000421812.3	ENSP00000396857.2
	VYLDGIVRI	9		0.0109	1.71625	KIAA0895L	ENSG00000196123.13	ENST00000563902.2	ENSP00000456838.1
	KYFLWEEKF	9		0.0073	1.70017	GRAP	ENSG00000154016.13	ENST00000284154.9	ENSP00000284154.5
	HYNSHYEKF	9		0.0073	1.66196	ASTN2	ENSG00000148219.16	ENST00000373986.7	ENSP00000363098.3
	TYLSIIHSL	9		0.0045	1.61353	MPRIP	ENSG00000133030.21	ENST00000651222.1	ENSP00000498253.1
	EYLKHHNRI	9		0.1628	1.61276	GZF1	ENSG00000125812.16	ENST00000377051.2	ENSP00000366250.2
	IFHEVPLKF	9		0.0046	1.55339	ICE2	ENSG00000128915.12	ENST00000561114.5	ENSP00000454162.1
	YYIFIPSKF	9		0.0026	1.52474	DDX47	ENSG00000213782.7	ENST00000358007.7	ENSP00000350698.3
	IYQDVTLKW	9		0.004	1.52363	BBS9	ENSG00000122507.20	ENST00000242067.10	ENSP00000242067.6
	VYAPFIEKL	9		0.003	1.49169	LY9	ENSG00000122224.18	ENST00000368039.2	ENSP00000357018.2
	KYVKDFHKF	9		0.0014	1.48774	ZNF724	ENSG00000196081.9	ENST00000418100.5	ENSP00000413411.1
	QYNPIRTTF	9		0.0036	1.47943	PHOX2B	ENSG00000109132.6	ENST00000226382.3	ENSP00000226382.2
	RYAAQLPAL	9		0.13	1.40102	PELP1	ENSG00000141456.15	ENST00000572293.6	ENSP00000460300.2
	RYNPNLNTW	9		0.006	1.35636	KLHL11	ENSG00000178502.6	ENST00000319121.4	ENSP00000314608.3
	VYNPELDKW	9		0.036	1.35636	KLHL11	ENSG00000178502.6	ENST00000319121.4	ENSP00000314608.3
	NYTLVSHLI	9		0.0455	1.33091	MARS	ENSG00000166986.15	ENST00000262027.10	ENSP00000262027.5
	VYKTIMEQF	9	1xOxidation [M6]	0.0045	1.06629	BAIAP2	ENSG00000175866.15	ENST00000321300.10	ENSP00000316338.6
	HYINMPVQF	9		0.0032	1.05169	CEP192	ENSG00000101639.18	ENST00000506447.5	ENSP00000427550.1
	AYTDVVQLF	9		0.0016	1.00856	SLC5A7	ENSG00000115665.8	ENST00000264047.2	ENSP00000264047.2
	GYIEKVHYL	9		0.0172	0.886317	NEFM	ENSG00000104722.14	ENST00000437366.2	ENSP00000410137.2
	SYLDRTEQL	9		0.0233	0.789719	WDR18	ENSG00000065268.10	ENST00000607440.5	ENSP00000475744.1
	VFKEKHHSW	9		0.153	0.788956	RNASEH2B	ENSG00000136104.20	ENST00000611510.5	ENSP00000481236.3
	LYEEINQVF	9		0.0325	0.727511	CYP20A1	ENSG00000119004.15	ENST00000443941.1	ENSP00000411341.1
	QYLPSPPLL	9		0.0066	0.678414	KCNJ5	ENSG00000120457.12	ENST00000529694.6	ENSP00000433295.1
	KYVKVMHKF	9		0.0016	0.568241	ZNF138	ENSG00000197008.9	ENST00000437743.1	ENSP00000399528.1
	KYQNVKHNL	9		0.0261	0.347715	ZMYM1	ENSG00000197056.11	ENST00000359858.9	ENSP00000352920.4
	EYQKVWNLF	9		0.0077	0.297786	PARP12	ENSG00000059378.12	ENST00000263549.7	ENSP00000263549.3
	VYEVPVETKF	10		0.0201	2137.23	SLC26A3	ENSG00000091138.12	ENST00000340010.9	ENSP00000345873.5
	RYFDPANGKF	10		0.0144	1157.48	EEF2	ENSG00000167658.16	ENST00000309311.7	ENSP00000307940.5
	LYLKVKGNVF	10		0.1685	991.182	RPL19	ENSG00000108298.11	ENST00000579260.5	ENSP00000464538.1
	VYTTMAEHFL	10		0.4044	622.852	TSPAN1	ENSG00000117472.10	ENST00000372003.6	ENSP00000361072.1
	EYPDRIMNTF	10		0.0274	571.429	TUBB4B	ENSG00000188229.6	ENST00000340384.5	ENSP00000341289.4
	KYNDTFWKEF	10		0.0157	436.369	HSP90B1	ENSG00000166598.15	ENST00000299767.10	ENSP00000299767.4
	LYADVGGKQF	10		0.1143	154.38	SSR4	ENSG00000180879.13	ENST00000370086.7	ENSP00000359103.3
	VWSDVTPLRF	10		0.0504	115.414	MMP2	ENSG00000087245.13	ENST00000437642.6	ENSP00000394237.2
	YYFEGIKQTF	10		0.0027	89.7333	AHSA1	ENSG00000100591.8	ENST00000216479.8	ENSP00000216479.3
	IYISTLKTEF	10		0.0238	89.7333	AHSA1	ENSG00000100591.8	ENST00000216479.8	ENSP00000216479.3
	KYWDVPPPGF	10		0.0536	81.2181	U2AF2	ENSG00000063244.12	ENST00000450554.6	ENSP00000388475.1
	YYIRGATTTF	10		0.0094	74.2932	DPT	ENSG00000143196.5	ENST00000367817.4	ENSP00000356791.3
	QWPPDPPLHF	10		0.0248	71.5269	EPAS1	ENSG00000116016.14	ENST00000263734.5	ENSP00000263734.3
	RYMILGQNGF	10		0.0911	67.8454	PGM5	ENSG00000154330.13	ENST00000396396.6	ENSP00000379678.1
	RYIDRIHIFF	10		0.0048	51.2618	PRPF8	ENSG00000174231.17	ENST00000304992.11	ENSP00000304350.6
	KYADLSHNRL	10		0.1365	47.2174	RARS	ENSG00000113643.9	ENST00000231572.8	ENSP00000231572.3
	RYPNSHTHYF	10		0.0083	40.6535	CNOT1	ENSG00000125107.18	ENST00000569240.5	ENSP00000455635.1
	FYLEGGFSKF	10		0.0183	28.8011	DUSP6	ENSG00000139318.8	ENST00000279488.8	ENSP00000279488.6
	KFIDPIYQVW	10		0.0901	24.8821	RRN3	ENSG00000085721.12	ENST00000198767.10	ENSP00000198767.6
	IFIDPGYQTF	10		0.0117	19.5914	ZMYM2	ENSG00000121741.16	ENST00000382871.3	ENSP00000372324.2
	KYLTEGLLQF	10		0.011	15.9719	NFE2L1	ENSG00000082641.16	ENST00000361665.7	ENSP00000355190.3
	VFINVPTVSF	10		0.0889	13.8325	CES3	ENSG00000172828.13	ENST00000543856.1	ENSP00000445559.1
	KYSNMEQSLF	10		0.0586	13.2152	AQR	ENSG00000021776.11	ENST00000156471.10	ENSP00000156471.5
	KYITDWQNVF	10		0.0204	12.0336	PDCD6	ENSG00000249915.8	ENST00000507528.5	ENSP00000423815.1
	SYASLQQNKW	10		0.1314	11.6594	SPG11	ENSG00000104133.15	ENST00000535302.6	ENSP00000445278.2
	VYAVIPAEKF	10		0.0179	11.3732	ATPAF1	ENSG00000123472.12	ENST00000576409.5	ENSP00000460964.1
	IYADNQVMHF	10		0.005	10.7103	POLE	ENSG00000177084.16	ENST00000320574.9	ENSP00000322570.5
	TYSPALNKMF	10	1xOxidation [M9]	0.0206	9.78821	TP53	ENSG00000141510.17	ENST00000610292.4	ENSP00000478219.1
	RYPQSIFSTF	10		0.0036	9.35048	SBF2	ENSG00000133812.15	ENST00000256190.12	ENSP00000256190.8
	DYLNEWGNRF	10		0.3028	9.05962	CDH1	ENSG00000039068.19	ENST00000422392.6	ENSP00000414946.2
	RYKGPGFEYF	10		0.0083	8.36936	RPUSD2	ENSG00000166133.18	ENST00000315616.12	ENSP00000323288.7
	IYPELQIERF	10		0.0069	7.91861	APBB1IP	ENSG00000077420.16	ENST00000376236.9	ENSP00000365411.4
	RYLPTGSFPF	10		0.0172	5.49781	TUSC3	ENSG00000104723.20	ENST00000503731.5	ENSP00000424544.1
	KYMDVVKERI	10		0.1639	3.98035	DDX24	ENSG00000089737.17	ENST00000621632.5	ENSP00000481495.1
	VWNPRSHEKL	10		0.5127	3.31389	WDR6	ENSG00000178252.18	ENST00000448293.5	ENSP00000413432.1
	KYLDVKFEYL	10		0.0921	2.60025	PICK1	ENSG00000100151.16	ENST00000404072.7	ENSP00000385205.3
	KYMPNVKVAVF	11		0.0325	46.9599	DDX39B	ENSG00000198563.14	ENST00000449757.5	ENSP00000409426.1
	IYDTSTDRLLW	11		0.2313	14.6072	ISG20	ENSG00000172183.15	ENST00000306072.10	ENSP00000306565.5
	VYVDLGGSHVF	11		0.0196	13.5109	BMS1	ENSG00000165733.8	ENST00000374518.6	ENSP00000363642.4
	KYITQGQLLQF	11		0.0263	12.7195	ELOVL5	ENSG00000012660.14	ENST00000304434.11	ENSP00000306640.6
	RFLNDPGHLLW	11		0.1454	7.50723	RPP21	ENSG00000241370.5	ENST00000436442.2	ENSP00000397778.2

## Sheet: CRC054Tumor
	Sequence	Length	Modification	%Rank (NetMHCpan4.1)	TPM	Gene	Gene ID	Transcript ID	Protein ID
	RYAKIVEI	8		0.4704	888.852	ATP1A1	ENSG00000163399.16	ENST00000295598.10	ENSP00000295598.5
	YVHMVTHF	8		0.8009	787.701	TMBIM6	ENSG00000139644.13	ENST00000547798.1	ENSP00000447030.1
	YWSHPRKF	8		0.6397	568.299	RPS29	ENSG00000213741.10	ENST00000245458.10	ENSP00000245458.6
	YNKVHITL	8		0.8574	229.778	PCBD1	ENSG00000166228.9	ENST00000299299.4	ENSP00000299299.3
	KYGPIRQI	8		0.5562	213.701	SF3B6	ENSG00000115128.7	ENST00000233468.5	ENSP00000233468.4
	YVFASHHF	8		0.5685	179.924	DUOX2	ENSG00000140279.12	ENST00000603300.1	ENSP00000475084.1
	IYGSSHSW	8		0.242	179.924	DUOX2	ENSG00000140279.12	ENST00000603300.1	ENSP00000475084.1
	KYGSVTVW	8		0.3841	121.612	PPP4C	ENSG00000149923.14	ENST00000561610.1	ENSP00000455995.1
	KYGPVFSF	8		0.0255	87.2137	CYP51A1	ENSG00000001630.17	ENST00000003100.13	ENSP00000003100.8
	YIKHPVSL	8		1.2395	83.1856	PSMD8	ENSG00000099341.11	ENST00000620216.4	ENSP00000481136.1
	VYSRTFTW	8		0.157	66.3422	MYO1C	ENSG00000197879.17	ENST00000361007.7	ENSP00000354283.2
	KYGNANVW	8		0.7908	63.0189	PPP2CB	ENSG00000104695.13	ENST00000221138.9	ENSP00000221138.4
	YLEKPMEI	8		1.7088	59.2218	STAT3	ENSG00000168610.14	ENST00000264657.9	ENSP00000264657.4
	KYPHVQKW	8		0.1667	57.7566	CYP2S1	ENSG00000167600.14	ENST00000310054.9	ENSP00000308032.3
	YTPITPHL	8		0.6923	50.2919	PTBP3	ENSG00000119314.15	ENST00000374257.5	ENSP00000363375.1
	YIKHPHLF	8		0.1401	50.1099	DNTTIP1	ENSG00000101457.13	ENST00000372622.8	ENSP00000361705.3
	YIKQIKTF	8		0.4863	47.4574	RBL2	ENSG00000103479.16	ENST00000262133.11	ENSP00000262133.6
	YQRAFQHL	8		1.3761	41.6411	PRKDC	ENSG00000253729.7	ENST00000314191.6	ENSP00000313420.3
	VYGKTSHL	8		0.7066	41.2498	SP1	ENSG00000185591.10	ENST00000327443.9	ENSP00000329357.4
	YSHLRYVF	8		1.349	36.3464	FAT1	ENSG00000083857.14	ENST00000441802.7	ENSP00000406229.2
	LYNHPQLI	8		0.841	33.135	LTV1	ENSG00000135521.9	ENST00000367576.6	ENSP00000356548.5
	YLSKPTHW	8		0.7924	27.6063	POLR2B	ENSG00000047315.16	ENST00000639658.1	ENSP00000491706.1
	YYNTAVKL	8		0.6769	27.158	MAEA	ENSG00000090316.16	ENST00000509531.5	ENSP00000426966.1
	RYSEGREF	8		0.5448	26.9639	AXIN1	ENSG00000103126.15	ENST00000354866.7	ENSP00000346935.3
	YVKHSISF	8		0.8493	26.4019	AP3M1	ENSG00000185009.12	ENST00000355264.8	ENSP00000347408.4
	YISEHEHF	8		0.4765	25.6644	CLPTM1	ENSG00000104853.16	ENST00000337392.10	ENSP00000336994.4
	YSSKLYRF	8		0.4805	24.8873	KCTD20	ENSG00000112078.14	ENST00000449081.6	ENSP00000412205.2
	TYDKGYQF	8		0.186	19.7978	PEX5	ENSG00000139197.10	ENST00000412720.6	ENSP00000391601.2
	HYGKVYLL	8		0.3747	17.4352	VPS41	ENSG00000006715.16	ENST00000310301.9	ENSP00000309457.4
	YLDKFIRL	8		1.1997	15.3363	GNL3L	ENSG00000130119.16	ENST00000360845.3	ENSP00000354091.2
	YLKTVDKF	8		0.5929	14.7855	TRAPPC2	ENSG00000196459.14	ENST00000380579.6	ENSP00000369953.1
	YATHPFKF	8		0.3811	13.4371	NCOA7	ENSG00000111912.20	ENST00000444128.2	ENSP00000407684.2
	FYGHFFRF	8		0.2065	13.1522	ELMOD2	ENSG00000179387.10	ENST00000323570.8	ENSP00000326342.3
	YQKYIARF	8		0.8618	10.2758	CASZ1	ENSG00000130940.15	ENST00000377022.8	ENSP00000366221.3
	KYGFGYQL	8		0.6496	9.36088	PLK2	ENSG00000145632.15	ENST00000617412.1	ENSP00000478685.1
	MYPPAFRF	8		0.0314	9.01581	TBXAS1	ENSG00000059377.17	ENST00000448866.6	ENSP00000402536.3
	IYGRMWYF	8		0.2045	8.20548	TMLHE	ENSG00000185973.11	ENST00000334398.8	ENSP00000335261.3
	YIDKVRSL	8		1.927	8.11313	LMNB1	ENSG00000113368.12	ENST00000460265.5	ENSP00000486528.1
	VYSMAHSF	8		0.1147	8.08282	TMC6	ENSG00000141524.15	ENST00000590602.5	ENSP00000465261.1
	YPPKLHQF	8		0.1632	7.5392	CCNE1	ENSG00000105173.14	ENST00000576532.1	ENSP00000460881.1
	IYTTSNHI	8		1.2827	6.75825	COPA	ENSG00000122218.16	ENST00000368069.7	ENSP00000357048.3
	LYGQVQVF	8		0.2918	6.71465	NOL9	ENSG00000162408.11	ENST00000377705.6	ENSP00000366934.5
	YQNHVQHL	8		1.5875	6.69394	ARHGAP5	ENSG00000100852.13	ENST00000345122.8	ENSP00000371897.1
	YSHVIQKL	8		1.0537	6.23989	SDS	ENSG00000135094.11	ENST00000257549.9	ENSP00000257549.4
	HYGGTATF	8		0.3119	5.98826	GALK1	ENSG00000108479.11	ENST00000225614.6	ENSP00000225614.1
	HYGHVDQF	8		0.4802	5.07818	PLCH1	ENSG00000114805.17	ENST00000334686.6	ENSP00000335469.6
	RYGNVSHF	8		0.1406	4.72294	SUV39H2	ENSG00000152455.15	ENST00000313519.9	ENSP00000319208.5
	FSTVHEKF	8		1.6468	3.77887	WDR36	ENSG00000134987.11	ENST00000612402.4	ENSP00000479950.1
	YYTVAHAI	8		0.997	2.19848	SMARCA2	ENSG00000080503.24	ENST00000382194.6	ENSP00000371629.1
	LYGRSYTW	8		0.37	1.79007	APOBEC3D	ENSG00000243811.10	ENST00000427494.6	ENSP00000388017.2
	YVSRPSHF	8		1.0365	1.62454	STAT2	ENSG00000170581.14	ENST00000557235.5	ENSP00000450751.1
	YQKAFEHL	8		1.2572	1.30092	BBS4	ENSG00000140463.14	ENST00000268057.9	ENSP00000268057.4
	VYASVNKI	8		0.5633	1.21005	PER3	ENSG00000049246.14	ENST00000361923.2	ENSP00000355031.2
	KYGKVWGF	8		0.216	0.504221	CYP3A4	ENSG00000160868.15	ENST00000651514.1	ENSP00000498939.1
	IYGAVAKW	8		0.4254	0.27684	ANO2	ENSG00000047617.15	ENST00000327087.12	ENSP00000314048.9
	VAAPKHWML	9		0.723	3207.6	RPS4X	ENSG00000198034.11	ENST00000316084.10	ENSP00000362744.4
	KFIDTTSKF	9		0.0212	2890.11	RPL3	ENSG00000100316.16	ENST00000216146.9	ENSP00000346001.3
	KYCQVIRVI	9		0.1831	2890.11	RPL3	ENSG00000100316.16	ENST00000216146.9	ENSP00000346001.3
	KYQAVTATL	9		0.0175	2557.98	RPL13A	ENSG00000142541.17	ENST00000391857.9	ENSP00000375730.4
	YYKNIGLGF	9		0.0367	2447.77	RPS11	ENSG00000142534.7	ENST00000270625.7	ENSP00000270625.1
	HYIRKYNRF	9		0.0164	2447.77	RPS11	ENSG00000142534.7	ENST00000270625.7	ENSP00000270625.1
	AYQKQPTIF	9		0.0225	2447.77	RPS11	ENSG00000142534.7	ENST00000270625.7	ENSP00000270625.1
	VQNGKHFKF	9		0.2918	1962.59	FABP1	ENSG00000163586.9	ENST00000295834.7	ENSP00000295834.3
	KWFFQKLRF	9		0.0894	1651.26	RPL27	ENSG00000131469.14	ENST00000253788.11	ENSP00000253788.4
	RYKTGKNKW	9		0.2686	1651.26	RPL27	ENSG00000131469.14	ENST00000253788.11	ENSP00000253788.4
	SYNVTSVLF	9		0.0077	1502.94	LCN2	ENSG00000148346.12	ENST00000277480.7	ENSP00000277480.2
	RFKEANNFL	9		0.382	1382.47	RPL7	ENSG00000147604.14	ENST00000352983.7	ENSP00000339795.2
	VYANGQHLF	9		0.0021	1270.94	LGALS4	ENSG00000171747.9	ENST00000307751.9	ENSP00000302100.3
	MYKKAHAAI	9		0.3662	1143.59	RPL5	ENSG00000122406.14	ENST00000370321.8	ENSP00000359345.2
	YFKRYQVKF	9		0.0955	1143.59	RPL5	ENSG00000122406.14	ENST00000370321.8	ENSP00000359345.2
	QYKKGKDSL	9		0.58	1115.09	RPL36A	ENSG00000241343.9	ENST00000372849.8	ENSP00000361940.5
	AMNPVEHPF	9		0.5238	896.059	RPL8	ENSG00000161016.17	ENST00000262584.7	ENSP00000262584.3
	AYVHMVTHF	9		0.0061	787.701	TMBIM6	ENSG00000139644.13	ENST00000547798.1	ENSP00000447030.1
	VFKSKSDRI	9		1.0465	743.089	TSPAN8	ENSG00000127324.9	ENST00000546561.2	ENSP00000447160.1
	RWPKKSAEF	9		0.0535	609.476	RPL17	ENSG00000265681.7	ENST00000580261.5	ENSP00000462385.1
	LYWSHPRKF	9		0.0225	568.299	RPS29	ENSG00000213741.10	ENST00000245458.10	ENSP00000245458.6
	AYVLNIVRF	9		0.0134	559.233	ATP1B1	ENSG00000143153.12	ENST00000367815.8	ENSP00000356789.3
	VYSRYFTTY	9		0.1335	507.856	CLCA1	ENSG00000016490.15	ENST00000394711.1	ENSP00000378200.1
	NYIEFTRIL	9		0.1066	489.295	MYL12B	ENSG00000118680.13	ENST00000237500.9	ENSP00000237500.5
	AYKYIQELW	9		0.0402	456.876	RPL15	ENSG00000174748.21	ENST00000611050.4	ENSP00000483260.1
	RYLTVAAVF	9		0.0167	429.99	TUBB4B	ENSG00000188229.6	ENST00000340384.5	ENSP00000341289.4
	HYTEGAELV	9		0.8525	429.99	TUBB4B	ENSG00000188229.6	ENST00000340384.5	ENSP00000341289.4
	NYKKFYEQF	9		0.0105	427.418	HSP90AA1	ENSG00000080824.18	ENST00000216281.12	ENSP00000216281.7
	RYALQMEQL	9		0.0971	415.427	KRT18	ENSG00000111057.11	ENST00000388835.4	ENSP00000373487.3
	IYYFKANVF	9		0.0169	347.617	ARPC3	ENSG00000111229.16	ENST00000228825.12	ENSP00000228825.7
	RYSSMAASF	9		0.0077	342.405	PDZK1IP1	ENSG00000162366.8	ENST00000294338.7	ENSP00000294338.2
	RFVNVVPTF	9		0.0122	299.736	FAU	ENSG00000149806.11	ENST00000529639.6	ENSP00000435370.1
	VYLEKTCDW	9		0.1045	293.803	PSAP	ENSG00000197746.14	ENST00000394936.8	ENSP00000378394.3
	EYSIVIQQL	9		0.0531	293.049	DDOST	ENSG00000244038.9	ENST00000375048.7	ENSP00000364188.3
	KYLYVDKNF	9		0.037	291.965	MYH9	ENSG00000100345.21	ENST00000216181.10	ENSP00000216181.5
	KYKPESEEL	9		0.0637	289.785	P4HB	ENSG00000185624.15	ENST00000415593.5	ENSP00000388117.1
	IYMDTLNIF	9		0.0026	280.59	GHITM	ENSG00000165678.21	ENST00000372134.6	ENSP00000361207.3
	IFSKIVSLF	9		0.0124	278.861	EIF2S3	ENSG00000130741.11	ENST00000253039.9	ENSP00000253039.4
	IYQKRCEAF	9		0.0704	258.964	TKT	ENSG00000163931.16	ENST00000423525.6	ENSP00000405455.2
	TLAENPNLF	9		0.4917	256.601	PRR15L	ENSG00000167183.3	ENST00000300557.3	ENSP00000300557.2
	SYSDPPLKF	9		0.0037	255.611	HNRNPF	ENSG00000169813.16	ENST00000337970.7	ENSP00000338477.3
	RLPEEWSQW	9		0.2153	254.054	HSPB1	ENSG00000106211.9	ENST00000248553.7	ENSP00000248553.6
	VYTTMAEHF	9		0.0049	239.336	TSPAN1	ENSG00000117472.10	ENST00000372003.6	ENSP00000361072.1
	RFHEICSNL	9		0.802	237.768	ARL6IP1	ENSG00000170540.15	ENST00000304414.12	ENSP00000306788.7
	EVIKEVQEF	9		1.1031	234.055	CD9	ENSG00000010278.14	ENST00000610354.4	ENSP00000478288.1
	ELIAKIPNF	9		0.9133	225.102	SET	ENSG00000119335.16	ENST00000322030.12	ENSP00000318012.8
	RYIANTVEL	9		0.0295	225.037	RPN2	ENSG00000118705.17	ENST00000237530.11	ENSP00000237530.6
	FYNLSIQSF	9		0.0071	217.583	GGH	ENSG00000137563.12	ENST00000260118.7	ENSP00000260118.6
	KYTPPPHHI	9		0.0036	208.757	NDUFS5	ENSG00000168653.11	ENST00000372967.3	ENSP00000362058.3
	TYCQNIKEF	9		0.0313	206.191	EIF3H	ENSG00000147677.11	ENST00000611080.1	ENSP00000482724.1
	SYANVKQWL	9		0.145	192.975	RAB1B	ENSG00000174903.16	ENST00000311481.11	ENSP00000310226.6
	SYMGHFDLL	9		0.0245	192.382	SF3B5	ENSG00000169976.6	ENST00000367569.3	ENSP00000356541.2
	EYSKQMQRF	9		0.0416	184.967	HDAC1	ENSG00000116478.12	ENST00000373548.8	ENSP00000362649.3
	DYIKFLRSI	9		0.1536	184.967	HDAC1	ENSG00000116478.12	ENST00000373548.8	ENSP00000362649.3
	PYNDYFEYF	9		0.0117	184.967	HDAC1	ENSG00000116478.12	ENST00000373548.8	ENSP00000362649.3
	DYVEGLRVF	9		0.1353	181.84	MYL6	ENSG00000092841.18	ENST00000547649.5	ENSP00000446714.1
	MYVFASHHF	9		0.0054	179.924	DUOX2	ENSG00000140279.12	ENST00000603300.1	ENSP00000475084.1
	NYIDKVRFL	9		0.0729	179.711	VIM	ENSG00000026025.16	ENST00000224237.9	ENSP00000224237.5
	RISLPLPNF	9		0.8058	179.711	VIM	ENSG00000026025.16	ENST00000224237.9	ENSP00000224237.5
	TYLPQTYII	9		0.0059	178.919	ITM2C	ENSG00000135916.16	ENST00000326427.11	ENSP00000322730.6
	PYSINMNVF	9		0.1624	177.072	KLF5	ENSG00000102554.14	ENST00000377687.6	ENSP00000366915.4
	YYDTHTNTY	9		0.2195	175.55	SLC12A2	ENSG00000064651.14	ENST00000343225.4	ENSP00000340878.4
	RYQKSTELL	9		0.0247	172.41	H3F3A	ENSG00000163041.11	ENST00000366816.5	ENSP00000355781.1
	TYSYSFFHF	9		0.0045	166.644	SERINC2	ENSG00000168528.12	ENST00000373709.8	ENSP00000362813.3
	KYIDKTIRV	9		0.0893	157.953	LSM7	ENSG00000130332.15	ENST00000252622.15	ENSP00000252622.8
	NYARGHYTI	9		0.0422	155.802	TUBA1C	ENSG00000167553.15	ENST00000301072.10	ENSP00000301072.6
	EYTAKIALL	9		0.1923	154.839	EZR	ENSG00000092820.18	ENST00000367075.4	ENSP00000356042.3
	VYEPVSYHV	9		0.0772	154.839	EZR	ENSG00000092820.18	ENST00000367075.4	ENSP00000356042.3
	NYTEWLQDL	9		0.3159	153.32	RRBP1	ENSG00000125844.15	ENST00000246043.8	ENSP00000246043.4
	RYLDLFTSF	9		0.0017	150.992	KDELR2	ENSG00000136240.10	ENST00000258739.9	ENSP00000258739.4
	DYLRWVQTL	9		0.031	148.636	APOE	ENSG00000130203.10	ENST00000252486.9	ENSP00000252486.3
	VYGPLPQSF	9		0.0008	147.967	COX4I1	ENSG00000131143.8	ENST00000566405.5	ENSP00000455301.1
	VLPIRVHTI	9		0.4133	144.975	MAT2A	ENSG00000168906.13	ENST00000306434.8	ENSP00000303147.3
	QYESKVFYL	9		0.1158	143.598	YWHAH	ENSG00000128245.15	ENST00000248975.6	ENSP00000248975.5
	KYMDINFDF	9		0.0063	143.196	MYO1D	ENSG00000176658.17	ENST00000318217.10	ENSP00000324527.5
	EYMEVRERI	9		0.12	143.171	TMED2	ENSG00000086598.11	ENST00000262225.8	ENSP00000262225.3
	VYRRFRHGF	9		0.3205	142.525	RPL37	ENSG00000145592.14	ENST00000274242.10	ENSP00000274242.5
	EYILVPSTF	9		0.0065	139.369	CAPN2	ENSG00000162909.18	ENST00000295006.6	ENSP00000295006.5
	LYQFNPAFF	9		0.0152	137.749	EIF3K	ENSG00000178982.9	ENST00000248342.8	ENSP00000248342.3
	KYQEVTNNL	9		0.0116	137.293	CAPRIN1	ENSG00000135387.21	ENST00000532820.5	ENSP00000434150.1
	QYPSICPRL	9		0.0573	136.649	PARP4	ENSG00000102699.6	ENST00000381989.4	ENSP00000371419.3
	KYNPTWHCI	9		0.0245	134.392	DYNLL1	ENSG00000088986.11	ENST00000242577.11	ENSP00000242577.6
	KFTPVASKF	9		0.0207	131.955	ZYX	ENSG00000159840.16	ENST00000392910.6	ENSP00000376642.2
	KYLELCVDL	9		0.3992	129.827	EIF3A	ENSG00000107581.13	ENST00000369144.8	ENSP00000358140.3
	VYVQHPITF	9		0.0016	127.942	LITAF	ENSG00000189067.12	ENST00000339430.9	ENSP00000340118.5
	IYTEHAHQV	9		0.1378	126.194	WDR1	ENSG00000071127.17	ENST00000499869.7	ENSP00000427687.1
	FYAELYHII	9		0.0244	122.977	PSME2	ENSG00000100911.16	ENST00000216802.10	ENSP00000216802.5
	RYPDRITLI	9		0.0115	121.612	PPP4C	ENSG00000149923.14	ENST00000561610.1	ENSP00000455995.1
	VTNRFDQLF	9		0.9977	120.786	SERBP1	ENSG00000142864.14	ENST00000370995.6	ENSP00000360034.2
	YWPDVIHSF	9		0.005	116.725	RNASET2	ENSG00000026297.15	ENST00000476238.6	ENSP00000422846.1
	KYLEKYYNL	9		0.0055	116.21	MMP1	ENSG00000196611.5	ENST00000315274.7	ENSP00000322788.6
	VYNDCAKKI	9		0.2787	113.996	KIF5B	ENSG00000170759.11	ENST00000302418.5	ENSP00000307078.4
	IYKPVTDFF	9		0.0019	113.356	LRPPRC	ENSG00000138095.19	ENST00000260665.12	ENSP00000260665.7
	KYLSDNVHL	9		0.0732	112.473	CDC37	ENSG00000105401.9	ENST00000222005.7	ENSP00000222005.1
	VYGQESGGF	9		0.22	111.569	EWSR1	ENSG00000182944.17	ENST00000332035.10	ENSP00000331699.6
	KYSLVKNKI	9		0.0825	110.739	S100A16	ENSG00000188643.11	ENST00000368706.9	ENSP00000357695.3
	VLPKLYVKL	9		0.3164	108.372	RPS26	ENSG00000197728.11	ENST00000646449.2	ENSP00000496643.1
	SYMEVPTYL	9		0.0073	105.608	LAPTM5	ENSG00000162511.8	ENST00000294507.4	ENSP00000294507.3
	SYIELPAYL	9		0.0221	105.608	LAPTM5	ENSG00000162511.8	ENST00000294507.4	ENSP00000294507.3
	LYAPYSTHF	9		0.0021	105.055	GPRC5A	ENSG00000013588.8	ENST00000014914.5	ENSP00000014914.5
	PYKVTQDEL	9		0.5289	101.996	NCL	ENSG00000115053.16	ENST00000356936.5	ENSP00000349410.5
	IYIAGHPAF	9		0.0099	100.418	HNRNPL	ENSG00000104824.17	ENST00000600873.5	ENSP00000470231.1
	NYAQVFNKL	9		0.0185	100.35	BZW2	ENSG00000136261.15	ENST00000405202.5	ENSP00000385577.1
	IYTSSVNRL	9		0.0348	99.4471	COPB2	ENSG00000184432.10	ENST00000507777.5	ENSP00000422295.1
	LYDIILKNF	9		0.0433	99.0446	PSME1	ENSG00000092010.15	ENST00000206451.11	ENSP00000206451.6
	VYAIKNHYW	9		0.0144	98.1814	TM9SF3	ENSG00000077147.16	ENST00000371142.9	ENSP00000360184.4
	RYVIIPTTF	9		0.0029	97.165	CAPN5	ENSG00000149260.18	ENST00000648180.1	ENSP00000498132.1
	IYINSRSVF	9		0.0446	97.165	CAPN5	ENSG00000149260.18	ENST00000648180.1	ENSP00000498132.1
	QYSNAFDVF	9		0.0399	95.3326	TOB1	ENSG00000141232.5	ENST00000499247.3	ENSP00000427695.1
	RYDEIRRHW	9		0.037	95.2569	RPL7A	ENSG00000148303.17	ENST00000323345.11	ENSP00000361076.3
	KYNGEPVQI	9		0.0577	94.7977	VIL1	ENSG00000127831.10	ENST00000248444.9	ENSP00000248444.5
	RYMPQNPHI	9		0.0093	94.3274	RBBP7	ENSG00000102054.17	ENST00000404022.5	ENSP00000386068.1
	IFTDLSSRF	9		0.0725	93.175	XRCC5	ENSG00000079246.16	ENST00000392132.7	ENSP00000375977.2
	RYLNEFEEL	9		0.0243	91.9176	EIF2AK1	ENSG00000086232.13	ENST00000199389.11	ENSP00000199389.6
	TYLKKIPGF	9		0.0076	90.7652	SERINC3	ENSG00000132824.14	ENST00000342374.5	ENSP00000340243.4
	KYPDRVPVI	9		0.018	89.1827	GABARAPL2	ENSG00000034713.8	ENST00000037243.7	ENSP00000037243.2
	EYLKLLHSF	9		0.0058	89.1049	SREBF2	ENSG00000198911.12	ENST00000361204.9	ENSP00000354476.4
	YYIDKLEYL	9		0.0077	88.9727	NET1	ENSG00000173848.19	ENST00000380359.3	ENSP00000369717.3
	LYANMFERL	9		0.0553	88.4953	FKBP4	ENSG00000004478.8	ENST00000001008.6	ENSP00000001008.4
	KYLEMIYSM	9		0.0251	87.3119	IPO7	ENSG00000205339.10	ENST00000379719.8	ENSP00000369042.3
	KYPENFFLL	9		0.0032	86.8144	PPP1CB	ENSG00000213639.10	ENST00000358506.6	ENSP00000351298.2
	DYIAGVSPF	9		0.2151	86.5407	NOB1	ENSG00000141101.13	ENST00000268802.10	ENSP00000268802.5
	VFIHRQELI	9		0.3121	85.9284	KCNQ1	ENSG00000053918.16	ENST00000155840.10	ENSP00000155840.2
	QYLLDTSTW	9		0.048	85.1697	TM4SF1	ENSG00000169908.12	ENST00000305366.8	ENSP00000304277.3
	NYIKRNWRI	9		0.0872	83.6782	CSE1L	ENSG00000124207.17	ENST00000262982.3	ENSP00000262982.2
	RYRGDYDRF	9		0.1135	83.2401	HNRNPUL2	ENSG00000214753.3	ENST00000301785.6	ENSP00000301785.5
	VYIKHPVSL	9		0.0059	83.1856	PSMD8	ENSG00000099341.11	ENST00000620216.4	ENSP00000481136.1
	KYRPLFDYF	9		0.0111	81.7873	IARS	ENSG00000196305.17	ENST00000443024.6	ENSP00000406448.3
	KYPSPFFVF	9		0.0015	81.3762	DHX9	ENSG00000135829.17	ENST00000367549.4	ENSP00000356520.3
	SYLKDTKLW	9		0.0551	81.0617	STK24	ENSG00000102572.14	ENST00000376547.7	ENSP00000365730.3
	KFYTDPSYF	9		0.075	80.3749	WASF2	ENSG00000158195.11	ENST00000618852.5	ENSP00000483313.1
	KYLATLETL	9		0.0213	80.1082	JAK1	ENSG00000162434.12	ENST00000342505.5	ENSP00000343204.4
	KYKGIFNGF	9		0.0226	80.0975	SLC25A3	ENSG00000075415.12	ENST00000401722.7	ENSP00000383898.3
	IYDSVKVYF	9		0.0069	80.0975	SLC25A3	ENSG00000075415.12	ENST00000401722.7	ENSP00000383898.3
	QYLPHVARL	9		0.0178	78.9896	SURF4	ENSG00000148248.14	ENST00000371989.8	ENSP00000361057.3
	VYKPMHDFL	9		0.0335	78.9896	SURF4	ENSG00000148248.14	ENST00000371989.8	ENSP00000361057.3
	KFNPVSFTW	9		0.011	76.9514	KLHDC3	ENSG00000124702.18	ENST00000326974.9	ENSP00000313995.4
	KYGDFNKEV	9		0.7009	75.5772	MSN	ENSG00000147065.17	ENST00000360270.7	ENSP00000353408.5
	RYQDAIRVF	9		0.0072	75.5318	EIF3L	ENSG00000100129.18	ENST00000412331.6	ENSP00000416892.3
	VYQHGLTGF	9		0.0201	75.3959	BAK1	ENSG00000030110.13	ENST00000374467.4	ENSP00000363591.3
	RYAQTPAHI	9		0.0364	75.3815	ANKRD10	ENSG00000088448.14	ENST00000267339.6	ENSP00000267339.2
	LYYGHYHGF	9		0.0102	75.3815	ANKRD10	ENSG00000088448.14	ENST00000267339.6	ENSP00000267339.2
	GYASRFIVI	9		0.2298	74.8504	RPIA	ENSG00000153574.9	ENST00000283646.5	ENSP00000283646.3
	YYLNDLERI	9		0.063	74.6558	GNAI2	ENSG00000114353.17	ENST00000266027.9	ENSP00000266027.6
	VYKEVKNRL	9		0.0998	74.5116	ATP5PB	ENSG00000116459.11	ENST00000369722.8	ENSP00000358737.3
	YYLGNPAEF	9		0.0034	74.3727	RCN1	ENSG00000049449.9	ENST00000054950.3	ENSP00000054950.3
	HFKQSAEKL	9		0.9683	74.1853	DDX21	ENSG00000165732.13	ENST00000354185.9	ENSP00000346120.4
	AFMKGVFTF	9		0.0132	73.2869	TMEM141	ENSG00000244187.8	ENST00000290079.9	ENSP00000290079.8
	AYKKTSETL	9		0.0801	73.2283	TPD52	ENSG00000076554.15	ENST00000379097.7	ENSP00000368391.3
	KYQKGFSLW	9		0.0098	73.076	TRAM1	ENSG00000067167.8	ENST00000262213.7	ENSP00000262213.2
	AYLLNLNHL	9		0.0529	73.076	TRAM1	ENSG00000067167.8	ENST00000262213.7	ENSP00000262213.2
	AYPHNLMTF	9		0.0041	73.076	TRAM1	ENSG00000067167.8	ENST00000262213.7	ENSP00000262213.2
	TYRNVMEQF	9	1xOxidation [M6]	0.0218	72.4331	BAIAP2L1	ENSG00000006453.14	ENST00000005260.9	ENSP00000005260.8
	NYVKDLSRL	9		0.1965	72.3682	CTDSP1	ENSG00000144579.7	ENST00000273062.6	ENSP00000273062.2
	QYVSAFSKL	9		0.0686	72.0659	STOML2	ENSG00000165283.16	ENST00000356493.10	ENSP00000348886.5
	RYLDLFTNF	9		0.0017	72.0472	KDELR3	ENSG00000100196.11	ENST00000216014.9	ENSP00000216014.4
	IYGKFRKTF	9		0.0246	72.0472	KDELR3	ENSG00000100196.11	ENST00000216014.9	ENSP00000216014.4
	YYFDSYAHF	9		0.0014	71.6066	PRMT1	ENSG00000126457.21	ENST00000391851.8	ENSP00000375724.4
	RYLTGAWRL	9		0.024	71.1951	ALG5	ENSG00000120697.9	ENST00000239891.4	ENSP00000239891.3
	KYGSVIQLL	9		0.0052	70.7835	ITPR3	ENSG00000096433.11	ENST00000605930.3	ENSP00000475177.1
	KYIESPVLF	9		0.0008	70.5107	TTLL12	ENSG00000100304.13	ENST00000216129.7	ENSP00000216129.6
	VGARIYHTI	9		1.7211	70.4671	MGST1	ENSG00000008394.13	ENST00000396210.8	ENSP00000379513.3
	YMEEIYHRI	9		1.2323	70.4147	FDFT1	ENSG00000079459.13	ENST00000525777.5	ENSP00000436069.1
	HYSPIYLSF	9		0.0009	70.4147	FDFT1	ENSG00000079459.13	ENST00000525777.5	ENSP00000436069.1
	AYLEAIHNF	9		0.0009	68.9868	AP2S1	ENSG00000042753.11	ENST00000263270.10	ENSP00000263270.5
	VYTVVDEMF	9	1xOxidation [M8]	0.0213	68.9868	AP2S1	ENSG00000042753.11	ENST00000263270.10	ENSP00000263270.5
	IYNPTTGEF	9		0.0082	68.7522	ATP1B3	ENSG00000069849.11	ENST00000286371.8	ENSP00000286371.3
	IYNRSQPVL	9		0.1326	68.3078	ACSL5	ENSG00000197142.10	ENST00000433418.5	ENSP00000403647.1
	SYLPLAHMF	9		0.0009	68.3078	ACSL5	ENSG00000197142.10	ENST00000433418.5	ENSP00000403647.1
	IYGLLKNPF	9		0.119	67.6114	YME1L1	ENSG00000136758.18	ENST00000326799.7	ENSP00000318480.3
	HYIKNHEFI	9		0.0688	66.8109	PRKCD	ENSG00000163932.15	ENST00000654719.1	ENSP00000499558.1
	NYLSIFRKF	9		0.0064	66.4278	CAPN1	ENSG00000014216.15	ENST00000279247.10	ENSP00000279247.6
	KYMDVQFDF	9		0.0045	66.3422	MYO1C	ENSG00000197879.17	ENST00000361007.7	ENSP00000354283.2
	VYSRTFTWL	9		0.0981	66.3422	MYO1C	ENSG00000197879.17	ENST00000361007.7	ENSP00000354283.2
	NYPQSVPRL	9		0.0404	66.3422	MYO1C	ENSG00000197879.17	ENST00000361007.7	ENSP00000354283.2
	KYLGLLENL	9		0.0513	66.3422	MYO1C	ENSG00000197879.17	ENST00000361007.7	ENSP00000354283.2
	KFIWTNHKF	9		0.0245	66.0359	NDUFA12	ENSG00000184752.13	ENST00000327772.7	ENSP00000330737.2
	LYTPVLIRF	9		0.0024	65.5271	UNC93B1	ENSG00000110057.8	ENST00000227471.7	ENSP00000227471.3
	RYLQTLTTI	9		0.016	64.9492	STOM	ENSG00000148175.12	ENST00000286713.6	ENSP00000286713.2
	RWFDKSFTF	9		0.004	64.5958	CPT1A	ENSG00000110090.13	ENST00000265641.10	ENSP00000265641.4
	IYLSGLHSW	9		0.0049	64.5958	CPT1A	ENSG00000110090.13	ENST00000265641.10	ENSP00000265641.4
	YYLTDVDRI	9		0.1693	64.2464	GNA11	ENSG00000088256.9	ENST00000078429.9	ENSP00000078429.3
	LYSHLVDYF	9		0.0212	64.2464	GNA11	ENSG00000088256.9	ENST00000078429.9	ENSP00000078429.3
	VYQNIFTAM	9		0.1127	64.2464	GNA11	ENSG00000088256.9	ENST00000078429.9	ENSP00000078429.3
	VYGSFASKL	9		0.0827	64.2257	AZIN1	ENSG00000155096.14	ENST00000337198.10	ENSP00000337180.5
	RYITVHKSL	9		0.0736	63.653	CFTR	ENSG00000001626.15	ENST00000649781.1	ENSP00000497203.1
	RYFNSSAFF	9		0.0085	63.653	CFTR	ENSG00000001626.15	ENST00000649781.1	ENSP00000497203.1
	NYIPRFWTF	9		0.0007	63.5591	PLOD1	ENSG00000083444.17	ENST00000196061.5	ENSP00000196061.4
	FYQNRAAAF	9		0.0836	63.3338	TOMM70	ENSG00000154174.7	ENST00000284320.5	ENSP00000284320.5
	KYMAEALLL	9		0.0244	63.3338	TOMM70	ENSG00000154174.7	ENST00000284320.5	ENSP00000284320.5
	VYSLQQFGF	9		0.0184	63.1342	CLPTM1L	ENSG00000049656.14	ENST00000630539.1	ENSP00000485923.1
	YAHIYHQHF	9		0.7868	62.6148	MOB1A	ENSG00000114978.18	ENST00000396049.5	ENSP00000379364.3
	KYIDYLMTW	9		0.0064	62.6148	MOB1A	ENSG00000114978.18	ENST00000396049.5	ENSP00000379364.3
	SYFRWRETL	9		0.0409	62.5755	FUT3	ENSG00000171124.13	ENST00000589620.5	ENSP00000465804.1
	KYQEEFEHF	9		0.0016	62.5043	LMAN1	ENSG00000074695.6	ENST00000251047.6	ENSP00000251047.4
	KYINTDAKF	9		0.0121	62.2761	TRPC4AP	ENSG00000100991.12	ENST00000252015.3	ENSP00000252015.2
	SYADQMFLL	9		0.0304	62.2761	TRPC4AP	ENSG00000100991.12	ENST00000252015.3	ENSP00000252015.2
	FYNLLTRTF	9		0.0171	62.2706	PIGT	ENSG00000124155.18	ENST00000545755.3	ENSP00000443963.3
	SYIEHIFEI	9		0.0059	62.1162	PEA15	ENSG00000162734.12	ENST00000368076.1	ENSP00000357055.1
	VYSIISVQL	9		0.0218	61.6518	TMBIM1	ENSG00000135926.15	ENST00000396809.6	ENSP00000380025.2
	RYMEVSGNL	9		0.1194	61.3925	SF3A3	ENSG00000183431.12	ENST00000373019.5	ENSP00000362110.4
	SYIALPLTL	9		0.0113	61.0874	NOMO2	ENSG00000185164.14	ENST00000620440.4	ENSP00000477774.1
	EYMIFDHEF	9		0.0161	60.9478	USO1	ENSG00000138768.14	ENST00000514213.6	ENSP00000444850.2
	KYPNMFKKI	9		0.0449	60.7952	AHCYL2	ENSG00000158467.16	ENST00000325006.7	ENSP00000315931.3
	IYKKYPNMF	9		0.0102	60.7952	AHCYL2	ENSG00000158467.16	ENST00000325006.7	ENSP00000315931.3
	KYGKSFRKL	9		0.061	60.7197	STK39	ENSG00000198648.11	ENST00000355999.5	ENSP00000348278.4
	EYHKWRTYF	9		0.0741	60.3941	MLXIP	ENSG00000175727.14	ENST00000319080.12	ENSP00000312834.6
	IYLPYLHEW	9		0.0025	60.3162	TSG101	ENSG00000074319.13	ENST00000251968.4	ENSP00000251968.3
	EYIRALQRL	9		0.0491	59.9169	ASCL2	ENSG00000183734.4	ENST00000331289.4	ENSP00000332293.4
	RYMTVKKRF	9		0.0271	59.7971	SPON1	ENSG00000262655.4	ENST00000576479.4	ENSP00000460236.1
	KYISKPENL	9		0.0178	59.2781	CAB39	ENSG00000135932.11	ENST00000258418.10	ENSP00000258418.5
	RYLEQLHQL	9		0.0039	59.2218	STAT3	ENSG00000168610.14	ENST00000264657.9	ENSP00000264657.4
	RYLEKPMEI	9		0.0074	59.2218	STAT3	ENSG00000168610.14	ENST00000264657.9	ENSP00000264657.4
	FYGTFDVHL	9		0.2196	59.1858	SPTLC1	ENSG00000090054.15	ENST00000262554.7	ENSP00000262554.2
	EYATKISRF	9		0.0315	58.8705	PITHD1	ENSG00000057757.10	ENST00000246151.9	ENSP00000246151.4
	GYADIVQLL	9		0.039	58.7023	OSTF1	ENSG00000134996.11	ENST00000346234.6	ENSP00000340836.6
	TWDPHHYRL	9		0.1023	58.0508	NOS2	ENSG00000007171.17	ENST00000313735.10	ENSP00000327251.6
	KYQELQVLF	9		0.0015	58.0503	VPS37B	ENSG00000139722.7	ENST00000267202.7	ENSP00000267202.2
	VYSPHVLNL	9		0.0042	57.8556	DNM2	ENSG00000079805.16	ENST00000585892.5	ENSP00000468734.1
	DYLKRFYLY	9		0.3325	57.4187	MMP7	ENSG00000137673.9	ENST00000260227.5	ENSP00000260227.4
	SYTRDLPHI	9		0.1035	57.4187	MMP7	ENSG00000137673.9	ENST00000260227.5	ENSP00000260227.4
	YYEEQHPEL	9		0.1204	57.3618	IL32	ENSG00000008517.16	ENST00000548476.5	ENSP00000449483.1
	TYVEVWNDF	9		0.0159	57.059	R3HDM4	ENSG00000198858.10	ENST00000361574.10	ENSP00000355385.4
	HYHKKFWKL	9		0.0183	56.736	GALNT3	ENSG00000115339.13	ENST00000392701.7	ENSP00000376465.3
	SYVVAMETF	9		0.011	56.6703	DDB1	ENSG00000167986.13	ENST00000301764.11	ENSP00000301764.7
	KYAHMINGF	9		0.0156	56.4914	ADSS	ENSG00000035687.10	ENST00000366535.4	ENSP00000355493.3
	RYIPTAAAF	9		0.0046	55.9469	SEC61A1	ENSG00000058262.10	ENST00000424880.2	ENSP00000411445.2
	VYAILTHGI	9		0.0592	55.7889	PRPS2	ENSG00000101911.12	ENST00000380668.9	ENSP00000370043.5
	EYFSYPVSL	9		0.079	55.5409	SCNN1A	ENSG00000111319.13	ENST00000360168.7	ENSP00000353292.3
	SYNNFFRMF	9		0.0143	54.8287	PPP2R2A	ENSG00000221914.11	ENST00000315985.7	ENSP00000325074.7
	FYTAYLQRL	9		0.113	54.5246	QSOX1	ENSG00000116260.17	ENST00000367602.8	ENSP00000356574.3
	RYLERGESI	9		0.0595	53.8781	ERBB3	ENSG00000065361.15	ENST00000551085.5	ENSP00000448483.1
	VYIEKNDKL	9		0.0512	53.8781	ERBB3	ENSG00000065361.15	ENST00000551085.5	ENSP00000448483.1
	SYIDVLPEF	9		0.0017	53.317	MET	ENSG00000105976.15	ENST00000397752.7	ENSP00000380860.3
	YYQDTPKQI	9		0.0313	53.2881	NOP16	ENSG00000048162.20	ENST00000614830.4	ENSP00000480832.1
	RYPTSIASL	9		0.0318	52.9316	BUB3	ENSG00000154473.18	ENST00000368858.9	ENSP00000357851.5
	SFHNIHNTF	9		0.022	52.9316	BUB3	ENSG00000154473.18	ENST00000368858.9	ENSP00000357851.5
	NYLVLPNRI	9		0.09	52.9234	ESYT2	ENSG00000117868.16	ENST00000652148.1	ENSP00000499020.1
	PYLDNLPNF	9		0.0092	52.2916	GSPT1	ENSG00000103342.13	ENST00000434724.7	ENSP00000398131.2
	TYVYFTNEL	9		0.1507	52.0196	TNFSF10	ENSG00000121858.11	ENST00000241261.7	ENSP00000241261.2
	RYVRKFVLM	9		0.0737	51.9997	CHMP2A	ENSG00000130724.8	ENST00000600118.5	ENSP00000469240.1
	QYAPSTAQF	9		0.0024	51.8139	ZMIZ2	ENSG00000122515.15	ENST00000265346.11	ENSP00000265346.7
	LYNNIKHAL	9		0.1421	51.5839	SUPT16H	ENSG00000092201.10	ENST00000216297.7	ENSP00000216297.2
	RYPDSHQLF	9		0.002	51.5688	G3BP2	ENSG00000138757.14	ENST00000395719.7	ENSP00000379069.3
	QYTHKIYHL	9		0.0221	51.447	PITPNB	ENSG00000180957.17	ENST00000455418.7	ENSP00000405179.4
	VYQETRERL	9		0.0707	50.6138	CD2BP2	ENSG00000169217.9	ENST00000305596.8	ENSP00000304903.3
	PYGNIQSRL	9		0.2393	50.4118	GALNT2	ENSG00000143641.10	ENST00000366672.5	ENSP00000355632.4
	VYIIGSSGF	9		0.0393	50.4112	SCCPDH	ENSG00000143653.10	ENST00000366510.4	ENSP00000355467.3
	FYGDKMNLF	9		0.0091	50.4104	NEK6	ENSG00000119408.16	ENST00000394199.6	ENSP00000377749.2
	RYMPQNPCI	9		0.0526	50.4007	RBBP4	ENSG00000162521.19	ENST00000458695.6	ENSP00000396057.2
	IYQHRFNFF	9		0.0088	50.3286	YTHDF1	ENSG00000149658.18	ENST00000370339.8	ENSP00000359364.3
	RWMSQHNRF	9		0.0504	50.3067	PAFAH1B2	ENSG00000168092.14	ENST00000527958.6	ENSP00000435289.1
	YYTPITPHL	9		0.0047	50.2919	PTBP3	ENSG00000119314.15	ENST00000374257.5	ENSP00000363375.1
	IYIKHPHLF	9		0.0006	50.1099	DNTTIP1	ENSG00000101457.13	ENST00000372622.8	ENSP00000361705.3
	EYVEKPLKL	9		0.0791	50.0985	BRD7	ENSG00000166164.15	ENST00000394689.2	ENSP00000378181.2
	LYMKNGQGF	9		0.0203	49.9242	RAP1B	ENSG00000127314.18	ENST00000543393.5	ENSP00000445090.1
	EYISKTYKI	9		0.0142	49.3738	GNL2	ENSG00000134697.13	ENST00000373062.8	ENSP00000362153.3
	RYLGKVLEL	9		0.0161	49.1664	CLUH	ENSG00000132361.17	ENST00000575014.5	ENSP00000464732.2
	QYPSQPQRF	9		0.0055	48.8353	NR2F6	ENSG00000160113.5	ENST00000291442.3	ENSP00000291442.2
	EYALLYHTL	9		0.0333	48.7796	AOC1	ENSG00000002726.20	ENST00000416793.6	ENSP00000411613.2
	TYGEIFEKF	9		0.0009	48.4705	NDUFC2	ENSG00000151366.13	ENST00000281031.5	ENSP00000281031.4
	YYEKLHTYF	9		0.0121	48.4308	ITGB4	ENSG00000132470.14	ENST00000579662.5	ENSP00000463651.1
	DYTIGFGKF	9		0.2725	48.4308	ITGB4	ENSG00000132470.14	ENST00000579662.5	ENSP00000463651.1
	IYCPAPPQI	9		0.0168	47.8644	CD55	ENSG00000196352.15	ENST00000367064.8	ENSP00000356031.3
	IYIKQIKTF	9		0.0027	47.4574	RBL2	ENSG00000103479.16	ENST00000262133.11	ENSP00000262133.6
	QYMKIISSF	9		0.0035	47.4541	HSPA4	ENSG00000170606.15	ENST00000304858.7	ENSP00000302961.2
	KYSLIKGNF	9		0.0796	47.407	S100A8	ENSG00000143546.10	ENST00000368733.4	ENSP00000357722.3
	FYPYGLQTF	9		0.0102	47.3737	SUN2	ENSG00000100242.15	ENST00000405018.5	ENSP00000385616.1
	VYGFVREAL	9		0.2693	47.3387	UBXN6	ENSG00000167671.12	ENST00000301281.11	ENSP00000301281.5
	TYQRWQFTL	9		0.0189	47.255	PRPF8	ENSG00000174231.17	ENST00000304992.11	ENSP00000304350.6
	RYIDRIHIF	9		0.001	47.255	PRPF8	ENSG00000174231.17	ENST00000304992.11	ENSP00000304350.6
	VYTTTVHWL	9		0.0444	47.255	PRPF8	ENSG00000174231.17	ENST00000304992.11	ENSP00000304350.6
	NYLHLDYNF	9		0.021	47.255	PRPF8	ENSG00000174231.17	ENST00000304992.11	ENSP00000304350.6
	LYIVHPTMF	9		0.0088	46.733	ARHGAP1	ENSG00000175220.12	ENST00000311956.9	ENSP00000310491.4
	RYMSINTHL	9		0.0176	46.6563	CSNK1G2	ENSG00000133275.16	ENST00000255641.13	ENSP00000255641.7
	RYVRRLDFF	9		0.0371	46.6563	CSNK1G2	ENSG00000133275.16	ENST00000255641.13	ENSP00000255641.7
	AYGASFLSF	9		0.0097	46.5537	TMEM69	ENSG00000159596.7	ENST00000372025.5	ENSP00000361095.4
	RYLDLLTTW	9		0.006	46.1599	TOR3A	ENSG00000186283.14	ENST00000367627.8	ENSP00000356599.3
	VYPDGIRHI	9		0.022	46.0711	SF3B3	ENSG00000189091.13	ENST00000302516.10	ENSP00000305790.5
	NYISGIQTI	9		0.0088	46.0711	SF3B3	ENSG00000189091.13	ENST00000302516.10	ENSP00000305790.5
	TYQDIQNTI	9		0.0114	45.8624	POLR2A	ENSG00000181222.16	ENST00000653680.1	ENSP00000499521.1
	VYKVPPFTF	9		0.0019	45.729	CAVIN1	ENSG00000177469.13	ENST00000357037.6	ENSP00000349541.4
	NFTNVAATF	9		0.1463	45.6644	ACLY	ENSG00000131473.17	ENST00000353196.5	ENSP00000345398.1
	EYMEHVYLI	9		0.0119	45.2267	OSBPL2	ENSG00000130703.16	ENST00000643412.1	ENSP00000494549.1
	EYLTKVDKL	9		0.1835	45.0425	CLTC	ENSG00000141367.11	ENST00000393043.5	ENSP00000376763.1
	RYLEVMRKL	9		0.0208	45.021	PTPA	ENSG00000119383.19	ENST00000358994.8	ENSP00000351885.4
	TYELRYFQI	9		0.2567	44.1719	RPL22L1	ENSG00000163584.18	ENST00000463836.1	ENSP00000419041.1
	PQPDVFPLF	9		0.1604	44.0784	AATF	ENSG00000275700.5	ENST00000619387.5	ENSP00000477848.1
	TAARVIDRF	9		1.7444	44.0784	AATF	ENSG00000275700.5	ENST00000619387.5	ENSP00000477848.1
	IYQRDPLKL	9		0.0232	43.8892	STAT6	ENSG00000166888.12	ENST00000553533.2	ENSP00000451546.2
	VYPPHSHSI	9		0.0041	43.8892	STAT6	ENSG00000166888.12	ENST00000553533.2	ENSP00000451546.2
	QYPVIIHLI	9		0.0054	43.76	ELOVL1	ENSG00000066322.15	ENST00000372458.8	ENSP00000361536.3
	NYLDQIAKF	9		0.006	43.6764	KDM5C	ENSG00000126012.11	ENST00000404049.7	ENSP00000385394.3
	SYSHIMALI	9		0.0869	43.4513	FDPS	ENSG00000160752.14	ENST00000447866.5	ENSP00000391755.1
	TYAKCQNAL	9		0.3942	43.2839	GFPT1	ENSG00000198380.12	ENST00000361060.5	ENSP00000354347.4
	RYAMTVWYF	9		0.0171	43.1217	EGLN3	ENSG00000129521.13	ENST00000250457.7	ENSP00000250457.3
	RFKTQPVTF	9		0.0563	42.6364	C11orf96	ENSG00000187479.7	ENST00000617612.2	ENSP00000479976.1
	VANAIIHLF	9		0.3547	42.6345	CD52	ENSG00000169442.9	ENST00000374213.3	ENSP00000363330.2
	KYLSGIAHF	9		0.0016	42.5765	PMPCA	ENSG00000165688.12	ENST00000371717.8	ENSP00000360782.3
	RYASINTHL	9		0.0285	42.3947	CSNK1E	ENSG00000213923.12	ENST00000396832.6	ENSP00000380044.1
	IYLTFPVAM	9		0.1459	42.2642	PET100	ENSG00000229833.9	ENST00000594797.5	ENSP00000470539.1
	RYLQQALDW	9		0.0994	42.1132	FUT2	ENSG00000176920.12	ENST00000425340.2	ENSP00000387498.2
	LYQHEINLF	9		0.0061	42.0915	CEBPZ	ENSG00000115816.15	ENST00000234170.10	ENSP00000234170.5
	KYMYFTVVM	9		0.2258	42.0495	PHLDA1	ENSG00000139289.13	ENST00000602540.5	ENSP00000473593.1
	VYHNMPLIW	9		0.0218	42.0418	MRPS27	ENSG00000113048.16	ENST00000513900.5	ENSP00000426941.1
	TYSYVPPQW	9		0.0127	41.7987	FAM168B	ENSG00000152102.18	ENST00000409185.5	ENSP00000387051.1
	VLPSSLPTF	9		0.0374	41.7878	MUC5B	ENSG00000117983.17	ENST00000529681.5	ENSP00000436812.1
	KYMVYPQTF	9		0.0009	41.6465	MRPS30	ENSG00000112996.11	ENST00000507110.6	ENSP00000424328.1
	PYRLIFEKF	9		0.1154	41.6411	PRKDC	ENSG00000253729.7	ENST00000314191.6	ENSP00000313420.3
	LYQRAFQHL	9		0.016	41.6411	PRKDC	ENSG00000253729.7	ENST00000314191.6	ENSP00000313420.3
	TYKDYVDLF	9		0.0058	41.6411	PRKDC	ENSG00000253729.7	ENST00000314191.6	ENSP00000313420.3
	VYTPVLEHL	9		0.0038	41.6411	PRKDC	ENSG00000253729.7	ENST00000314191.6	ENSP00000313420.3
	EYAAQLQRF	9		0.0219	41.6099	TRIP10	ENSG00000125733.18	ENST00000596758.5	ENSP00000469360.1
	RYKATGLHF	9		0.0202	41.4848	IQGAP1	ENSG00000140575.13	ENST00000268182.10	ENSP00000268182.5
	KYGIQMPAF	9		0.0474	41.4848	IQGAP1	ENSG00000140575.13	ENST00000268182.10	ENSP00000268182.5
	VYNENLVHM	9		0.0398	41.1687	BCAS2	ENSG00000116752.6	ENST00000369541.4	ENSP00000358554.3
	EYLDRAEKL	9		0.2097	41.1553	VPS4B	ENSG00000119541.10	ENST00000238497.10	ENSP00000238497.4
	RYPVILRRF	9		0.0081	40.9921	OPLAH	ENSG00000178814.17	ENST00000618853.5	ENSP00000480476.1
	KYPNVFKKI	9		0.0209	40.9481	AHCYL1	ENSG00000168710.18	ENST00000393614.8	ENSP00000377238.4
	VYKKYPNVF	9		0.0172	40.9481	AHCYL1	ENSG00000168710.18	ENST00000393614.8	ENSP00000377238.4
	KYREMYEEF	9		0.0122	40.2887	MTREX	ENSG00000039123.16	ENST00000230640.10	ENSP00000230640.5
	EVIPPMKEF	9		1.229	39.8972	NDUFB6	ENSG00000165264.11	ENST00000379847.8	ENSP00000369176.3
	SYFDEPVEL	9		0.0327	39.7459	ARFGAP3	ENSG00000242247.11	ENST00000263245.10	ENSP00000263245.5
	QYEQVKQLF	9		0.0223	39.7186	CNOT1	ENSG00000125107.18	ENST00000317147.10	ENSP00000320949.5
	YYTQKLHLL	9		0.0088	39.6664	KCNK5	ENSG00000164626.9	ENST00000359534.4	ENSP00000352527.3
	VFTPVTTEI	9		0.1291	39.5728	ERP44	ENSG00000023318.8	ENST00000262455.7	ENSP00000262455.6
	RFKTHNEHL	9		0.6412	39.5558	GTF2E2	ENSG00000197265.9	ENST00000355904.9	ENSP00000348168.4
	HYDPTINKW	9		0.0182	39.5341	ENC1	ENSG00000171617.14	ENST00000651128.1	ENSP00000499185.1
	RYLEKSGVL	9		0.2609	39.5207	MYCBP	ENSG00000214114.9	ENST00000397572.5	ENSP00000380702.2
	VQPSKYHFL	9		0.2639	39.3936	MAGEF1	ENSG00000177383.4	ENST00000317897.4	ENSP00000315064.3
	KYITQGQLL	9		0.0246	39.0915	ELOVL5	ENSG00000012660.14	ENST00000304434.11	ENSP00000306640.6
	YYGYDYHNY	9		0.3264	39.0344	SYNCRIP	ENSG00000135316.17	ENST00000616122.4	ENSP00000484577.1
	SYGDILHRM	9		0.0246	39.0324	INTS10	ENSG00000104613.12	ENST00000397977.8	ENSP00000381064.3
	IYGYVAEQF	9		0.0035	39.0118	SPCS1	ENSG00000114902.14	ENST00000423431.5	ENSP00000391610.1
	KYIPAFCEL	9		0.0239	38.8786	HNF4A	ENSG00000101076.16	ENST00000316673.8	ENSP00000315180.4
	IYKSMVQKF	9		0.0029	38.7804	MYO1A	ENSG00000166866.13	ENST00000442789.6	ENSP00000393392.2
	KYMDIEFDF	9		0.0087	38.7804	MYO1A	ENSG00000166866.13	ENST00000442789.6	ENSP00000393392.2
	LYQDKFPFF	9		0.0032	38.6514	SNRNP200	ENSG00000144028.15	ENST00000652267.1	ENSP00000498933.1
	KYVHLFPKL	9		0.0203	38.6514	SNRNP200	ENSG00000144028.15	ENST00000652267.1	ENSP00000498933.1
	KYLLDSPSL	9		0.1082	38.6373	SLC35C1	ENSG00000181830.8	ENST00000314134.3	ENSP00000313318.3
	VFPEKGYSF	9		0.006	38.6208	TIAL1	ENSG00000151923.17	ENST00000436547.6	ENSP00000394902.2
	PWLFDAPKF	9		0.22	38.5858	NUDT22	ENSG00000149761.8	ENST00000279206.7	ENSP00000279206.3
	SYLKQLPHF	9		0.0023	38.4346	SNRNP200	ENSG00000144028.15	ENST00000323853.10	ENSP00000317123.5
	VYMDWYEKF	9		0.0007	38.4346	SNRNP200	ENSG00000144028.15	ENST00000323853.10	ENSP00000317123.5
	VWDEVSGQW	9		0.2036	38.3022	RRS1	ENSG00000179041.4	ENST00000320270.4	ENSP00000322396.2
	YYLTHGLYL	9		0.0587	38.2897	PIGU	ENSG00000101464.10	ENST00000217446.7	ENSP00000217446.3
	KYVAEFLEW	9		0.017	38.2886	CDC42BPB	ENSG00000198752.11	ENST00000361246.7	ENSP00000355237.2
	TYNPAFSRL	9		0.0144	38.1454	TMEM181	ENSG00000146433.8	ENST00000367090.3	ENSP00000356057.3
	KYGQGFYLI	9		0.0105	38.1445	LLGL2	ENSG00000073350.13	ENST00000577200.5	ENSP00000464397.1
	IYGAPGVEF	9		0.0076	38.1445	LLGL2	ENSG00000073350.13	ENST00000577200.5	ENSP00000464397.1
	YYALEVSYF	9		0.0078	37.7302	COPS5	ENSG00000121022.14	ENST00000357849.9	ENSP00000350512.4
	YYYHPPPRM	9		0.0531	37.6762	HNRNPR	ENSG00000125944.20	ENST00000427764.3	ENSP00000392799.2
	TYNQKHSLF	9		0.0223	37.6545	MID1IP1	ENSG00000165175.15	ENST00000614558.2	ENSP00000483547.1
	KYDEFIHKI	9		0.0107	37.4876	CALML4	ENSG00000129007.14	ENST00000467889.1	ENSP00000419081.1
	KYPLLLDNI	9		0.1412	37.3454	ARHGEF12	ENSG00000196914.9	ENST00000532993.5	ENSP00000432984.1
	KYKEAAHLL	9		0.011	37.222	KLC4	ENSG00000137171.15	ENST00000453940.6	ENSP00000395806.2
	KYEELFPAF	9		0.0153	37.1883	NAPA	ENSG00000105402.8	ENST00000263354.8	ENSP00000263354.2
	DYILNVMKF	9		0.0438	37.1168	HUWE1	ENSG00000086758.16	ENST00000612484.4	ENSP00000479451.1
	QYEEQFVTL	9		0.0796	37.005	XPO1	ENSG00000082898.16	ENST00000404992.6	ENSP00000385942.2
	KYQTSSKLF	9		0.0186	36.8424	TMEM87A	ENSG00000103978.15	ENST00000389834.8	ENSP00000374484.4
	KYSKRFPEL	9		0.0329	36.5972	PRPF31	ENSG00000105618.14	ENST00000391755.1	ENSP00000375635.1
	AYSHLRYVF	9		0.0231	36.3464	FAT1	ENSG00000083857.14	ENST00000441802.7	ENSP00000406229.2
	QYLQDAYSF	9		0.0098	36.2108	NCAPD2	ENSG00000010292.13	ENST00000315579.10	ENSP00000325017.5
	RYSVFFQSL	9		0.0221	36.0905	PSMD6	ENSG00000163636.10	ENST00000295901.8	ENSP00000295901.4
	EYTDVYPEI	9		0.0982	36.0205	MAGED2	ENSG00000102316.17	ENST00000375058.5	ENSP00000364198.1
	AYLLTLGKF	9		0.076	35.8767	CYFIP1	ENSG00000273749.5	ENST00000610365.4	ENSP00000478779.1
	EYAVMLYTW	9		0.0693	35.8767	CYFIP1	ENSG00000273749.5	ENST00000610365.4	ENSP00000478779.1
	SYTRLFSNF	9		0.0087	35.583	UBP1	ENSG00000153560.12	ENST00000447368.6	ENSP00000395558.2
	KYAELKDRL	9		0.1424	35.5079	LAMB3	ENSG00000196878.15	ENST00000356082.9	ENSP00000348384.3
	KYHGYPYSF	9		0.0019	35.3464	MAGT1	ENSG00000102158.19	ENST00000610432.4	ENSP00000478379.1
	RYKAPFHQL	9		0.0113	35.2365	SMARCA5	ENSG00000153147.6	ENST00000283131.4	ENSP00000283131.3
	SYVRSLPFF	9		0.0061	35.1167	TRAPPC1	ENSG00000170043.11	ENST00000303731.8	ENSP00000302783.4
	EQPETYYKW	9		0.2333	34.9083	INTS1	ENSG00000164880.16	ENST00000404767.8	ENSP00000385722.3
	AYLESFYKF	9		0.0009	34.8899	ATP6V0D1	ENSG00000159720.12	ENST00000290949.8	ENSP00000290949.3
	LYPEGLAQL	9		0.0651	34.8899	ATP6V0D1	ENSG00000159720.12	ENST00000290949.8	ENSP00000290949.3
	NYLRAFHAL	9		0.0568	34.713	BAIAP2L2	ENSG00000128298.17	ENST00000332536.9	ENSP00000328876.6
	IYKSIMEQF	9		0.0032	34.713	BAIAP2L2	ENSG00000128298.17	ENST00000332536.9	ENSP00000328876.6
	VYFSAIQKI	9		0.0061	34.713	BAIAP2L2	ENSG00000128298.17	ENST00000332536.9	ENSP00000328876.6
	RYGDLVDYL	9		0.114	34.6475	PDGFRB	ENSG00000113721.14	ENST00000261799.9	ENSP00000261799.4
	KYSEVFEAI	9		0.0179	34.5394	CSNK2A1	ENSG00000101266.19	ENST00000645260.1	ENSP00000493931.1
	RYFKGPELL	9		0.01	34.5394	CSNK2A1	ENSG00000101266.19	ENST00000645260.1	ENSP00000493931.1
	SYNRTFMKL	9		0.0236	34.5149	MAN1A1	ENSG00000111885.7	ENST00000368468.4	ENSP00000357453.3
	YYTKGFALL	9		0.0233	34.4502	PLOD2	ENSG00000152952.12	ENST00000360060.7	ENSP00000353170.3
	PYMANVYLI	9		0.0795	34.4502	PLOD2	ENSG00000152952.12	ENST00000360060.7	ENSP00000353170.3
	VYIDRVRSL	9		0.029	34.2586	LMNA	ENSG00000160789.20	ENST00000368300.9	ENSP00000357283.4
	IYAPPLPSL	9		0.0054	34.096	AKAP1	ENSG00000121057.13	ENST00000337714.8	ENSP00000337736.3
	VYATGTHAL	9		0.0681	34.0313	PYCR2	ENSG00000143811.19	ENST00000343818.11	ENSP00000342502.6
	LYPQFMFHL	9		0.0397	33.9974	SEC23B	ENSG00000101310.17	ENST00000643747.1	ENSP00000496460.1
	RYAEWEERI	9		0.0993	33.7751	GBA2	ENSG00000070610.14	ENST00000378103.7	ENSP00000367343.3
	RYFIAPAKF	9		0.0053	33.6923	LAMC1	ENSG00000135862.6	ENST00000258341.5	ENSP00000258341.3
	RYRPQHIFF	9		0.0206	33.605	CYB561	ENSG00000008283.16	ENST00000392976.5	ENSP00000376702.1
	PFVDHVFTF	9		0.0313	33.4673	BRIX1	ENSG00000113460.12	ENST00000336767.5	ENSP00000338862.5
	SYGYQFPGF	9		0.0378	33.3594	MSI2	ENSG00000153944.11	ENST00000284073.7	ENSP00000284073.2
	KYLAHLEQL	9		0.0292	33.1204	GBP2	ENSG00000162645.13	ENST00000370466.4	ENSP00000359497.3
	HYAKIAADF	9		0.0446	33.1093	HSPH1	ENSG00000120694.19	ENST00000380405.7	ENSP00000369768.4
	YYQNYFEKL	9		0.0119	32.9763	PATL1	ENSG00000166889.14	ENST00000300146.10	ENSP00000300146.9
	MYSFVNDKF	9		0.0172	32.5332	ZC3H12A	ENSG00000163874.11	ENST00000373087.7	ENSP00000362179.5
	RYQERFKHI	9		0.0756	32.469	SPRYD3	ENSG00000167778.9	ENST00000301463.9	ENSP00000301463.4
	KYDRITNHI	9		0.0742	32.2731	MCM2	ENSG00000073111.14	ENST00000265056.12	ENSP00000265056.7
	YYKKQQEQL	9		0.0604	32.0803	FOXP4	ENSG00000137166.15	ENST00000307972.8	ENSP00000309823.4
	KYAELRDTI	9		0.093	32.0608	MYO6	ENSG00000196586.15	ENST00000369975.5	ENSP00000358992.1
	QYERDFERI	9		0.5388	32.0514	SNX1	ENSG00000028528.15	ENST00000560829.5	ENSP00000452651.1
	YFINRSWEW	9		0.0796	31.9068	FAR2	ENSG00000064763.11	ENST00000547116.5	ENSP00000449349.1
	FYIRRVHNL	9		0.0262	31.8169	NUP205	ENSG00000155561.15	ENST00000285968.11	ENSP00000285968.6
	IYLEKLKTI	9		0.0161	31.683	PLEC	ENSG00000178209.15	ENST00000398774.6	ENSP00000381756.2
	HFIAEHYMF	9		0.0437	31.6555	DEGS1	ENSG00000143753.13	ENST00000323699.9	ENSP00000316476.4
	KYPEIKSLM	9		0.0567	31.6555	DEGS1	ENSG00000143753.13	ENST00000323699.9	ENSP00000316476.4
	IYHPNVDKL	9		0.0167	31.6401	UBE2N	ENSG00000177889.10	ENST00000318066.7	ENSP00000316176.2
	AYKKTHETL	9		0.0673	31.589	TPD52L1	ENSG00000111907.21	ENST00000392482.6	ENSP00000376273.2
	KYGRIVEVL	9		0.0696	31.5742	RBMX	ENSG00000147274.14	ENST00000568578.5	ENSP00000457691.1
	YYQHIVTTL	9		0.0054	31.5664	PCYOX1	ENSG00000116005.12	ENST00000433351.7	ENSP00000387654.2
	LYLKALEGF	9		0.0273	31.5231	EPAS1	ENSG00000116016.14	ENST00000263734.5	ENSP00000263734.3
	VYVVGTAHF	9		0.0062	31.4812	TRABD	ENSG00000170638.9	ENST00000395827.5	ENSP00000379171.1
	IGTHEYPHF	9		1.4129	31.2786	AC004551.1	ENSG00000089127.13	ENST00000202917.10	ENSP00000202917.5
	VYVKDLSSF	9		0.0059	31.2716	KIF3B	ENSG00000101350.8	ENST00000375712.4	ENSP00000364864.3
	KYDPNVYSI	9		0.0092	31.2449	ITGAV	ENSG00000138448.12	ENST00000261023.8	ENSP00000261023.3
	PFAPAIQTF	9		0.0118	31.1278	UBA7	ENSG00000182179.13	ENST00000333486.4	ENSP00000333266.3
	NYGRVFSEW	9		0.0341	30.9662	SNX4	ENSG00000114520.11	ENST00000251775.9	ENSP00000251775.4
	VYPGDPLRF	9		0.0068	30.917	TSEN34	ENSG00000170892.12	ENST00000396383.5	ENSP00000379667.1
	LYKKTQETL	9		0.0772	30.9155	TPD52L2	ENSG00000101150.17	ENST00000217121.9	ENSP00000217121.5
	AYLHTTTTF	9		0.0029	30.7414	ABCC3	ENSG00000108846.16	ENST00000285238.13	ENSP00000285238.8
	RYVMTTTTL	9		0.0529	30.6736	EIF2S1	ENSG00000134001.13	ENST00000256383.9	ENSP00000256383.4
	VFIKYLPEW	9		0.1042	30.6064	PSEN1	ENSG00000080815.19	ENST00000394164.5	ENSP00000377719.1
	KYLPEWTAW	9		0.0137	30.6064	PSEN1	ENSG00000080815.19	ENST00000394164.5	ENSP00000377719.1
	TFKELANEF	9		0.1342	30.5546	ERBB3	ENSG00000065361.15	ENST00000549832.1	ENSP00000448729.1
	DYPRYLFEI	9		0.1794	30.4573	KIAA0100	ENSG00000007202.15	ENST00000389003.7	ENSP00000467716.1
	SYANVQDGF	9		0.0646	30.3814	ANKRD22	ENSG00000152766.6	ENST00000371930.5	ENSP00000360998.4
	IYGGDYERF	9		0.0087	30.126	PANK3	ENSG00000120137.7	ENST00000239231.7	ENSP00000239231.6
	QYLMDNPTF	9		0.024	30.0419	PRPF40A	ENSG00000196504.16	ENST00000410080.6	ENSP00000386458.2
	TYIQDAFQL	9		0.0423	30.0249	FAM114A1	ENSG00000197712.12	ENST00000358869.5	ENSP00000351740.2
	TYQVLAVTF	9		0.0055	30.0163	SNRNP40	ENSG00000060688.13	ENST00000263694.9	ENSP00000263694.4
	RYIYNREEF	9		0.027	30.002	HLA-DPB1	ENSG00000223865.11	ENST00000418931.7	ENSP00000408146.2
	FYISPVNKL	9		0.0165	29.9236	AVL9	ENSG00000105778.19	ENST00000318709.9	ENSP00000315568.4
	DYNFVFTSF	9		0.051	29.8992	AMD1	ENSG00000123505.16	ENST00000368885.8	ENSP00000357880.3
	PFYDKPMRI	9		0.4004	29.8393	SNRPA	ENSG00000077312.9	ENST00000243563.8	ENSP00000243563.2
	RLPSSWALF	9		0.1195	29.7649	ITFG1	ENSG00000129636.12	ENST00000320640.10	ENSP00000319918.6
	TYKVISNEF	9		0.0172	29.6048	UBE3A	ENSG00000114062.20	ENST00000630424.2	ENSP00000486349.1
	KYFHPPAHL	9		0.018	29.5561	MBNL1	ENSG00000152601.17	ENST00000485910.5	ENSP00000418427.1
	KYLHPPPHL	9		0.0152	29.5561	MBNL1	ENSG00000152601.17	ENST00000485910.5	ENSP00000418427.1
	AYAPPPHVI	9		0.0079	29.5232	APOL2	ENSG00000128335.14	ENST00000249066.10	ENSP00000249066.6
	NYLLYVSNF	9		0.0315	29.4262	MST1R	ENSG00000164078.13	ENST00000344206.8	ENSP00000341325.4
	YYDKHFTEF	9		0.0045	29.2969	ATP6V1A	ENSG00000114573.10	ENST00000273398.8	ENSP00000273398.3
	RYQDIIHSI	9		0.002	29.0825	BAZ1B	ENSG00000009954.11	ENST00000339594.9	ENSP00000342434.4
	RYFYKVHQL	9		0.0092	29.0763	BSDC1	ENSG00000160058.18	ENST00000341071.11	ENSP00000344816.7
	VYRQDCETF	9		0.0353	28.7296	PPHLN1	ENSG00000134283.17	ENST00000549190.5	ENSP00000447168.1
	QYAIISEAW	9		0.0589	28.6182	CRYL1	ENSG00000165475.15	ENST00000644593.1	ENSP00000493784.1
	VYDVVELKF	9		0.0183	28.4971	CPSF7	ENSG00000149532.15	ENST00000439958.7	ENSP00000397203.3
	EYLVVPSTF	9		0.0054	28.4826	CAPN8	ENSG00000203697.11	ENST00000366872.9	ENSP00000355837.6
	IYELRTYKL	9		0.0868	28.4236	NIPSNAP1	ENSG00000184117.11	ENST00000216121.11	ENSP00000216121.7
	KYGVHEAIF	9		0.0971	28.2452	PPARD	ENSG00000112033.14	ENST00000311565.4	ENSP00000310928.4
	TYLPTSPLL	9		0.0084	28.036	NRDC	ENSG00000078618.21	ENST00000352171.11	ENSP00000262679.8
	VFSTVVIHF	9		0.0132	27.8259	HMGCR	ENSG00000113161.16	ENST00000287936.9	ENSP00000287936.4
	QYLRNPPKL	9		0.0404	27.7181	SHC1	ENSG00000160691.18	ENST00000368453.8	ENSP00000357438.4
	KYVENFGLI	9		0.1207	27.6389	SPCS2	ENSG00000118363.12	ENST00000263672.11	ENSP00000263672.6
	IYLSKPTHW	9		0.0061	27.6063	POLR2B	ENSG00000047315.16	ENST00000639658.1	ENSP00000491706.1
	RFKKKCFKL	9		0.6515	27.5029	SGPL1	ENSG00000166224.16	ENST00000373202.7	ENSP00000362298.3
	IYHSHHPTL	9		0.0249	27.472	OPA1	ENSG00000198836.10	ENST00000642593.1	ENSP00000494273.1
	RYLLFARQF	9		0.0237	27.2339	MCM6	ENSG00000076003.5	ENST00000264156.3	ENSP00000264156.2
	IYPMKNHMF	9		0.0089	26.9435	RALGAPA2	ENSG00000188559.15	ENST00000202677.12	ENSP00000202677.6
	NYLSHHLTI	9		0.0216	26.8227	PAIP1	ENSG00000172239.14	ENST00000504639.5	ENSP00000422084.1
	RYLVEVEEL	9		0.0556	26.8221	PDRG1	ENSG00000088356.6	ENST00000202017.6	ENSP00000202017.4
	NYNFDFRSW	9		0.2058	26.661	ABHD16A	ENSG00000204427.12	ENST00000395952.8	ENSP00000379282.3
	VYVLESWHL	9		0.0278	26.5384	COX11	ENSG00000166260.11	ENST00000639671.1	ENSP00000492488.1
	VYVKHSISF	9		0.0038	26.4019	AP3M1	ENSG00000185009.12	ENST00000355264.8	ENSP00000347408.4
	KYTNNEAYF	9		0.0429	26.4019	AP3M1	ENSG00000185009.12	ENST00000355264.8	ENSP00000347408.4
	LYGKIAEAF	9		0.0168	26.0151	GIPC1	ENSG00000123159.16	ENST00000393033.9	ENSP00000376753.3
	IYVPVSLGF	9		0.005	25.797	OVOL1	ENSG00000172818.10	ENST00000335987.8	ENSP00000337862.3
	AYDTVRWEF	9		0.0303	25.7835	DPP7	ENSG00000176978.14	ENST00000371579.7	ENSP00000360635.2
	KYYHRGAFF	9		0.0241	25.6781	MFAP1	ENSG00000140259.7	ENST00000267812.4	ENSP00000267812.3
	VYISEHEHF	9		0.002	25.6644	CLPTM1	ENSG00000104853.16	ENST00000337392.10	ENSP00000336994.4
	QYLLHSPEL	9		0.1279	25.4848	ATOH1	ENSG00000172238.4	ENST00000306011.4	ENSP00000302216.3
	TYMKDLYQL	9		0.0083	25.2806	ARHGAP18	ENSG00000146376.11	ENST00000368149.3	ENSP00000357131.2
	IYHQVAVQF	9		0.003	25.0918	ACACA	ENSG00000278540.5	ENST00000619546.4	ENSP00000483969.1
	IYQMLKNLL	9		0.0935	25.0756	UBE4A	ENSG00000110344.9	ENST00000431736.6	ENSP00000387362.2
	VFVNTHHIL	9		0.2321	25.0503	B3GNT2	ENSG00000170340.11	ENST00000301998.5	ENSP00000305595.4
	DYAYLREHF	9		0.1404	25.0402	ZNF598	ENSG00000167962.14	ENST00000562103.2	ENSP00000455308.2
	RYLPQCSYF	9		0.0063	25.0136	CCND2	ENSG00000118971.8	ENST00000261254.8	ENSP00000261254.3
	YYISPRITF	9		0.0034	24.9414	LYN	ENSG00000254087.8	ENST00000520220.6	ENSP00000428424.1
	KYPDAVATW	9		0.0027	24.9406	SPP1	ENSG00000118785.14	ENST00000395080.8	ENSP00000378517.3
	LYSSKLYRF	9		0.0036	24.8873	KCTD20	ENSG00000112078.14	ENST00000449081.6	ENSP00000412205.2
	KYIHSANVL	9		0.0925	24.8558	MAPK1	ENSG00000100030.14	ENST00000215832.10	ENSP00000215832.6
	KYFEKQFEL	9		0.0092	24.7345	TATDN1	ENSG00000147687.19	ENST00000522810.5	ENSP00000430274.1
	KYETEFNSL	9		0.1885	24.7164	SLC38A2	ENSG00000134294.14	ENST00000549258.5	ENSP00000449695.1
	TYTDRVFFL	9		0.0326	24.6033	PLXNB2	ENSG00000196576.15	ENST00000449103.5	ENSP00000409171.1
	YYTDIMHTL	9		0.0046	24.6033	PLXNB2	ENSG00000196576.15	ENST00000449103.5	ENSP00000409171.1
	YYDEIINAL	9		0.0952	24.6033	PLXNB2	ENSG00000196576.15	ENST00000449103.5	ENSP00000409171.1
	RWFDKTLQF	9		0.0068	24.5856	CRAT	ENSG00000095321.17	ENST00000318080.7	ENSP00000315013.2
	HYILHNSFF	9		0.0389	24.5244	TIPARP	ENSG00000163659.13	ENST00000495891.1	ENSP00000420141.1
	SYRIIYNLF	9		0.0412	24.5244	TIPARP	ENSG00000163659.13	ENST00000495891.1	ENSP00000420141.1
	YYMIGEQKF	9		0.0041	24.4036	NNMT	ENSG00000166741.7	ENST00000299964.3	ENSP00000299964.3
	VYNAVANLW	9		0.0235	24.3746	SMPDL3A	ENSG00000172594.13	ENST00000368440.5	ENSP00000357425.4
	KYGSNVHRI	9		0.0247	24.2227	PPP1R9B	ENSG00000108819.11	ENST00000612501.2	ENSP00000478767.1
	IFTNTVARF	9		0.0604	24.2141	AKAP11	ENSG00000023516.9	ENST00000025301.4	ENSP00000025301.2
	PYLVLLHTL	9		0.0413	24.1133	LRRC8A	ENSG00000136802.11	ENST00000259324.5	ENSP00000259324.5
	HYFNTPFQL	9		0.0211	24.0652	PPTC7	ENSG00000196850.6	ENST00000354300.5	ENSP00000346255.3
	TYNKVLHFF	9		0.0013	24.0621	SEC24D	ENSG00000150961.15	ENST00000511481.5	ENSP00000425491.1
	TYQSITERI	9		0.0213	24.002	EXOC4	ENSG00000131558.15	ENST00000253861.5	ENSP00000253861.4
	SYANYFIRL	9		0.0293	23.9939	SH3BP1	ENSG00000100092.23	ENST00000649765.1	ENSP00000497104.1
	EYLADLYHF	9		0.0065	23.9939	SH3BP1	ENSG00000100092.23	ENST00000649765.1	ENSP00000497104.1
	EYIKFLRSI	9		0.1105	23.8843	HDAC2	ENSG00000196591.12	ENST00000519108.5	ENSP00000430008.1
	NYAPAFTML	9		0.0303	23.7871	TTC37	ENSG00000198677.11	ENST00000358746.6	ENSP00000351596.2
	GYTTALKSF	9		0.1646	23.7871	TTC37	ENSG00000198677.11	ENST00000358746.6	ENSP00000351596.2
	KYQDILNEI	9		0.0182	23.6502	IQGAP2	ENSG00000145703.16	ENST00000274364.11	ENSP00000274364.6
	SYLSRLQYF	9		0.0028	23.6502	IQGAP2	ENSG00000145703.16	ENST00000274364.11	ENSP00000274364.6
	TYPEVKNKL	9		0.0417	23.6502	IQGAP2	ENSG00000145703.16	ENST00000274364.11	ENSP00000274364.6
	RYKKSGLHF	9		0.0266	23.6502	IQGAP2	ENSG00000145703.16	ENST00000274364.11	ENSP00000274364.6
	IYSIDFTRF	9		0.0066	23.6379	UNC119B	ENSG00000175970.11	ENST00000344651.5	ENSP00000344942.4
	AYRRIFQKF	9		0.0296	23.5625	MYO1E	ENSG00000157483.8	ENST00000288235.8	ENSP00000288235.4
	YYYRRAHQL	9		0.019	23.4932	CDC23	ENSG00000094880.11	ENST00000394886.7	ENSP00000378350.2
	RYQQWMERF	9		0.005	23.2645	ELAC2	ENSG00000006744.19	ENST00000584650.5	ENSP00000463740.2
	VFPDKGYSF	9		0.0085	23.2044	TIA1	ENSG00000116001.16	ENST00000282574.8	ENSP00000282574.4
	KYVERIHYI	9		0.0052	23.1582	HMOX2	ENSG00000103415.12	ENST00000458134.7	ENSP00000394103.3
	VYTKKTTKL	9		0.0412	23.067	SEC16A	ENSG00000148396.18	ENST00000371706.7	ENSP00000360771.3
	AYGTYRSNF	9		0.1276	23.067	SEC16A	ENSG00000148396.18	ENST00000371706.7	ENSP00000360771.3
	TYLKAVKLF	9		0.0042	23.0009	IREB2	ENSG00000136381.13	ENST00000258886.13	ENSP00000258886.8
	IYTVLFERL	9		0.0562	22.6834	SLC25A11	ENSG00000108528.14	ENST00000225665.12	ENSP00000225665.7
	KWLTKSFHF	9		0.0244	22.5737	SLC35C2	ENSG00000080189.15	ENST00000317734.12	ENSP00000318960.9
	LYTEKFEEF	9		0.0048	22.5616	TXLNA	ENSG00000084652.16	ENST00000373610.8	ENSP00000362712.3
	YYSPHGHIL	9		0.0164	22.4098	EIF2A	ENSG00000144895.12	ENST00000460851.6	ENSP00000417229.1
	TYTLRVFEL	9		0.0961	22.3377	PTPRC	ENSG00000081237.20	ENST00000348564.11	ENSP00000306782.7
	RYGIHPAKF	9		0.0094	22.3056	VWA8	ENSG00000102763.18	ENST00000379310.8	ENSP00000368612.3
	NYIKSLSSF	9		0.0075	22.2778	SMG1	ENSG00000157106.16	ENST00000446231.6	ENSP00000402515.2
	RYTMYQNQL	9		0.1644	22.2778	SMG1	ENSG00000157106.16	ENST00000446231.6	ENSP00000402515.2
	TYPQGFKVW	9		0.0537	22.2674	CYP4F2	ENSG00000186115.13	ENST00000221700.11	ENSP00000221700.3
	AYLSGMLRF	9		0.0086	22.2477	SRP68	ENSG00000167881.15	ENST00000307877.7	ENSP00000312066.1
	KYRRYHPLF	9		0.1047	22.2151	ARAP1	ENSG00000186635.14	ENST00000334211.12	ENSP00000335506.8
	EYMKHTRLF	9		0.016	21.9686	FLII	ENSG00000177731.16	ENST00000327031.9	ENSP00000324573.4
	VYTGIDHHW	9		0.0124	21.9258	DCAF13	ENSG00000164934.14	ENST00000616836.4	ENSP00000477526.1
	RYPSLWRRL	9		0.0443	21.7911	SMARCB1	ENSG00000099956.19	ENST00000407422.8	ENSP00000383984.3
	LYPDHFHLL	9		0.0048	21.7212	PPP5C	ENSG00000011485.14	ENST00000012443.8	ENSP00000012443.4
	AYLEAYKEF	9		0.0072	21.7117	ETNK1	ENSG00000139163.15	ENST00000266517.8	ENSP00000266517.3
	NFLSRSFYW	9		0.1679	21.6731	ARMC1	ENSG00000104442.10	ENST00000276569.8	ENSP00000276569.3
	KYITKSFNF	9		0.0024	21.6681	PARN	ENSG00000140694.17	ENST00000652727.1	ENSP00000498650.1
	RYGDGGSTF	9		0.0128	21.655	HNRNPH1	ENSG00000169045.17	ENST00000329433.10	ENSP00000327539.6
	RYGSDFYSM	9		0.0649	21.6023	AMZ2	ENSG00000196704.12	ENST00000577866.5	ENSP00000464133.1
	PYIIHTVLY	9		0.4342	21.5516	UBR4	ENSG00000127481.15	ENST00000375254.8	ENSP00000364403.3
	RYLPDTLLL	9		0.0071	21.4115	COMT	ENSG00000093010.13	ENST00000361682.10	ENSP00000354511.6
	EFLTKTAKF	9		0.2188	21.1488	PPP4R3B	ENSG00000275052.5	ENST00000616288.4	ENSP00000484116.1
	YYQSSVQYL	9		0.0083	21.0203	DNAAF5	ENSG00000164818.16	ENST00000297440.11	ENSP00000297440.6
	NYTKAMRLF	9		0.0481	20.9249	ADI1	ENSG00000182551.14	ENST00000327435.11	ENSP00000333666.3
	KYLGIINMF	9		0.0025	20.8669	C2CD5	ENSG00000111731.12	ENST00000333957.8	ENSP00000334229.4
	VYDTNPAKF	9		0.016	20.844	GLTP	ENSG00000139433.10	ENST00000318348.9	ENSP00000315263.3
	KYVSGEFRF	9		0.0074	20.8329	RIOK1	ENSG00000124784.9	ENST00000379834.7	ENSP00000369162.2
	SYSMIVNNL	9		0.0581	20.7611	CACYBP	ENSG00000116161.17	ENST00000367679.6	ENSP00000356652.2
	IYYIDMQKF	9		0.0056	20.7348	KCTD3	ENSG00000136636.13	ENST00000259154.9	ENSP00000259154.2
	VYVGAVNRI	9		0.0502	20.7005	PLXNA1	ENSG00000114554.11	ENST00000393409.2	ENSP00000377061.2
	PYFNAPVYL	9		0.0836	20.6137	GAR1	ENSG00000109534.17	ENST00000394631.7	ENSP00000378127.3
	QYLERLKQF	9		0.021	20.5521	ABHD17C	ENSG00000136379.12	ENST00000258884.5	ENSP00000258884.4
	AYMSVHRLL	9		0.0395	20.5317	TCAF1	ENSG00000198420.10	ENST00000479870.6	ENSP00000419235.1
	TYTRHGYIF	9		0.0266	20.4193	EXOSC1	ENSG00000171311.12	ENST00000370902.7	ENSP00000359939.3
	NYRPHPQRF	9		0.0421	20.3994	TRIM25	ENSG00000121060.18	ENST00000316881.9	ENSP00000323889.4
	NYSNIRFQF	9		0.0096	20.2698	MTMR6	ENSG00000139505.11	ENST00000381801.5	ENSP00000371221.5
	LYSSESHRF	9		0.0067	20.2698	MTMR6	ENSG00000139505.11	ENST00000381801.5	ENSP00000371221.5
	RYSEYAEEF	9		0.0054	20.2698	MTMR6	ENSG00000139505.11	ENST00000381801.5	ENSP00000371221.5
	IYTKIMDLI	9		0.0965	20.1806	DPY19L1	ENSG00000173852.14	ENST00000638088.1	ENSP00000490722.1
	EYPLVINTL	9		0.0541	20.1806	DPY19L1	ENSG00000173852.14	ENST00000638088.1	ENSP00000490722.1
	RYTIVQQQI	9		0.0257	20.1586	TUBGCP2	ENSG00000130640.13	ENST00000252936.7	ENSP00000252936.3
	FYTERLERL	9		0.1303	20.1586	TUBGCP2	ENSG00000130640.13	ENST00000252936.7	ENSP00000252936.3
	IYQKAFDLI	9		0.033	20.1531	KPNA6	ENSG00000025800.14	ENST00000373625.8	ENSP00000362728.3
	YFKDTHPKF	9		0.0239	20.1504	CYB5R3	ENSG00000100243.21	ENST00000352397.10	ENSP00000338461.6
	TYIKSPPFF	9		0.002	19.8591	ACO1	ENSG00000122729.19	ENST00000309951.8	ENSP00000309477.5
	NYGTGMERW	9		0.205	19.8509	MKI67	ENSG00000148773.14	ENST00000368654.8	ENSP00000357643.3
	PYYSKFILI	9		0.0623	19.716	ORC5	ENSG00000164815.11	ENST00000297431.9	ENSP00000297431.4
	EYLIVFPKL	9		0.0837	19.7015	2020-03-05	ENSG00000198060.10	ENST00000358935.3	ENSP00000351813.2
	IYNFPIHAF	9		0.0042	19.5645	MAK16	ENSG00000198042.11	ENST00000360128.11	ENSP00000353246.5
	KYPNVDARL	9		0.1058	19.5565	UGCG	ENSG00000148154.10	ENST00000374279.4	ENSP00000363397.3
	KYTKIFNDF	9		0.0077	19.4948	ZMYND11	ENSG00000015171.19	ENST00000397959.7	ENSP00000381050.3
	PYSEYFEYF	9		0.0067	19.4793	HDAC3	ENSG00000171720.10	ENST00000305264.8	ENSP00000302967.3
	LYLTNCEKL	9		0.2723	19.4718	ZER1	ENSG00000160445.11	ENST00000291900.7	ENSP00000291900.2
	KYLGQLHYL	9		0.0108	19.453	PTPN23	ENSG00000076201.15	ENST00000265562.5	ENSP00000265562.4
	RYVALTSLL	9		0.0838	19.3913	AP1G1	ENSG00000166747.12	ENST00000299980.8	ENSP00000299980.4
	RYKKRFHKF	9		0.0265	19.389	GPD2	ENSG00000115159.16	ENST00000310454.10	ENSP00000308610.5
	NYMEVVSLL	9		0.024	19.389	GPD2	ENSG00000115159.16	ENST00000310454.10	ENSP00000308610.5
	IWISKLPHF	9		0.0086	19.3008	TDRD7	ENSG00000196116.8	ENST00000355295.5	ENSP00000347444.4
	FYQREFDFF	9		0.0202	19.261	PI4KA	ENSG00000241973.10	ENST00000399213.2	ENSP00000382162.2
	QYLEQSSKL	9		0.115	19.2366	CSTF3	ENSG00000176102.13	ENST00000323959.9	ENSP00000315791.4
	NYDKVEKLF	9		0.0574	19.2366	CSTF3	ENSG00000176102.13	ENST00000323959.9	ENSP00000315791.4
	NYLNHWNHF	9		0.0085	19.2047	FN3K	ENSG00000167363.14	ENST00000300784.8	ENSP00000300784.7
	KYNLINEYF	9		0.0082	19.1513	HS2ST1	ENSG00000153936.17	ENST00000370550.10	ENSP00000359581.4
	KYGRDFQAI	9		0.1605	19.1446	RCOR1	ENSG00000089902.10	ENST00000262241.7	ENSP00000262241.5
	RYKQDVERF	9		0.0141	19.1195	SMC5	ENSG00000198887.9	ENST00000361138.7	ENSP00000354957.5
	FYMDTSHLF	9		0.001	18.9389	PRRC2C	ENSG00000117523.16	ENST00000644916.1	ENSP00000495968.1
	VYPSSLSKI	9		0.0257	18.9156	CAND1	ENSG00000111530.13	ENST00000545606.6	ENSP00000442318.1
	TYNYPVHYF	9		0.0034	18.9155	TMEM30A	ENSG00000112697.16	ENST00000370050.9	ENSP00000359067.5
	AYALLLQHL	9		0.0246	18.8824	SLC26A6	ENSG00000225697.13	ENST00000455886.6	ENSP00000401066.2
	KYLEESNFV	9		0.265	18.7673	SYK	ENSG00000165025.15	ENST00000375754.9	ENSP00000364907.4
	VYVQNVVKL	9		0.013	18.6533	AP3D1	ENSG00000065000.18	ENST00000644728.1	ENSP00000494972.1
	VFRLQFDEF	9		0.2824	18.6504	FBXW11	ENSG00000072803.17	ENST00000265094.9	ENSP00000265094.5
	VFIDKQTNL	9		0.2593	18.5943	CELF1	ENSG00000149187.18	ENST00000395290.6	ENSP00000378705.2
	FYADRFLKF	9		0.003	18.5914	PIP5K1B	ENSG00000107242.19	ENST00000265382.8	ENSP00000265382.2
	KYDEIFYNL	9		0.0149	18.5567	EHD2	ENSG00000024422.12	ENST00000263277.8	ENSP00000263277.2
	VYIKHLRDI	9		0.1886	18.5455	SPATA13	ENSG00000182957.16	ENST00000343003.10	ENSP00000343631.6
	KYVKILYDF	9		0.0095	18.5444	EPS8L2	ENSG00000177106.16	ENST00000530636.5	ENSP00000436035.1
	VYLPTHTSL	9		0.0083	18.5437	MYLIP	ENSG00000007944.15	ENST00000356840.8	ENSP00000349298.3
	QYQKILERL	9		0.0217	18.4242	TAB1	ENSG00000100324.14	ENST00000216160.11	ENSP00000216160.6
	VYSRIEQLL	9		0.0195	18.4154	CXorf38	ENSG00000185753.13	ENST00000327877.10	ENSP00000330488.5
	IFKTLSSKF	9		0.1417	18.2768	ATXN2L	ENSG00000168488.18	ENST00000564304.5	ENSP00000457613.1
	KYTTLIAKL	9		0.0439	18.2611	TES	ENSG00000135269.18	ENST00000393481.6	ENSP00000377121.2
	KYQPRIAVF	9		0.0027	18.163	TDG	ENSG00000139372.15	ENST00000392872.8	ENSP00000376611.3
	KYPVLVERI	9		0.0235	18.0624	ARHGEF18	ENSG00000104880.18	ENST00000594665.1	ENSP00000470729.1
	HYLNHWNHF	9		0.0057	18.0487	FN3KRP	ENSG00000141560.15	ENST00000269373.11	ENSP00000269373.6
	SYQKVIELF	9		0.0009	18.0403	PBK	ENSG00000168078.10	ENST00000301905.9	ENSP00000301905.4
	RYLEKNVKL	9		0.0248	18.0207	TGS1	ENSG00000137574.10	ENST00000260129.5	ENSP00000260129.5
	KYGTKIEHF	9		0.0054	17.9964	SCP2	ENSG00000116171.18	ENST00000371514.8	ENSP00000360569.3
	GYIERPQLI	9		0.0382	17.9578	TENT2	ENSG00000164329.13	ENST00000504233.5	ENSP00000421966.1
	TYLLSVYRL	9		0.0215	17.8745	PI4KA	ENSG00000241973.10	ENST00000255882.10	ENSP00000255882.6
	VYSFVTPTF	9		0.0016	17.8488	PLXNA3	ENSG00000130827.6	ENST00000369682.4	ENSP00000358696.3
	VAIRIYHQF	9		0.2719	17.8249	MYO5C	ENSG00000128833.13	ENST00000261839.12	ENSP00000261839.7
	SWSIGRFNF	9		0.1597	17.7775	COL14A1	ENSG00000187955.12	ENST00000309791.8	ENSP00000311809.4
	VITPVLLHF	9		0.2511	17.7489	TMEM70	ENSG00000175606.11	ENST00000312184.6	ENSP00000312599.5
	IYQRHVYNL	9		0.0095	17.7336	TMEM209	ENSG00000146842.17	ENST00000397622.7	ENSP00000380747.2
	TYAELMQTL	9		0.009	17.7051	MRPS33	ENSG00000090263.16	ENST00000467334.1	ENSP00000420709.1
	AWHPHTNKF	9		0.0351	17.6931	AAAS	ENSG00000094914.13	ENST00000209873.9	ENSP00000209873.4
	IYEDVERQW	9		0.1254	17.6634	CALU	ENSG00000128595.17	ENST00000249364.9	ENSP00000249364.4
	KYSSNLGNF	9		0.0398	17.6582	API5	ENSG00000166181.13	ENST00000534600.5	ENSP00000434462.1
	RFEEKHAYF	9		0.1403	17.4846	CRNKL1	ENSG00000101343.14	ENST00000536226.1	ENSP00000440733.1
	VYQKPGQAF	9		0.01	17.4801	STAB1	ENSG00000010327.10	ENST00000321725.10	ENSP00000312946.6
	RYVEIVSQF	9		0.0015	17.4352	VPS41	ENSG00000006715.16	ENST00000310301.9	ENSP00000309457.4
	VQGNITQKF	9		0.3589	17.4352	VPS41	ENSG00000006715.16	ENST00000310301.9	ENSP00000309457.4
	HYKPTPLYF	9		0.0037	17.4179	SMC4	ENSG00000113810.16	ENST00000357388.8	ENSP00000349961.3
	RFCDNVWTF	9		0.025	17.4084	GTF2A2	ENSG00000140307.11	ENST00000396060.7	ENSP00000379372.2
	IYPEVVHMF	9		0.0005	17.4037	PPP2R5C	ENSG00000078304.19	ENST00000557095.5	ENSP00000451179.1
	KYIDQKFVL	9		0.0265	17.4037	PPP2R5C	ENSG00000078304.19	ENST00000557095.5	ENSP00000451179.1
	RYKFHNSRW	9		0.2913	17.3782	TBX3	ENSG00000135111.16	ENST00000349155.7	ENSP00000257567.2
	VYENVSHFL	9		0.0503	17.3591	SLC25A32	ENSG00000164933.12	ENST00000297578.9	ENSP00000297578.4
	RYYGNISRF	9		0.0041	17.3349	EHMT2	ENSG00000204371.11	ENST00000375537.8	ENSP00000364687.4
	RYISQTQGL	9		0.0723	17.2698	HIPK3	ENSG00000110422.12	ENST00000456517.2	ENSP00000398241.1
	VYAFSIENF	9		0.004	17.1932	DHDDS	ENSG00000117682.17	ENST00000360009.6	ENSP00000353104.2
	SYPDNFLHI	9		0.009	17.1722	ATG5	ENSG00000057663.16	ENST00000635758.2	ENSP00000490493.1
	IYHDLEQSI	9		0.0685	17.1571	PACSIN2	ENSG00000100266.19	ENST00000263246.8	ENSP00000263246.3
	VYSQILRKL	9		0.0181	17.1408	NUP85	ENSG00000125450.11	ENST00000579298.5	ENSP00000462749.1
	RYVPRASYF	9		0.0061	17.1329	CCND3	ENSG00000112576.12	ENST00000414200.6	ENSP00000397545.2
	RYIRDAHTF	9		0.0026	17.0994	ARHGAP35	ENSG00000160007.18	ENST00000404338.7	ENSP00000385720.2
	IYAIVKEKY	9		0.2842	17.0913	EBPL	ENSG00000123179.14	ENST00000242827.11	ENSP00000242827.6
	TWTEVSYTF	9		0.0087	17.0794	FBXO6	ENSG00000116663.11	ENST00000376753.9	ENSP00000365944.4
	VYNPTPNSL	9		0.0085	17.0548	COL12A1	ENSG00000111799.21	ENST00000483888.6	ENSP00000421216.1
	RYYLKFNFL	9		0.0333	17.0431	KCTD12	ENSG00000178695.5	ENST00000377474.3	ENSP00000366694.2
	YYPNPPLVL	9		0.0318	17.0147	NT5DC1	ENSG00000178425.14	ENST00000319550.9	ENSP00000326858.3
	VYLPLTSHI	9		0.0047	16.8742	SNX8	ENSG00000106266.11	ENST00000222990.8	ENSP00000222990.3
	SYLDNFIKI	9		0.0093	16.7631	PAK4	ENSG00000130669.17	ENST00000593690.5	ENSP00000469413.1
	IYQQVRDEL	9		0.1053	16.7525	SATB2	ENSG00000119042.17	ENST00000443023.5	ENSP00000388764.1
	KYIQRQETI	9		0.0202	16.7366	MX1	ENSG00000157601.14	ENST00000398598.8	ENSP00000381599.3
	IFFENHPYF	9		0.0125	16.7366	MX1	ENSG00000157601.14	ENST00000398598.8	ENSP00000381599.3
	KFHPNSNYL	9		0.2234	16.7168	TAF5L	ENSG00000135801.9	ENST00000258281.6	ENSP00000258281.2
	NYQNVVHKL	9		0.0081	16.7154	ZMYM4	ENSG00000146463.11	ENST00000314607.10	ENSP00000322915.6
	YYEYNHDLF	9		0.0995	16.7093	SAV1	ENSG00000151748.14	ENST00000324679.4	ENSP00000324729.4
	VYSFGFERL	9		0.062	16.6042	SLC30A6	ENSG00000152683.14	ENST00000406369.2	ENSP00000384041.1
	KYMLKANLI	9	1xOxidation [M3]	0.0535	16.5104	NAA15	ENSG00000164134.13	ENST00000398947.1	ENSP00000381920.1
	VYPGYYLTF	9		0.0013	16.4947	MBOAT2	ENSG00000143797.12	ENST00000305997.8	ENSP00000302177.3
	RYVWWKKSL	9		0.2932	16.4897	UPF2	ENSG00000151461.20	ENST00000397053.6	ENSP00000380244.2
	GYIESVQHI	9		0.0253	16.4557	MGME1	ENSG00000125871.14	ENST00000377709.1	ENSP00000366938.1
	LYEQAFQLL	9		0.1038	16.4457	TRADD	ENSG00000102871.16	ENST00000486556.1	ENSP00000462591.1
	QYLRRLHYF	9		0.0059	16.4338	IQGAP3	ENSG00000183856.11	ENST00000361170.7	ENSP00000354451.2
	VYKVVGNLL	9		0.0718	16.4338	IQGAP3	ENSG00000183856.11	ENST00000361170.7	ENSP00000354451.2
	RYSRKGFLF	9		0.009	16.4334	SUPT5H	ENSG00000196235.14	ENST00000359191.10	ENSP00000352117.6
	SYGKINILL	9		0.046	16.3445	ASCC3	ENSG00000112249.14	ENST00000369162.7	ENSP00000358159.2
	NYLGAIESW	9		0.0277	16.3307	WARS2	ENSG00000116874.11	ENST00000235521.4	ENSP00000235521.4
	IYNKVTPTF	9		0.0011	16.3114	SPRED1	ENSG00000166068.13	ENST00000299084.9	ENSP00000299084.4
	EYVRVSEHF	9		0.0132	16.2336	ZC3HAV1	ENSG00000105939.13	ENST00000242351.10	ENSP00000242351.5
	KFHSEVAKF	9		0.0743	16.2305	GGA2	ENSG00000103365.15	ENST00000309859.8	ENSP00000311962.4
	IYNKIKQII	9		0.0481	16.2117	DLG3	ENSG00000082458.12	ENST00000542398.1	ENSP00000441393.1
	SYGDILHVI	9		0.0092	16.2117	DLG3	ENSG00000082458.12	ENST00000542398.1	ENSP00000441393.1
	QYSKRFNEF	9		0.0138	16.1773	PIP4K2B	ENSG00000276293.4	ENST00000619039.4	ENSP00000482548.1
	TYQDIFRDF	9		0.0094	16.173	ACAP2	ENSG00000114331.14	ENST00000326793.11	ENSP00000324287.6
	SYQSQINHI	9		0.0181	16.1487	DDX50	ENSG00000107625.13	ENST00000373585.8	ENSP00000362687.3
	LQPFIYYRF	9		0.1582	16.1377	TMEM33	ENSG00000109133.13	ENST00000504986.6	ENSP00000422473.1
	RYQTQPVTL	9		0.0166	16.115	SVIL	ENSG00000197321.14	ENST00000375398.6	ENSP00000364547.3
	RWMSLHHRF	9		0.0098	16.096	PAFAH1B3	ENSG00000079462.7	ENST00000262890.7	ENSP00000262890.2
	NYNRAFQVW	9		0.0636	16.0843	SLC44A3	ENSG00000143036.17	ENST00000529450.5	ENSP00000431836.1
	KYFLKPEVL	9		0.0347	16.0691	NCEH1	ENSG00000144959.10	ENST00000538775.5	ENSP00000442464.1
	VYCARFVEL	9		0.1363	15.9788	THOC2	ENSG00000125676.20	ENST00000438358.1	ENSP00000416639.1
	EYVVRTFTL	9		0.0977	15.8435	PTPRK	ENSG00000152894.14	ENST00000368215.7	ENSP00000357198.3
	QYEKLFHKW	9		0.0203	15.8415	ORC2	ENSG00000115942.9	ENST00000234296.7	ENSP00000234296.2
	FYTVIPHNF	9		0.0028	15.8202	PARP3	ENSG00000041880.14	ENST00000417220.6	ENSP00000395951.2
	GYIHVTQTF	9		0.0035	15.7946	NKG7	ENSG00000105374.10	ENST00000221978.10	ENSP00000221978.4
	HYAHLIKTF	9		0.0078	15.7924	DOCK1	ENSG00000150760.12	ENST00000280333.9	ENSP00000280333.6
	LYQEIIHYF	9		0.0009	15.7924	DOCK1	ENSG00000150760.12	ENST00000280333.9	ENSP00000280333.6
	VYIHHFDRI	9		0.0327	15.5685	MOB3A	ENSG00000172081.14	ENST00000357066.8	ENSP00000349575.2
	TYERGTYYF	9		0.0164	15.5481	AC092881.1	ENSG00000111596.12	ENST00000229195.7	ENSP00000229195.3
	VYVERAEVL	9		0.0898	15.542	BRAP	ENSG00000089234.16	ENST00000419234.9	ENSP00000403524.3
	YYAEVETRI	9		0.0558	15.5333	EXOC2	ENSG00000112685.14	ENST00000230449.9	ENSP00000230449.4
	VYTKANPTF	9		0.0032	15.4779	SPRED2	ENSG00000198369.10	ENST00000356388.9	ENSP00000348753.4
	IFHEVSQLI	9		0.1567	15.4367	XPO4	ENSG00000132953.16	ENST00000255305.10	ENSP00000255305.6
	NYKSHHLQL	9		0.1715	15.3744	CWF19L1	ENSG00000095485.18	ENST00000354105.10	ENSP00000326411.6
	VYLDKFIRL	9		0.0061	15.3363	GNL3L	ENSG00000130119.16	ENST00000360845.3	ENSP00000354091.2
	LYKELGEYF	9		0.018	15.3135	DIAPH1	ENSG00000131504.17	ENST00000389057.9	ENSP00000373709.6
	AYHNSPAYL	9		0.1615	15.3105	SMARCE1	ENSG00000073584.20	ENST00000644909.1	ENSP00000493649.1
	RYMQWRETM	9		0.0438	15.3015	ITPKC	ENSG00000086544.3	ENST00000263370.3	ENSP00000263370.1
	KYSPFVVSF	9		0.0007	15.3015	ITPKC	ENSG00000086544.3	ENST00000263370.3	ENSP00000263370.1
	KYLDNPNAL	9		0.0499	15.281	KANK2	ENSG00000197256.10	ENST00000586659.5	ENSP00000465650.1
	AYTTVLQEW	9		0.021	15.281	KANK2	ENSG00000197256.10	ENST00000586659.5	ENSP00000465650.1
	SYDPDFNQL	9		0.0814	15.2583	FTSJ1	ENSG00000068438.15	ENST00000348411.3	ENSP00000326948.2
	VYSAGVYRL	9		0.0141	15.2496	ANAPC2	ENSG00000176248.9	ENST00000323927.3	ENSP00000314004.2
	VQPRNWLLF	9		0.1451	15.2227	MPC1	ENSG00000060762.19	ENST00000360961.11	ENSP00000354223.6
	IYNQIAELW	9		0.0108	15.2214	SMPDL3B	ENSG00000130768.15	ENST00000373888.8	ENSP00000362995.4
	LYNHVKQLL	9		0.0578	15.2037	XPO5	ENSG00000124571.18	ENST00000265351.12	ENSP00000265351.7
	KYLESFLAF	9		0.0037	15.2037	XPO5	ENSG00000124571.18	ENST00000265351.12	ENSP00000265351.7
	NYGDYFNVF	9		0.0139	15.1808	SETX	ENSG00000107290.14	ENST00000224140.6	ENSP00000224140.5
	YYDPKHVIF	9		0.0039	15.1558	ABCF3	ENSG00000161204.11	ENST00000429586.6	ENSP00000411471.2
	SFKQRSDLF	9		0.2681	15.074	ZNF394	ENSG00000160908.15	ENST00000337673.7	ENSP00000337363.6
	KWLLYPTEI	9		0.3135	15.0546	ITGA3	ENSG00000005884.18	ENST00000320031.13	ENSP00000315190.8
	DYAELLQHF	9		0.0174	15.0518	VAC14	ENSG00000103043.15	ENST00000261776.10	ENSP00000261776.5
	NYIGLINRI	9		0.0555	15.035	EIF2AK2	ENSG00000055332.18	ENST00000233057.9	ENSP00000233057.4
	KYFLWVVKF	9		0.0198	14.9626	GRB2	ENSG00000177885.15	ENST00000316804.10	ENSP00000339007.4
	QYNPKFQTL	9		0.0043	14.9352	YY1AP1	ENSG00000163374.19	ENST00000295566.8	ENSP00000295566.4
	KYRARFFHL	9		0.178	14.8961	NOC4L	ENSG00000184967.7	ENST00000330579.6	ENSP00000328854.1
	KYFAQALKL	9		0.0348	14.8959	EMC2	ENSG00000104412.8	ENST00000220853.8	ENSP00000220853.3
	KGLKYFHHF	9		0.4792	14.8495	KIAA1324	ENSG00000116299.17	ENST00000369939.8	ENSP00000358955.3
	RYRQSMNNF	9		0.0793	14.8027	ADM	ENSG00000148926.10	ENST00000525063.2	ENSP00000435124.1
	MYLKTVDKF	9		0.0039	14.7855	TRAPPC2	ENSG00000196459.14	ENST00000380579.6	ENSP00000369953.1
	RYIYTTKTL	9		0.0451	14.7493	POLR3C	ENSG00000186141.9	ENST00000334163.4	ENSP00000334564.3
	VMTDVHRRF	9		0.3265	14.7279	NSMCE1	ENSG00000169189.17	ENST00000361439.9	ENSP00000355077.4
	VYAKLLHRY	9		0.1186	14.7005	FBXO31	ENSG00000103264.18	ENST00000311635.12	ENSP00000310841.4
	TYQEVAQKF	9		0.0014	14.6723	ADA2	ENSG00000093072.18	ENST00000648061.1	ENSP00000496894.1
	KFVETHPEF	9		0.0294	14.6723	ADA2	ENSG00000093072.18	ENST00000648061.1	ENSP00000496894.1
	AYTPFHAVL	9		0.0646	14.6667	INTS14	ENSG00000138614.15	ENST00000313182.6	ENSP00000326379.2
	KYLVLANML	9		0.1245	14.6306	COPS2	ENSG00000166200.15	ENST00000388901.10	ENSP00000373553.5
	QYQEAFQKL	9		0.0083	14.6198	GEMIN5	ENSG00000082516.9	ENST00000285873.8	ENSP00000285873.6
	TYRRHCQTF	9		0.1357	14.6198	GEMIN5	ENSG00000082516.9	ENST00000285873.8	ENSP00000285873.6
	VYYPVRHHL	9		0.005	14.5693	TRRAP	ENSG00000196367.13	ENST00000446306.7	ENSP00000403708.3
	RYFENPQVI	9		0.0138	14.5693	TRRAP	ENSG00000196367.13	ENST00000446306.7	ENSP00000403708.3
	TYADTLNHL	9		0.0244	14.5194	NBAS	ENSG00000151779.13	ENST00000281513.10	ENSP00000281513.5
	KYVTSAYQW	9		0.0193	14.5194	NBAS	ENSG00000151779.13	ENST00000281513.10	ENSP00000281513.5
	NYTDIKDYL	9		0.245	14.5052	NUDT12	ENSG00000112874.10	ENST00000230792.7	ENSP00000230792.2
	GYFGNPQKF	9		0.0074	14.4953	LAMA3	ENSG00000053747.16	ENST00000269217.10	ENSP00000269217.5
	SYLTIHHRI	9		0.0074	14.4149	ZNF12	ENSG00000164631.19	ENST00000405858.6	ENSP00000385939.1
	RYLHLAAKL	9		0.0672	14.3859	DHX29	ENSG00000067248.10	ENST00000621106.4	ENSP00000481966.1
	AYLDKSPQF	9		0.0061	14.3859	DHX29	ENSG00000067248.10	ENST00000621106.4	ENSP00000481966.1
	KYISGPHEL	9		0.0079	14.3787	CENPF	ENSG00000117724.13	ENST00000366955.8	ENSP00000355922.3
	RYLDEINLL	9		0.009	14.3405	GNA15	ENSG00000060558.3	ENST00000262958.3	ENSP00000262958.2
	LYQEILAQL	9		0.0432	14.3183	URB1	ENSG00000142207.7	ENST00000382751.4	ENSP00000372199.3
	YYLNEIQSF	9		0.0017	14.2988	SPATC1L	ENSG00000160284.15	ENST00000330205.10	ENSP00000333869.6
	AYGKDFHLI	9		0.0208	14.258	MIER1	ENSG00000198160.14	ENST00000355356.3	ENSP00000347514.3
	FYTAIAQAF	9		0.0284	14.2228	UBR5	ENSG00000104517.13	ENST00000520539.6	ENSP00000429084.1
	SYLTSASSL	9		0.176	14.2228	UBR5	ENSG00000104517.13	ENST00000520539.6	ENSP00000429084.1
	LYIQTDHLF	9		0.0044	14.2115	ADAM10	ENSG00000137845.15	ENST00000260408.8	ENSP00000260408.3
	RYFKTPRKF	9		0.0066	14.2047	CIZ1	ENSG00000148337.21	ENST00000415526.5	ENSP00000398011.1
	NYGLRTFLF	9		0.0204	14.1846	DOCK6	ENSG00000130158.14	ENST00000294618.12	ENSP00000294618.6
	RYQEKISAL	9		0.0577	14.1577	GOLGB1	ENSG00000173230.15	ENST00000393667.7	ENSP00000377275.3
	HYHPIVQRF	9		0.0015	14.1469	NOC3L	ENSG00000173145.11	ENST00000371361.3	ENSP00000360412.3
	VYSIVPQSW	9		0.0078	14.1198	LARP4	ENSG00000161813.22	ENST00000293618.12	ENSP00000293618.8
	AYSPAIQMF	9		0.0013	14.07	UGGT2	ENSG00000102595.20	ENST00000376747.8	ENSP00000365938.3
	PYSGSPANF	9		0.0497	14.0566	SHMT1	ENSG00000176974.20	ENST00000316694.8	ENSP00000318868.3
	KFVNKSYLL	9		0.1769	13.9926	SHQ1	ENSG00000144736.14	ENST00000325599.13	ENSP00000315182.8
	RYLDKTEQW	9		0.0047	13.9801	C4A	ENSG00000244731.8	ENST00000428956.7	ENSP00000396688.2
	VYNMYMHLI	9		0.0796	13.9224	AQR	ENSG00000021776.11	ENST00000156471.10	ENSP00000156471.5
	TYVSGTLRF	9		0.0075	13.861	CEPT1	ENSG00000134255.14	ENST00000615636.4	ENSP00000477632.1
	RYASINAHL	9		0.0369	13.8379	CSNK1A1	ENSG00000113712.18	ENST00000657001.1	ENSP00000499757.1
	LYESKLYKI	9		0.1145	13.8379	CSNK1A1	ENSG00000113712.18	ENST00000657001.1	ENSP00000499757.1
	DYIKRVPSI	9		0.1424	13.7565	THOC2	ENSG00000125676.20	ENST00000245838.13	ENSP00000245838.8
	QYNPHVHQL	9		0.0061	13.7529	DLG5	ENSG00000151208.17	ENST00000424842.5	ENSP00000394797.1
	AYDVLFHQW	9		0.0085	13.7041	MROH1	ENSG00000179832.17	ENST00000534366.5	ENSP00000436636.1
	KYNDNFFGL	9		0.0439	13.6227	UBR7	ENSG00000012963.15	ENST00000013070.11	ENSP00000013070.6
	RYPNRFKLW	9		0.0463	13.6063	CYB5R1	ENSG00000159348.13	ENST00000367249.9	ENSP00000356218.4
	RYRLVSNKL	9		0.1833	13.462	F8A1	ENSG00000277203.1	ENST00000610495.1	ENSP00000479624.1
	EYLENALKL	9		0.1132	13.462	GBP4	ENSG00000162654.9	ENST00000355754.7	ENSP00000359490.5
	NYTEIREKL	9		0.1535	13.4513	FAM193B	ENSG00000146067.16	ENST00000524677.5	ENSP00000432463.1
	AYATHPFKF	9		0.0033	13.4371	NCOA7	ENSG00000111912.20	ENST00000444128.2	ENSP00000407684.2
	VYAQVARLF	9		0.0034	13.3781	SIN3A	ENSG00000169375.15	ENST00000394949.8	ENSP00000378403.4
	KYITDVVKL	9		0.0227	13.3172	UTP20	ENSG00000120800.5	ENST00000261637.5	ENSP00000261637.4
	VYASDRATF	9		0.0093	13.2999	ECI2	ENSG00000198721.12	ENST00000380118.7	ENSP00000369461.3
	RYNEKCFKL	9		0.0692	13.2809	KLHL24	ENSG00000114796.16	ENST00000454652.6	ENSP00000395012.1
	YWMHVQNTF	9		0.013	13.2809	KLHL24	ENSG00000114796.16	ENST00000454652.6	ENSP00000395012.1
	IFSKFTSKF	9		0.0201	13.2611	MARK2	ENSG00000072518.20	ENST00000425897.2	ENSP00000415494.2
	TYAQRTQLF	9		0.0047	13.2283	MKLN1	ENSG00000128585.18	ENST00000352689.11	ENSP00000323527.6
	KYLIRKHRF	9		0.0509	13.2283	MKLN1	ENSG00000128585.18	ENST00000352689.11	ENSP00000323527.6
	YYLNKLHTF	9		0.0006	13.1372	FAM135A	ENSG00000082269.16	ENST00000361499.7	ENSP00000354913.3
	QYLPKLHTL	9		0.0029	13.1186	LGR6	ENSG00000133067.17	ENST00000255432.11	ENSP00000255432.7
	AYTDCIPQL	9		0.1422	12.989	KIFAP3	ENSG00000075945.13	ENST00000538366.5	ENSP00000444622.1
	VYVDKVEKM	9		0.0346	12.961	AMOT	ENSG00000126016.15	ENST00000304758.5	ENSP00000305557.1
	RYLSKATTL	9		0.0202	12.9562	CDC16	ENSG00000130177.16	ENST00000252458.6	ENSP00000252458.6
	AYLEAHETF	9		0.0026	12.9135	NUP107	ENSG00000111581.10	ENST00000539906.5	ENSP00000441448.1
	TYSIGFLRF	9		0.0069	12.8099	TMEM184B	ENSG00000198792.13	ENST00000361906.8	ENSP00000355210.3
	EYTLMRATF	9		0.1153	12.7778	IRS2	ENSG00000185950.9	ENST00000375856.5	ENSP00000365016.3
	IFTDVALKF	9		0.0213	12.7493	GTF3C4	ENSG00000125484.12	ENST00000372146.5	ENSP00000361219.4
	RYKLYQEMF	9		0.0326	12.741	DYNC1H1	ENSG00000197102.12	ENST00000360184.10	ENSP00000348965.4
	HYCTDPAKF	9		0.088	12.7076	GPN2	ENSG00000142751.15	ENST00000374135.9	ENSP00000363250.3
	RYKDTINKI	9		0.023	12.6634	ROCK1	ENSG00000067900.8	ENST00000399799.3	ENSP00000382697.1
	SYLDSIHFF	9		0.0009	12.5411	CREBBP	ENSG00000005339.14	ENST00000262367.9	ENSP00000262367.5
	VYQHLFTRI	9		0.0176	12.5368	AP5Z1	ENSG00000242802.9	ENST00000650310.1	ENSP00000497395.1
	KYIKDDFRF	9		0.0068	12.4912	RIOK3	ENSG00000101782.15	ENST00000577501.5	ENSP00000462548.1
	AYINRASLL	9		0.1419	12.4156	COPS4	ENSG00000138663.9	ENST00000511653.1	ENSP00000424655.1
	GYSEHFVEF	9		0.0065	12.3168	GMPR	ENSG00000137198.9	ENST00000259727.4	ENSP00000259727.4
	RYAVEILTW	9		0.0128	12.2488	UBR2	ENSG00000024048.10	ENST00000372901.1	ENSP00000361992.1
	SYIPTLSSF	9		0.0018	12.2359	LACC1	ENSG00000179630.11	ENST00000441843.5	ENSP00000391747.1
	RYSDSTFTF	9		0.0014	12.1646	PARP8	ENSG00000151883.18	ENST00000505697.6	ENSP00000422217.2
	GYPLWKVTF	9		0.024	12.1541	PNP	ENSG00000198805.11	ENST00000361505.9	ENSP00000354532.5
	RYIKKLAKW	9		0.0163	12.1242	CNDP2	ENSG00000133313.15	ENST00000579847.5	ENSP00000462311.1
	MYKLSSEQF	9		0.0197	12.1039	CHCHD6	ENSG00000159685.10	ENST00000290913.7	ENSP00000290913.3
	KYKDIQDKL	9		0.0573	12.0441	SMC6	ENSG00000163029.16	ENST00000448223.7	ENSP00000404092.2
	AYSVEHNQL	9		0.1892	12.0375	PRRC2C	ENSG00000117523.16	ENST00000367742.7	ENSP00000356716.3
	WYMDNPQNL	9		0.0562	12.0304	PLEKHA2	ENSG00000169499.15	ENST00000617275.5	ENSP00000482228.1
	VYTKTISLW	9		0.0174	12.025	MTMR1	ENSG00000063601.17	ENST00000445323.7	ENSP00000414178.2
	RYPGKFYRV	9		0.0511	11.9982	MAP3K20	ENSG00000091436.17	ENST00000409176.6	ENSP00000387259.2
	VYINEVRVI	9		0.05	11.9979	VIRMA	ENSG00000164944.12	ENST00000297591.10	ENSP00000297591.5
	IYGSVDRVI	9		0.2294	11.9979	VIRMA	ENSG00000164944.12	ENST00000297591.10	ENSP00000297591.5
	IYIGGQEHF	9		0.0027	11.9901	XDH	ENSG00000158125.10	ENST00000379416.4	ENSP00000368727.3
	VYSPKSPSL	9		0.0172	11.9782	MGRN1	ENSG00000102858.13	ENST00000399577.9	ENSP00000382487.4
	IYLLIHNNF	9		0.0094	11.9761	CD53	ENSG00000143119.14	ENST00000648608.1	ENSP00000497382.1
	VYLDYIRVI	9		0.0297	11.8817	NUP98	ENSG00000110713.17	ENST00000355260.7	ENSP00000347404.3
	TYDSVTDKF	9		0.0408	11.8521	USP34	ENSG00000115464.14	ENST00000398571.6	ENSP00000381577.2
	HYAALAHYF	9		0.0053	11.8463	RHPN2	ENSG00000131941.8	ENST00000254260.8	ENSP00000254260.2
	YYVWLQHTL	9		0.0217	11.8138	CFLAR	ENSG00000003402.20	ENST00000309955.8	ENSP00000312455.2
	FYTKRFQEL	9		0.0554	11.6551	PFAS	ENSG00000178921.14	ENST00000314666.11	ENSP00000313490.6
	RYMSHKLKI	9		0.0478	11.6341	GBP3	ENSG00000117226.12	ENST00000370481.9	ENSP00000359512.4
	KYPLLLQSI	9		0.0188	11.6337	ARHGEF1	ENSG00000076928.17	ENST00000378152.8	ENSP00000367394.3
	RYYHCAVTL	9		0.1122	11.625	KLHL23	ENSG00000213160.10	ENST00000392647.7	ENSP00000376419.2
	LYKSLNPNL	9		0.2428	11.5957	EMC1	ENSG00000127463.15	ENST00000375208.7	ENSP00000364354.3
	HYVEKPSTF	9		0.0078	11.5867	GMPPA	ENSG00000144591.18	ENST00000373917.7	ENSP00000363027.3
	KYFEVPSVL	9		0.0163	11.5457	ACTR10	ENSG00000131966.14	ENST00000254286.9	ENSP00000254286.4
	VYPRPIITW	9		0.0036	11.4762	HHLA2	ENSG00000114455.13	ENST00000619531.4	ENSP00000482187.1
	SYSGTFHSL	9		0.0117	11.4039	NBPF1	ENSG00000219481.10	ENST00000430580.6	ENSP00000474456.1
	IFNQNNHNF	9		0.0243	11.3862	PNISR	ENSG00000132424.16	ENST00000369239.10	ENSP00000358242.5
	SYTSVKENF	9		0.0066	11.3806	FAM120B	ENSG00000112584.13	ENST00000476287.3	ENSP00000417970.1
	VMPKKVFKI	9		0.1848	11.3638	XYLT1	ENSG00000103489.11	ENST00000261381.6	ENSP00000261381.6
	QYTQALEKF	9		0.0092	11.2727	ASAP2	ENSG00000151693.11	ENST00000281419.8	ENSP00000281419.3
	KYVESFRRF	9		0.0054	11.2698	HNMT	ENSG00000150540.14	ENST00000280097.5	ENSP00000280097.3
	RYQRLYVKF	9		0.0045	11.2053	PRR12	ENSG00000126464.14	ENST00000418929.7	ENSP00000394510.1
	TYDYNFHSF	9		0.0054	11.1165	ASH1L	ENSG00000116539.13	ENST00000392403.8	ENSP00000376204.3
	LYKFSADEF	9		0.1201	11.1075	ZBTB8OS	ENSG00000176261.15	ENST00000468695.5	ENSP00000417677.1
	SYADNILSF	9		0.0025	11.0813	WDR11	ENSG00000120008.16	ENST00000263461.11	ENSP00000263461.5
	RYLEKSIKM	9		0.0581	11.0464	NLN	ENSG00000123213.23	ENST00000502464.5	ENSP00000423214.1
	PYHPHPHVF	9		0.009	11.0204	FOXN3	ENSG00000053254.15	ENST00000345097.8	ENSP00000343288.4
	QYMERLQLL	9		0.0112	10.9935	MTX1	ENSG00000173171.14	ENST00000368376.7	ENSP00000357360.3
	NYVEVTRKW	9		0.0602	10.9935	MTX1	ENSG00000173171.14	ENST00000368376.7	ENSP00000357360.3
	VYHHLVETL	9		0.0106	10.9631	GGT5	ENSG00000099998.17	ENST00000398292.3	ENSP00000381340.3
	RYQFLEEAF	9		0.0506	10.8926	TRIM24	ENSG00000122779.18	ENST00000415680.6	ENSP00000390829.2
	IYIHAHNTI	9		0.0137	10.8838	IKBKE	ENSG00000263528.8	ENST00000581977.7	ENSP00000464030.1
	LYLGLFNRL	9		0.0673	10.88	SMARCAD1	ENSG00000163104.17	ENST00000457823.6	ENSP00000415576.2
	RYDSVINRL	9		0.0451	10.8779	PCF11	ENSG00000165494.11	ENST00000298281.8	ENSP00000298281.4
	RYFHWKMNL	9		0.0632	10.8771	GPR89A	ENSG00000117262.19	ENST00000462900.2	ENSP00000432248.1
	EYTRYLFAL	9		0.3407	10.8701	FARP2	ENSG00000006607.14	ENST00000627550.2	ENSP00000486597.1
	NYCESRYHF	9		0.0464	10.8681	GET4	ENSG00000239857.7	ENST00000265857.8	ENSP00000265857.3
	KYVSSVLSF	9		0.0043	10.8439	LTN1	ENSG00000198862.14	ENST00000614971.4	ENSP00000478783.1
	KYLLSSIQW	9		0.0219	10.8031	C1orf109	ENSG00000116922.14	ENST00000358011.8	ENSP00000350704.4
	TYMPHVHIL	9	1xOxidation [M3]	0.0026	10.7777	FBXO38	ENSG00000145868.16	ENST00000296701.10	ENSP00000296701.6
	RYLVISEKL	9		0.0254	10.7567	LRRC42	ENSG00000116212.15	ENST00000319223.8	ENSP00000318185.4
	SYATLLHVL	9		0.0234	10.7389	GPR39	ENSG00000183840.7	ENST00000329321.4	ENSP00000327417.3
	PYNPLWAQL	9		0.0583	10.6868	FNIP2	ENSG00000052795.13	ENST00000264433.11	ENSP00000264433.6
	KYFVPPQLF	9		0.0014	10.6751	B3GNT6	ENSG00000198488.10	ENST00000622824.1	ENSP00000484640.1
	KYVKIFDNF	9		0.0045	10.635	ZNF195	ENSG00000005801.18	ENST00000526601.5	ENSP00000435828.1
	VYTHSYLCF	9		0.0198	10.6117	ENTPD8	ENSG00000188833.9	ENST00000472938.5	ENSP00000420531.1
	RYPDNLKHL	9		0.0512	10.6062	CCDC59	ENSG00000133773.12	ENST00000256151.8	ENSP00000256151.7
	KYPHYFPLL	9		0.0063	10.5846	AC006538.1	ENSG00000172009.15	ENST00000307741.11	ENSP00000304467.5
	RYLERLIKL	9		0.0121	10.5846	AC006538.1	ENSG00000172009.15	ENST00000307741.11	ENSP00000304467.5
	IYIRYLYKL	9		0.0139	10.5825	DOCK5	ENSG00000147459.18	ENST00000276440.12	ENSP00000276440.7
	IYKHFSATL	9		0.0733	10.5825	DOCK5	ENSG00000147459.18	ENST00000276440.12	ENSP00000276440.7
	HYSHYISTF	9		0.0051	10.5825	DOCK5	ENSG00000147459.18	ENST00000276440.12	ENSP00000276440.7
	YYGQGFPSF	9		0.0022	10.5825	DOCK5	ENSG00000147459.18	ENST00000276440.12	ENSP00000276440.7
	LYQEIISYF	9		0.0028	10.5825	DOCK5	ENSG00000147459.18	ENST00000276440.12	ENSP00000276440.7
	KYVPAIAHL	9		0.0073	10.5555	CPVL	ENSG00000106066.15	ENST00000265394.10	ENSP00000265394.5
	RYLPKLKAF	9		0.0169	10.5448	CRY2	ENSG00000121671.11	ENST00000616623.4	ENSP00000478187.1
	KYLPALDEF	9		0.0042	10.5407	GEMIN4	ENSG00000179409.11	ENST00000319004.6	ENSP00000321706.5
	VFTEVANLF	9		0.0222	10.5334	SIN3B	ENSG00000127511.9	ENST00000248054.9	ENSP00000248054.4
	RYALIMHKL	9		0.0091	10.5313	ZBTB11	ENSG00000066422.4	ENST00000312938.4	ENSP00000326200.4
	QYLDVLHAL	9		0.023	10.5153	TBC1D7	ENSG00000145979.18	ENST00000379307.6	ENSP00000368609.2
	EYVRAVYRM	9		0.2226	10.5072	CYP4V2	ENSG00000145476.16	ENST00000378802.5	ENSP00000368079.4
	IYFIPRNVI	9		0.1762	10.4548	RSBN1	ENSG00000081019.13	ENST00000612242.4	ENSP00000479490.1
	NQEKHFYTF	9		0.4256	10.4405	DIS3	ENSG00000083520.15	ENST00000490646.1	ENSP00000436350.1
	IYNQVKQII	9		0.0475	10.411	DLG1	ENSG00000075711.21	ENST00000659716.1	ENSP00000499602.1
	SYMWTINNF	9		0.005	10.4036	SPOP	ENSG00000121067.19	ENST00000514121.6	ENSP00000424119.2
	VYKILSTHL	9		0.0857	10.3843	CLOCK	ENSG00000134852.15	ENST00000513440.6	ENSP00000426983.1
	EYVKFIGNF	9		0.1016	10.3843	CLOCK	ENSG00000134852.15	ENST00000513440.6	ENSP00000426983.1
	SYYSPSIGF	9		0.0205	10.3692	YTHDF2	ENSG00000198492.16	ENST00000373812.8	ENSP00000362918.3
	RYLEGTSCI	9		0.1287	10.3558	EPPK1	ENSG00000261150.2	ENST00000568225.2	ENSP00000456124.2
	VYQLRFQFL	9		0.0324	10.3287	POLR1A	ENSG00000068654.16	ENST00000263857.11	ENSP00000263857.6
	KYMDRAENI	9		0.0377	10.3137	MITD1	ENSG00000158411.11	ENST00000422537.6	ENSP00000413371.2
	IYTKLNQKI	9		0.021	10.2923	EXOC6	ENSG00000138190.16	ENST00000260762.10	ENSP00000260762.6
	AYSYVPPHW	9		0.0101	10.29	FAM168A	ENSG00000054965.10	ENST00000064778.8	ENSP00000064778.4
	QYTPHSHQF	9		0.0027	10.2795	RPTOR	ENSG00000141564.15	ENST00000306801.8	ENSP00000307272.3
	IYQKYIARF	9		0.0022	10.2758	CASZ1	ENSG00000130940.15	ENST00000377022.8	ENSP00000366221.3
	VYSKATNHF	9		0.0024	10.2758	CASZ1	ENSG00000130940.15	ENST00000377022.8	ENSP00000366221.3
	KYNQVNSHF	9		0.0065	10.2758	CASZ1	ENSG00000130940.15	ENST00000377022.8	ENSP00000366221.3
	KYKLKCSHF	9		0.2157	10.2758	CASZ1	ENSG00000130940.15	ENST00000377022.8	ENSP00000366221.3
	AYPTVKFYF	9		0.0076	10.274	DNAJC10	ENSG00000077232.18	ENST00000264065.12	ENSP00000264065.6
	VYTTTRSHL	9		0.2157	10.2733	CLPTM1L	ENSG00000049656.14	ENST00000320895.10	ENSP00000313854.5
	LYFESVRTF	9		0.0048	10.2174	TMBIM4	ENSG00000155957.17	ENST00000542724.5	ENSP00000441291.2
	TYDEIFYTL	9		0.0093	10.0784	EHD1	ENSG00000110047.18	ENST00000320631.8	ENSP00000320516.3
	KYLKEVLRI	9		0.0149	10.0784	CHKA	ENSG00000110721.12	ENST00000265689.9	ENSP00000265689.4
	LYLSKAERF	9		0.0065	10.0294	SPAG1	ENSG00000104450.12	ENST00000388798.6	ENSP00000373450.2
	RYRPDMPCF	9		0.0714	9.95416	DLGAP5	ENSG00000126787.13	ENST00000247191.7	ENSP00000247191.2
	TYGPSFPAF	9		0.0025	9.95371	RALGAPB	ENSG00000170471.15	ENST00000262879.11	ENSP00000262879.6
	TYITSVSRL	9		0.0426	9.93171	OSGIN2	ENSG00000164823.11	ENST00000297438.6	ENSP00000297438.2
	TYGIKHMKF	9		0.0173	9.85713	PIGK	ENSG00000142892.15	ENST00000445065.5	ENSP00000388854.1
	KYGALVNNF	9		0.0052	9.82446	NSUN4	ENSG00000117481.10	ENST00000307089.7	ENSP00000471937.1
	MYDSFWRQF	9		0.0185	9.80676	SESN1	ENSG00000080546.13	ENST00000356644.7	ENSP00000349061.7
	DYGEINQLL	9		0.2159	9.80676	SESN1	ENSG00000080546.13	ENST00000356644.7	ENSP00000349061.7
	TYESIFSHF	9		0.0066	9.68389	IL10RA	ENSG00000110324.10	ENST00000227752.7	ENSP00000227752.3
	NYLTKIYGL	9		0.1445	9.65005	PODN	ENSG00000174348.13	ENST00000312553.9	ENSP00000308315.5
	EYQKVGQSF	9		0.0225	9.6497	SNX18	ENSG00000178996.14	ENST00000381410.5	ENSP00000370817.4
	EYLDRNNKF	9		0.0534	9.57371	UBR1	ENSG00000159459.12	ENST00000290650.9	ENSP00000290650.4
	VYVKHNISF	9		0.0059	9.56031	AP3M2	ENSG00000070718.12	ENST00000396926.8	ENSP00000380132.3
	KYALLLQEL	9		0.0286	9.53974	PLEKHG4	ENSG00000196155.13	ENST00000427155.6	ENSP00000401118.2
	NYFRAGAHW	9		0.0831	9.44926	ABCC4	ENSG00000125257.16	ENST00000645237.2	ENSP00000494609.1
	TYGERFCYL	9		0.1785	9.44554	DPY19L4	ENSG00000156162.16	ENST00000414645.6	ENSP00000389630.2
	NYSPYVNYF	9		0.0028	9.44554	DPY19L4	ENSG00000156162.16	ENST00000414645.6	ENSP00000389630.2
	TYHIKNYII	9		0.154	9.43435	PPP4R3A	ENSG00000100796.17	ENST00000554684.5	ENSP00000450864.1
	KYAPRFNGF	9		0.0078	9.37497	USP32	ENSG00000170832.13	ENST00000300896.9	ENSP00000300896.3
	KYFAKHPRL	9		0.0541	9.36642	UTRN	ENSG00000152818.18	ENST00000367545.7	ENSP00000356515.3
	IYNSQREHF	9		0.0189	9.36518	SIPA1L1	ENSG00000197555.9	ENST00000555818.5	ENSP00000450832.1
	RYIDTHNRV	9		0.129	9.36088	PLK2	ENSG00000145632.15	ENST00000617412.1	ENSP00000478685.1
	AYAIIKEEL	9		0.1534	9.26799	ATAD2	ENSG00000156802.13	ENST00000287394.10	ENSP00000287394.5
	LYPEVFEKF	9		0.0012	9.26799	ATAD2	ENSG00000156802.13	ENST00000287394.10	ENSP00000287394.5
	VYAQKHQQL	9		0.0232	9.23385	TRIM33	ENSG00000197323.12	ENST00000358465.7	ENSP00000351250.2
	HYMSINDSF	9		0.0118	9.21649	BICD2	ENSG00000185963.14	ENST00000356884.11	ENSP00000349351.6
	IYQREWQRF	9		0.0043	9.20715	ACTR8	ENSG00000113812.14	ENST00000335754.8	ENSP00000336842.3
	FYHKYFNYL	9		0.055	9.12231	EXT2	ENSG00000151348.14	ENST00000343631.3	ENSP00000342656.3
	IYFEYSHAF	9		0.0022	9.09489	MSH3	ENSG00000113318.11	ENST00000658259.1	ENSP00000499617.1
	IYCHLDHNF	9		0.0243	9.09489	MSH3	ENSG00000113318.11	ENST00000658259.1	ENSP00000499617.1
	SYMKFLKKI	9		0.0488	9.01717	PCM1	ENSG00000078674.17	ENST00000325083.12	ENSP00000327077.8
	VYTDCSNKL	9		0.15	9.01616	PRR14L	ENSG00000183530.14	ENST00000327423.11	ENSP00000331845.6
	SYVGSLYVW	9		0.0254	8.98978	RCE1	ENSG00000173653.7	ENST00000309657.7	ENSP00000309163.3
	YYDYEIERF	9		0.0258	8.88498	ZC3H18	ENSG00000158545.15	ENST00000452588.6	ENSP00000416951.2
	TYMLVPAAL	9		0.0943	8.79988	ANO9	ENSG00000185101.13	ENST00000332826.7	ENSP00000332788.6
	KYAALFSQM	9		0.0872	8.7835	SAMD4B	ENSG00000179134.15	ENST00000598913.5	ENSP00000470237.1
	GYTSRWYHL	9		0.1004	8.77716	KDM1B	ENSG00000165097.15	ENST00000650836.1	ENSP00000499208.1
	PYTKVEESF	9		0.0412	8.77579	ALG12	ENSG00000182858.14	ENST00000330817.11	ENSP00000333813.5
	IYLDTHFRL	9		0.0074	8.75781	ZNFX1	ENSG00000124201.15	ENST00000396105.6	ENSP00000379412.1
	IYKAPSENW	9		0.0213	8.74009	DNMT1	ENSG00000130816.16	ENST00000359526.9	ENSP00000352516.3
	RYNPENNTW	9		0.022	8.6682	IVNS1ABP	ENSG00000116679.16	ENST00000367498.8	ENSP00000356468.3
	VFDPVTKLW	9		0.0658	8.6682	IVNS1ABP	ENSG00000116679.16	ENST00000367498.8	ENSP00000356468.3
	AYHNWRHAF	9		0.0553	8.66717	PDE5A	ENSG00000138735.16	ENST00000354960.8	ENSP00000347046.3
	IYNHITTRV	9		0.1704	8.58921	ADD1	ENSG00000087274.17	ENST00000446856.5	ENSP00000399828.2
	TYVTILPEL	9		0.0485	8.57657	XRN1	ENSG00000114127.10	ENST00000264951.8	ENSP00000264951.4
	EYLERAPEL	9		0.1951	8.57657	XRN1	ENSG00000114127.10	ENST00000264951.8	ENSP00000264951.4
	VYVEKISFL	9		0.0158	8.51272	LRRC8E	ENSG00000171017.11	ENST00000306708.11	ENSP00000306524.5
	VYGVSKETF	9		0.0081	8.5067	RHOBTB3	ENSG00000164292.13	ENST00000379982.8	ENSP00000369318.3
	HYQQHPLHL	9		0.037	8.50014	KIF1B	ENSG00000054523.17	ENST00000377086.5	ENSP00000366290.1
	RYLNKAFHI	9		0.0183	8.47051	NCAPD3	ENSG00000151503.12	ENST00000534548.6	ENSP00000433681.2
	ILGPPPPSF	9		0.1364	8.45128	MATR3	ENSG00000015479.18	ENST00000394805.7	ENSP00000378284.3
	RYEHIDHTF	9		0.0064	8.42736	CSF2RB	ENSG00000100368.14	ENST00000403662.8	ENSP00000384053.3
	TYMETYVYF	9		0.0022	8.38785	DNASE1L1	ENSG00000013563.14	ENST00000014935.7	ENSP00000014935.3
	KYEEMFPAF	9		0.0172	8.34642	NAPB	ENSG00000125814.17	ENST00000377026.4	ENSP00000366225.4
	DYMKTTSNF	9		0.0203	8.34145	NEMF	ENSG00000165525.18	ENST00000298310.10	ENSP00000298310.5
	PYVNNVPHL	9		0.0854	8.32109	MARS	ENSG00000166986.15	ENST00000537638.6	ENSP00000446168.2
	NYIMKIHNF	9		0.0043	8.31755	ADNP	ENSG00000101126.17	ENST00000645081.1	ENSP00000495540.1
	TYIPVPAKI	9		0.0036	8.31349	ST3GAL1	ENSG00000008513.16	ENST00000521180.5	ENSP00000428540.1
	QYQNYYAQW	9		0.0323	8.30917	TRNAU1AP	ENSG00000180098.9	ENST00000373830.4	ENSP00000362936.3
	AYVELVHHI	9		0.0056	8.29869	CDK5RAP1	ENSG00000101391.21	ENST00000473997.5	ENSP00000476857.1
	VYIHHFDSI	9		0.0278	8.28982	MOB3C	ENSG00000142961.14	ENST00000371940.1	ENSP00000361008.2
	SYIDVAVKL	9		0.017	8.26582	TXNDC16	ENSG00000087301.9	ENST00000281741.9	ENSP00000281741.4
	KYLINLETL	9		0.0319	8.23836	JAK2	ENSG00000096968.13	ENST00000381652.3	ENSP00000371067.3
	TYAPAIHQI	9		0.002	8.19156	ARID2	ENSG00000189079.17	ENST00000334344.11	ENSP00000335044.6
	LYNKITSRL	9		0.0733	8.17081	CLP1	ENSG00000172409.6	ENST00000533682.2	ENSP00000434995.1
	EYIRSLNQF	9		0.008	8.16156	RMC1	ENSG00000141452.9	ENST00000590868.5	ENSP00000467007.1
	LQPERYELW	9		0.2782	8.15927	KDM4B	ENSG00000127663.15	ENST00000536461.5	ENSP00000440495.1
	KYIIELNHM	9		0.0526	8.12094	YPEL3	ENSG00000090238.11	ENST00000398838.8	ENSP00000381818.4
	VYIDKVRSL	9		0.0199	8.11313	LMNB1	ENSG00000113368.12	ENST00000460265.5	ENSP00000486528.1
	KYVKVFHKF	9		0.0007	8.09669	ZNF92	ENSG00000146757.13	ENST00000328747.11	ENSP00000332595.7
	DYSSILQKF	9		0.0077	8.08296	FNBP1	ENSG00000187239.17	ENST00000443566.6	ENSP00000389117.3
	EYVEKFYRI	9		0.0259	8.0818	RAD50	ENSG00000113522.14	ENST00000378823.8	ENSP00000368100.4
	RYIKALETL	9		0.0088	8.0818	RAD50	ENSG00000113522.14	ENST00000378823.8	ENSP00000368100.4
	VYSQFITQL	9		0.0094	8.0818	RAD50	ENSG00000113522.14	ENST00000378823.8	ENSP00000368100.4
	SYITKPEKW	9		0.0102	8.06834	MANEA	ENSG00000172469.16	ENST00000358812.9	ENSP00000351669.4
	NYQKRFQNL	9		0.0611	8.01339	OGFR	ENSG00000060491.16	ENST00000370461.5	ENSP00000359491.1
	LYTEAIKFF	9		0.0155	7.97853	CLEC16A	ENSG00000038532.16	ENST00000409790.6	ENSP00000387122.1
	RYVQQLQRL	9		0.0226	7.94951	MRPL43	ENSG00000055950.16	ENST00000318364.12	ENSP00000315948.8
	NMTSVTNHF	9		0.4961	7.93123	RAD18	ENSG00000070950.10	ENST00000264926.7	ENSP00000264926.2
	PYCSPPMTF	9		0.0224	7.92144	HCFC1R1	ENSG00000103145.10	ENST00000574980.5	ENSP00000460639.1
	HYNWLIYHL	9		0.0365	7.90189	DHX36	ENSG00000174953.14	ENST00000496811.6	ENSP00000417078.1
	PYLFHVVTF	9		0.0118	7.87099	NF1	ENSG00000196712.17	ENST00000358273.8	ENSP00000351015.4
	VYKTIMEQF	9		0.0045	7.81996	BAIAP2	ENSG00000175866.15	ENST00000435091.7	ENSP00000413069.3
	YYLNDLDRI	9		0.1787	7.76483	GNAI3	ENSG00000065135.11	ENST00000369851.6	ENSP00000358867.4
	EYTRALFLL	9		0.1123	7.75873	MAU2	ENSG00000129933.21	ENST00000262815.13	ENSP00000262815.9
	VYTVHHVVW	9		0.0522	7.72661	MAST3	ENSG00000099308.10	ENST00000262811.10	ENSP00000262811.4
	RYTLQASTF	9		0.0214	7.71989	CUL1	ENSG00000055130.17	ENST00000662132.1	ENSP00000499276.1
	VYNSEYYHF	9		0.0011	7.71547	PTK7	ENSG00000112655.16	ENST00000481273.5	ENSP00000418754.1
	SYISRTNQL	9		0.0234	7.71125	AHCTF1	ENSG00000153207.15	ENST00000648844.1	ENSP00000497061.1
	TYLIQHQRI	9		0.0407	7.70794	ZNF184	ENSG00000096654.15	ENST00000377419.1	ENSP00000366636.1
	TYIQNFRFF	9		0.0044	7.6926	INPP5B	ENSG00000204084.13	ENST00000373027.5	ENSP00000362118.1
	TFTFSHATF	9		0.0994	7.68457	TRIM27	ENSG00000204713.11	ENST00000377199.4	ENSP00000366404.3
	RYIEELQKF	9		0.0011	7.5946	RALGPS1	ENSG00000136828.19	ENST00000259351.10	ENSP00000259351.5
	VYSTPTPFF	9		0.0031	7.57465	WAS	ENSG00000015285.10	ENST00000376701.4	ENSP00000365891.4
	VYKLHRETF	9		0.0742	7.5392	CCNE1	ENSG00000105173.14	ENST00000576532.1	ENSP00000460881.1
	IYPPKLHQF	9		0.0012	7.5392	CCNE1	ENSG00000105173.14	ENST00000576532.1	ENSP00000460881.1
	SYLLIHQRI	9		0.0193	7.52836	ZNF397	ENSG00000186812.13	ENST00000330501.12	ENSP00000331577.6
	KYQHLKAEF	9		0.0187	7.4894	EEA1	ENSG00000102189.16	ENST00000322349.12	ENSP00000317955.8
	RYGLVTNEI	9		0.1078	7.44631	IFIH1	ENSG00000115267.8	ENST00000649979.2	ENSP00000497271.1
	VYSKTQQSF	9		0.0024	7.43584	UBAP2L	ENSG00000143569.19	ENST00000271877.11	ENSP00000271877.8
	IYGSVWEKL	9		0.0175	7.41688	SAMD8	ENSG00000156671.14	ENST00000542569.6	ENSP00000438042.1
	AYIERMNYI	9		0.0535	7.37468	YES1	ENSG00000176105.14	ENST00000314574.5	ENSP00000324740.4
	SYIDLLQRF	9		0.0013	7.37414	WDR24	ENSG00000127580.17	ENST00000293883.9	ENSP00000293883.4
	PYADQVFRI	9		0.0718	7.31119	HELZ	ENSG00000198265.12	ENST00000358691.10	ENSP00000351524.5
	KYAQNGQLF	9		0.0052	7.31119	HELZ	ENSG00000198265.12	ENST00000358691.10	ENSP00000351524.5
	VYSLQEQHF	9		0.0084	7.30886	SLC30A7	ENSG00000162695.12	ENST00000357650.9	ENSP00000350278.4
	EYMAQHLVF	9		0.0233	7.23123	STRIP1	ENSG00000143093.15	ENST00000369795.8	ENSP00000358810.3
	RVQDKYFHI	9		0.8341	7.22448	ABLIM2	ENSG00000163995.20	ENST00000428004.6	ENSP00000389410.2
	YYIFIPSKF	9		0.0026	7.19198	DDX47	ENSG00000213782.7	ENST00000352940.8	ENSP00000319578.6
	KYKDAANLL	9		0.0484	7.18908	KLC1	ENSG00000126214.21	ENST00000557450.5	ENSP00000450648.1
	QYVTQINRL	9		0.0954	7.12962	PREX1	ENSG00000124126.14	ENST00000371941.4	ENSP00000361009.3
	VYNNNSSRF	9		0.0213	7.12108	MYO10	ENSG00000145555.15	ENST00000274203.13	ENSP00000274203.10
	AFKHKHHLI	9		0.6469	7.11059	ZEB2	ENSG00000169554.21	ENST00000303660.8	ENSP00000302501.4
	NYAWVYYHL	9		0.0406	7.07226	IFIT3	ENSG00000119917.14	ENST00000371811.4	ENSP00000360876.4
	RYLADLPTL	9		0.0275	7.06585	CEP85	ENSG00000130695.15	ENST00000453146.1	ENSP00000391790.1
	KYMEDVTQI	9		0.0173	7.0649	PPM1D	ENSG00000170836.11	ENST00000305921.7	ENSP00000306682.2
	RYLDASNEL	9		0.0559	7.03334	NEK4	ENSG00000114904.13	ENST00000233027.10	ENSP00000233027.5
	RYNPRTNQW	9		0.0172	7.01846	KLHL20	ENSG00000076321.11	ENST00000209884.5	ENSP00000209884.4
	SYNPLWLRI	9		0.015	7.01464	ASPM	ENSG00000066279.18	ENST00000367409.9	ENSP00000356379.4
	RYLWATVTI	9		0.0377	7.01464	ASPM	ENSG00000066279.18	ENST00000367409.9	ENSP00000356379.4
	IYPQVLHSL	9		0.0045	6.96958	AC124319.1	ENSG00000173821.19	ENST00000582970.5	ENSP00000464087.1
	EQIKEYHHL	9		1.1652	6.96958	AC124319.1	ENSG00000173821.19	ENST00000582970.5	ENSP00000464087.1
	TYVKEIEVW	9		0.0358	6.96958	AC124319.1	ENSG00000173821.19	ENST00000582970.5	ENSP00000464087.1
	KYIDFDHVF	9		0.0027	6.95637	CRAMP1	ENSG00000007545.15	ENST00000293925.9	ENSP00000293925.5
	VYADKLLNI	9		0.0118	6.95601	CTDSPL2	ENSG00000137770.14	ENST00000260327.9	ENSP00000260327.4
	IYVHDLLTF	9		0.0061	6.92869	VPS39	ENSG00000166887.15	ENST00000318006.9	ENSP00000326534.5
	AYVEWFNRL	9		0.0344	6.90936	RASGEF1B	ENSG00000138670.17	ENST00000509081.5	ENSP00000425393.1
	RYPSNLQLF	9		0.0017	6.90131	TEP1	ENSG00000129566.13	ENST00000262715.10	ENSP00000262715.5
	PYVGGLEEF	9		0.0597	6.90131	TEP1	ENSG00000129566.13	ENST00000262715.10	ENSP00000262715.5
	IYTRLLPAL	9		0.174	6.88662	ACY1	ENSG00000243989.9	ENST00000476351.5	ENSP00000417056.1
	KYMEDYHQF	9		0.0005	6.85753	PPL	ENSG00000118898.16	ENST00000345988.7	ENSP00000340510.2
	KYSKIKHLL	9		0.0091	6.79905	SCNN1B	ENSG00000168447.11	ENST00000343070.7	ENSP00000345751.2
	KYPLLLESI	9		0.0466	6.7798	ARHGEF11	ENSG00000132694.18	ENST00000361409.2	ENSP00000354644.2
	EYNNNFHVL	9		0.0774	6.77659	IPMK	ENSG00000151151.6	ENST00000373935.4	ENSP00000363046.3
	GYPEVALHF	9		0.005	6.75825	COPA	ENSG00000122218.16	ENST00000368069.7	ENSP00000357048.3
	YYEVHKELF	9		0.0441	6.75759	PRC1	ENSG00000198901.14	ENST00000442656.6	ENSP00000409549.2
	LYLLNTTKL	9		0.0714	6.73721	MLH1	ENSG00000076242.14	ENST00000455445.6	ENSP00000398272.2
	VYTDFAFRI	9		0.0366	6.71465	NOL9	ENSG00000162408.11	ENST00000377705.6	ENSP00000366934.5
	VYQNHVQHL	9		0.0069	6.69394	ARHGAP5	ENSG00000100852.13	ENST00000345122.8	ENSP00000371897.1
	RYTQDLGAF	9		0.2114	6.6358	CLCN2	ENSG00000114859.16	ENST00000434054.6	ENSP00000400425.2
	KFSPRPLKF	9		0.0148	6.61013	BRWD1	ENSG00000185658.13	ENST00000342449.7	ENSP00000344333.3
	KYLAKHSSI	9		0.1425	6.60827	MPP1	ENSG00000130830.15	ENST00000369534.8	ENSP00000358547.3
	IYQWVRDEL	9		0.1508	6.60573	SATB1	ENSG00000182568.17	ENST00000454909.6	ENSP00000399708.2
	TYKDTHRKF	9		0.0762	6.60136	IFT88	ENSG00000032742.17	ENST00000351808.9	ENSP00000261632.5
	KYIMTSAKL	9		0.0864	6.60136	IFT88	ENSG00000032742.17	ENST00000351808.9	ENSP00000261632.5
	QYSDINNRW	9		0.0494	6.5973	SPTBN2	ENSG00000173898.13	ENST00000529997.5	ENSP00000433593.1
	HYIERIQKL	9		0.0099	6.58596	KANK1	ENSG00000107104.18	ENST00000382303.5	ENSP00000371740.1
	AYIFIHRKW	9		0.0918	6.57905	LCLAT1	ENSG00000172954.13	ENST00000379509.7	ENSP00000368823.3
	RYISQPPLL	9		0.0072	6.52692	EDEM3	ENSG00000116406.19	ENST00000318130.13	ENSP00000318147.7
	YYEHVKARF	9		0.0315	6.49179	MLPH	ENSG00000115648.14	ENST00000264605.8	ENSP00000264605.3
	TYAEKLHRL	9		0.0099	6.48388	DST	ENSG00000151914.20	ENST00000652573.1	ENSP00000498983.1
	EYDLIVHQL	9		0.108	6.44864	VPS26A	ENSG00000122958.15	ENST00000263559.11	ENSP00000263559.6
	SYQRAFNEF	9		0.0054	6.35482	TNFAIP2	ENSG00000185215.9	ENST00000560869.5	ENSP00000452634.1
	AYSAKIALF	9		0.0062	6.34584	DPYD	ENSG00000188641.13	ENST00000370192.7	ENSP00000359211.3
	IYRPGSEGF	9		0.0304	6.33207	NEK3	ENSG00000136098.17	ENST00000611833.4	ENSP00000484086.1
	KYFDNSQSL	9		0.0152	6.32848	TTC17	ENSG00000052841.15	ENST00000299240.10	ENSP00000299240.5
	RFKNKAYLL	9		0.2653	6.32761	DICER1	ENSG00000100697.14	ENST00000556045.5	ENSP00000451041.1
	HYTYILEVF	9		0.0204	6.32153	SLC7A11	ENSG00000151012.13	ENST00000280612.9	ENSP00000280612.5
	AYMPQSRNL	9		0.0612	6.30859	CHST5	ENSG00000135702.14	ENST00000336257.7	ENSP00000338783.3
	VYDPLFSQL	9		0.0201	6.29426	SRRD	ENSG00000100104.13	ENST00000215917.11	ENSP00000215917.6
	QYVVDLTSF	9		0.0385	6.29077	NTPCR	ENSG00000135778.12	ENST00000366628.10	ENSP00000355587.4
	VYNANINLF	9		0.0025	6.26675	PKD2	ENSG00000118762.8	ENST00000237596.7	ENSP00000237596.2
	IYTNLNQKI	9		0.0304	6.25993	EXOC6B	ENSG00000144036.15	ENST00000272427.10	ENSP00000272427.6
	VYGFPVNQL	9		0.0467	6.25993	EXOC6B	ENSG00000144036.15	ENST00000272427.10	ENSP00000272427.6
	DYKRLFFRF	9		0.1027	6.24896	TRANK1	ENSG00000168016.14	ENST00000645898.1	ENSP00000494480.1
	VYSHVIQKL	9		0.0033	6.23989	SDS	ENSG00000135094.11	ENST00000257549.9	ENSP00000257549.4
	EQELIYFTF	9		1.1268	6.22601	RAPGEF5	ENSG00000136237.19	ENST00000344041.10	ENSP00000343656.6
	AYLNITKHL	9		0.0573	6.19274	POLK	ENSG00000122008.15	ENST00000514141.5	ENSP00000423526.1
	VYPPIRHHL	9		0.0075	6.14677	VPS37A	ENSG00000155975.10	ENST00000324849.9	ENSP00000318629.4
	VQPSLFYHL	9		0.2026	6.14274	MAP3K6	ENSG00000142733.17	ENST00000374040.7	ENSP00000363152.2
	AYTRAVMHF	9		0.0047	6.14252	ATR	ENSG00000175054.16	ENST00000350721.9	ENSP00000343741.4
	EYLKHHNRI	9		0.1628	6.12276	GZF1	ENSG00000125812.16	ENST00000377051.2	ENSP00000366250.2
	EYPKFLKRF	9		0.0262	6.12095	COL4A3BP	ENSG00000113163.16	ENST00000380494.10	ENSP00000369862.5
	RYSGNQVLF	9		0.0057	6.08277	RAPGEF6	ENSG00000158987.20	ENST00000509018.5	ENSP00000421684.1
	SFIIVHPSW	9		0.1118	6.08141	PRUNE2	ENSG00000106772.18	ENST00000428286.5	ENSP00000397425.1
	VFQPKSLEF	9		0.0068	6.08141	PRUNE2	ENSG00000106772.18	ENST00000428286.5	ENSP00000397425.1
	EYNTVASKF	9		0.045	6.07631	PARP14	ENSG00000173193.15	ENST00000474629.7	ENSP00000418194.2
	RYSPVLSRF	9		0.0012	6.07512	COG1	ENSG00000166685.12	ENST00000299886.9	ENSP00000299886.4
	SYDTITVHW	9		0.0111	6.0673	MID1	ENSG00000101871.14	ENST00000380779.5	ENSP00000370156.1
	EYDNFFQHL	9		0.1338	6.02206	CLASP1	ENSG00000074054.18	ENST00000409078.7	ENSP00000386442.3
	VYTHWEHPL	9		0.2239	5.99949	THADA	ENSG00000115970.18	ENST00000405006.8	ENSP00000385995.4
	VFYPYPQYF	9		0.0023	5.98368	HSDL1	ENSG00000103160.12	ENST00000219439.9	ENSP00000219439.4
	PYPQYFTQL	9		0.077	5.98368	HSDL1	ENSG00000103160.12	ENST00000219439.9	ENSP00000219439.4
	DYMTSPARL	9		0.1946	5.96937	ABI1	ENSG00000136754.17	ENST00000376138.7	ENSP00000365308.3
	VYTGLFYKL	9		0.0073	5.96047	NUDT6	ENSG00000170917.13	ENST00000304430.9	ENSP00000306070.5
	VYVERILLL	9		0.0089	5.95381	EARS2	ENSG00000103356.15	ENST00000563232.1	ENSP00000456218.1
	VYVQILQKL	9		0.0057	5.93148	ORC1	ENSG00000085840.13	ENST00000371566.1	ENSP00000360621.1
	RYLRVEHHF	9		0.0028	5.90212	ACACB	ENSG00000076555.15	ENST00000377848.7	ENSP00000367079.3
	KYIEGVSDF	9		0.0087	5.88976	IPP	ENSG00000197429.10	ENST00000396478.3	ENSP00000379739.3
	VYDPLSKRW	9		0.0269	5.88976	IPP	ENSG00000197429.10	ENST00000396478.3	ENSP00000379739.3
	PYNHQHEYF	9		0.0658	5.82903	FADS2	ENSG00000134824.14	ENST00000278840.9	ENSP00000278840.4
	QYEPLFHML	9		0.024	5.82718	PIK3CD	ENSG00000171608.15	ENST00000377346.8	ENSP00000366563.4
	TYISWKEEL	9		0.0517	5.82244	VPS13C	ENSG00000129003.18	ENST00000395898.3	ENSP00000379235.3
	TYIQKIFRM	9		0.0217	5.81653	ACOX3	ENSG00000087008.16	ENST00000356406.10	ENSP00000348775.4
	IYSTKLYRF	9		0.0022	5.80092	BTBD10	ENSG00000148925.10	ENST00000528120.5	ENSP00000435257.1
	SYQKVMALW	9		0.0167	5.76782	MACF1	ENSG00000127603.26	ENST00000671089.1	ENSP00000499399.1
	LYGRHFNYL	9		0.1117	5.75652	TENT4B	ENSG00000121274.12	ENST00000561678.5	ENSP00000455837.1
	LYNKIREDF	9		0.0952	5.68215	MX2	ENSG00000183486.13	ENST00000330714.8	ENSP00000333657.3
	KYIQRQQTI	9		0.0098	5.68215	MX2	ENSG00000183486.13	ENST00000330714.8	ENSP00000333657.3
	YYDPHQATF	9		0.0021	5.68022	PCNX1	ENSG00000100731.15	ENST00000304743.6	ENSP00000304192.2
	LYIVEPLKF	9		0.0052	5.66756	SUCO	ENSG00000094975.14	ENST00000610051.5	ENSP00000476704.1
	VYTRHMTWI	9		0.4244	5.64208	POLR1C	ENSG00000171453.20	ENST00000304004.7	ENSP00000307212.3
	SYLTIHKRI	9		0.0984	5.61368	ZNF558	ENSG00000167785.9	ENST00000301475.1	ENSP00000301475.1
	RYLDWIKKI	9		0.0232	5.57844	KLK8	ENSG00000129455.15	ENST00000600767.5	ENSP00000472016.1
	RYTDVTTVL	9		0.0379	5.55337	KIAA1549	ENSG00000122778.9	ENST00000440172.5	ENSP00000406661.1
	RYLHKPYLI	9		0.0052	5.53171	TTLL4	ENSG00000135912.11	ENST00000392102.6	ENSP00000375951.1
	NYIPYLTKL	9		0.012	5.51909	SAMD9	ENSG00000205413.8	ENST00000379958.3	ENSP00000369292.2
	QYAVLLNRF	9		0.0115	5.51358	NSUN3	ENSG00000178694.10	ENST00000314622.9	ENSP00000318986.4
	LYGRLQELF	9		0.0098	5.47005	KIAA1109	ENSG00000138688.15	ENST00000264501.8	ENSP00000264501.4
	IYIDRGVVF	9		0.0083	5.46806	TFIP11	ENSG00000100109.17	ENST00000405938.5	ENSP00000384297.1
	VYPLMKEYF	9		0.012	5.46806	TFIP11	ENSG00000100109.17	ENST00000405938.5	ENSP00000384297.1
	RYQTLYARF	9		0.0058	5.39754	SKA2	ENSG00000182628.13	ENST00000330137.12	ENSP00000333433.7
	PYMAKFVVF	9		0.0179	5.38137	ANK3	ENSG00000151150.22	ENST00000373827.6	ENSP00000362933.2
	SYSSTFHSL	9		0.0086	5.31039	NBPF26	ENSG00000273136.7	ENST00000609741.2	ENSP00000476257.1
	KYDEGLYRF	9		0.0053	5.30716	DCLRE1A	ENSG00000198924.8	ENST00000369305.1	ENSP00000358311.1
	NYTLVSHLI	9		0.0455	5.28678	MARS	ENSG00000166986.15	ENST00000262027.10	ENSP00000262027.5
	PYITEHTGF	9		0.1104	5.26513	INTS9	ENSG00000104299.15	ENST00000521777.5	ENSP00000430943.1
	VFVDSVPEF	9		0.0235	5.26513	INTS9	ENSG00000104299.15	ENST00000521777.5	ENSP00000430943.1
	AYVEKVERL	9		0.0429	5.2638	AMOTL2	ENSG00000114019.14	ENST00000514516.5	ENSP00000424765.1
	HYNMFNHHF	9		0.0089	5.25276	ZCCHC4	ENSG00000168228.15	ENST00000302874.9	ENSP00000303468.4
	KYLEETNSL	9		0.0234	5.21685	L3MBTL3	ENSG00000198945.7	ENST00000533560.5	ENSP00000437185.1
	NYPVWDTQF	9		0.0277	5.19786	TAF5	ENSG00000148835.11	ENST00000369839.4	ENSP00000358854.3
	VYLPNINKI	9		0.0031	5.18379	RHOBTB1	ENSG00000072422.17	ENST00000337910.10	ENSP00000338671.5
	SYLPISPTF	9		0.0007	5.18119	SLC23A2	ENSG00000089057.15	ENST00000338244.6	ENSP00000344322.1
	IYTWIEDHF	9		0.0218	5.17221	FOXM1	ENSG00000111206.12	ENST00000359843.7	ENSP00000352901.3
	EYLRQIFRL	9		0.0536	5.13498	SMPD4	ENSG00000136699.19	ENST00000409031.5	ENSP00000386531.1
	NYTPYKYNL	9		0.0744	5.01766	HGD	ENSG00000113924.12	ENST00000283871.10	ENSP00000283871.5
	RYAWIKRQL	9		0.1307	5.00497	VPS53	ENSG00000141252.20	ENST00000437048.7	ENSP00000401435.2
	VYKPAQNSW	9		0.0224	4.99844	KBTBD7	ENSG00000120696.8	ENST00000379483.3	ENSP00000368797.3
	VYNPMPFEL	9		0.0046	4.9859	TRAPPC9	ENSG00000167632.16	ENST00000648948.2	ENSP00000498020.1
	VYMNRVKEI	9		0.0801	4.97168	C1D	ENSG00000197223.11	ENST00000355848.7	ENSP00000348107.3
	SYIAHLRQL	9		0.0534	4.9122	MSC	ENSG00000178860.8	ENST00000325509.4	ENSP00000321445.4
	QYVDFHNQL	9		0.0552	4.91082	ERCC5	ENSG00000134899.21	ENST00000652225.1	ENSP00000498881.1
	KYGKVFHKF	9		0.0008	4.88115	ZNF93	ENSG00000184635.15	ENST00000343769.5	ENSP00000342002.4
	QYVNEVFNF	9		0.0057	4.82863	GRAMD1B	ENSG00000023171.18	ENST00000635736.1	ENSP00000490062.1
	QYQFLHHTL	9		0.018	4.82622	PTPN7	ENSG00000143851.15	ENST00000495688.5	ENSP00000420506.1
	SYLQAANAL	9		0.1627	4.77435	COL6A3	ENSG00000163359.15	ENST00000295550.8	ENSP00000295550.4
	IYPYIRTLL	9		0.0846	4.7661	VPS8	ENSG00000156931.15	ENST00000446204.6	ENSP00000405483.2
	DYIKNLPMW	9		0.0538	4.73993	RNF103	ENSG00000239305.7	ENST00000237455.5	ENSP00000237455.4
	KYLEHPLLL	9		0.0043	4.6538	TTL	ENSG00000114999.8	ENST00000233336.7	ENSP00000233336.5
	KYNKILNKY	9		0.2288	4.65307	DOCK2	ENSG00000134516.17	ENST00000520908.6	ENSP00000429283.2
	AYTLLLHTW	9		0.0151	4.65307	DOCK2	ENSG00000134516.17	ENST00000520908.6	ENSP00000429283.2
	KYFLWEEKF	9		0.0073	4.60079	GRAP	ENSG00000154016.13	ENST00000284154.9	ENSP00000284154.5
	NYGDQVQHF	9		0.0077	4.60079	GRAP	ENSG00000154016.13	ENST00000284154.9	ENSP00000284154.5
	NYSYLHCEW	9		0.2982	4.57954	CHD8	ENSG00000100888.13	ENST00000643469.1	ENSP00000495070.1
	KFAEEFYSF	9		0.0067	4.56534	CDCA7L	ENSG00000164649.20	ENST00000406877.8	ENSP00000383986.3
	NYVPVNHFW	9		0.0101	4.55905	IFT140	ENSG00000187535.14	ENST00000426508.7	ENSP00000406012.2
	KYPVHIYRL	9		0.0078	4.54832	FSBP	ENSG00000265817.3	ENST00000611249.2	ENSP00000483397.1
	KYTEIHPEM	9		0.0545	4.51118	CD38	ENSG00000004468.13	ENST00000226279.8	ENSP00000226279.2
	VYDTVFKHF	9		0.0053	4.49199	SP140L	ENSG00000185404.16	ENST00000444636.5	ENSP00000395195.1
	EYVKFLHKF	9		0.0036	4.49182	ZNF506	ENSG00000081665.14	ENST00000540806.7	ENSP00000440625.1
	VYCIGQRKF	9		0.1085	4.46643	NCK1	ENSG00000158092.7	ENST00000481752.6	ENSP00000417273.1
	NYITAALKL	9		0.1203	4.45592	AC098582.1	ENSG00000287542.1	ENST00000512194.2	ENSP00000421021.2
	DYAKNLAKL	9		0.1728	4.44726	AC005747.1	ENSG00000007237.18	ENST00000580865.5	ENSP00000463873.1
	KYQIINEEF	9		0.0066	4.42664	HPS3	ENSG00000163755.8	ENST00000296051.6	ENSP00000296051.2
	KYSHFQHLL	9		0.0122	4.42664	HPS3	ENSG00000163755.8	ENST00000296051.6	ENSP00000296051.2
	IYEPLHTHW	9		0.0109	4.41983	PAQR7	ENSG00000182749.5	ENST00000374296.3	ENSP00000363414.3
	RYKEKVAEL	9		0.0759	4.37903	KAT7	ENSG00000136504.12	ENST00000424009.6	ENSP00000398961.2
	TYGNTREPL	9		0.8719	4.37903	KAT7	ENSG00000136504.12	ENST00000424009.6	ENSP00000398961.2
	VFQHYHAKF	9		0.0658	4.35731	SCAP	ENSG00000114650.20	ENST00000648151.1	ENSP00000497087.1
	IYRAQLELF	9		0.0197	4.29217	FAM126B	ENSG00000155744.9	ENST00000418596.7	ENSP00000393667.2
	KYSSGFRNI	9		0.0808	4.28852	ATM	ENSG00000149311.18	ENST00000278616.8	ENSP00000278616.4
	KYLNWDAVF	9		0.0289	4.28852	ATM	ENSG00000149311.18	ENST00000278616.8	ENSP00000278616.4
	IYNRKSVLL	9		0.0476	4.28852	ATM	ENSG00000149311.18	ENST00000278616.8	ENSP00000278616.4
	TYLEKAVEV	9		0.2187	4.28852	ATM	ENSG00000149311.18	ENST00000278616.8	ENSP00000278616.4
	RYQEVDRRF	9		0.0112	4.28353	YTHDC1	ENSG00000083896.12	ENST00000355665.7	ENSP00000347888.3
	RFEEAHFTF	9		0.0219	4.24038	PIAS3	ENSG00000131788.16	ENST00000393045.7	ENSP00000376765.2
	EYNSDLHQF	9		0.0137	4.21338	BUB1	ENSG00000169679.15	ENST00000302759.11	ENSP00000302530.6
	TYIDKSTQL	9		0.0365	4.20484	C10orf88	ENSG00000119965.13	ENST00000481909.2	ENSP00000419126.1
	KYHQVDVRF	9		0.0086	4.18963	PPP1R36	ENSG00000165807.8	ENST00000298705.6	ENSP00000298705.1
	NYSSAVQKF	9		0.0051	4.18727	OPHN1	ENSG00000079482.13	ENST00000355520.6	ENSP00000347710.5
	KYGLGFQII	9		0.1269	4.1839	PTPN13	ENSG00000163629.13	ENST00000316707.10	ENSP00000322675.6
	VYQSKPATL	9		0.0122	4.17618	C17orf80	ENSG00000141219.15	ENST00000268942.12	ENSP00000268942.8
	TYLEKAIKI	9		0.0206	4.17297	USP7	ENSG00000187555.15	ENST00000344836.9	ENSP00000343535.4
	KYLKVFYKF	9		0.0014	4.15888	ZNF91	ENSG00000167232.14	ENST00000300619.12	ENSP00000300619.6
	PYLGQAPFL	9		0.1656	4.1278	SYNRG	ENSG00000275066.5	ENST00000612223.5	ENSP00000483453.1
	LYRGSTSTF	9		0.0852	4.12514	ITGB6	ENSG00000115221.12	ENST00000283249.7	ENSP00000283249.2
	RYLIVHQQI	9		0.0117	4.10806	ZNF432	ENSG00000256087.7	ENST00000221315.10	ENSP00000221315.4
	RYDNVTILF	9		0.0074	4.07229	GUCY1B1	ENSG00000061918.13	ENST00000264424.12	ENSP00000264424.8
	RYCGHRFHL	9		0.1779	4.06398	DMXL1	ENSG00000172869.14	ENST00000311085.8	ENSP00000309690.8
	SYAELIMKL	9		0.0132	4.05702	EPG5	ENSG00000152223.15	ENST00000282041.11	ENSP00000282041.4
	LYQHIKTGF	9		0.0566	4.02988	MON2	ENSG00000061987.16	ENST00000393630.8	ENSP00000377250.4
	FYSRLLQKF	9		0.0046	4.00917	ZWILCH	ENSG00000174442.12	ENST00000307897.10	ENSP00000311429.5
	RYPGHVPNF	9		0.0018	3.99673	MROH6	ENSG00000204839.9	ENST00000398882.8	ENSP00000381857.3
	TYLTNHLRL	9		0.0482	3.9674	ZNF697	ENSG00000143067.5	ENST00000421812.3	ENSP00000396857.2
	EYLRFLQTI	9		0.0273	3.93516	ITPR2	ENSG00000123104.12	ENST00000381340.8	ENSP00000370744.3
	RYQKLIVQI	9		0.0102	3.85113	CHN2	ENSG00000106069.22	ENST00000412711.6	ENSP00000486515.1
	VYIHRTDRL	9		0.0555	3.84604	AHI1	ENSG00000135541.21	ENST00000457866.6	ENSP00000388650.2
	VYTLLTTHL	9		0.029	3.8294	C11orf80	ENSG00000173715.16	ENST00000642265.1	ENSP00000494645.1
	KYVKGLISI	9		0.0479	3.82392	WDR35	ENSG00000118965.14	ENST00000281405.8	ENSP00000281405.4
	AYCLKYEKF	9		0.0574	3.81764	ASB3	ENSG00000115239.22	ENST00000263634.7	ENSP00000263634.2
	RYLELISSI	9		0.0205	3.80007	IFT122	ENSG00000163913.11	ENST00000507564.5	ENSP00000425536.1
	TMLGKFYHF	9		0.0873	3.80007	IFT122	ENSG00000163913.11	ENST00000507564.5	ENSP00000425536.1
	SYNPITHQL	9		0.0025	3.80007	IFT122	ENSG00000163913.11	ENST00000507564.5	ENSP00000425536.1
	KYGNLSNYL	9		0.1072	3.79466	FLT1	ENSG00000102755.12	ENST00000282397.9	ENSP00000282397.4
	VYVAGAPRF	9		0.007	3.79224	ITGA11	ENSG00000137809.17	ENST00000423218.6	ENSP00000403392.2
	SFSTVHEKF	9		0.0219	3.77887	WDR36	ENSG00000134987.11	ENST00000612402.4	ENSP00000479950.1
	AYGNVFSAF	9		0.0209	3.77887	WDR36	ENSG00000134987.11	ENST00000612402.4	ENSP00000479950.1
	SYPTFFPRF	9		0.0021	3.77023	HLTF	ENSG00000071794.16	ENST00000392912.6	ENSP00000376644.2
	TYLSIIHSL	9		0.0045	3.76014	MPRIP	ENSG00000133030.21	ENST00000313485.10	ENSP00000317786.6
	YYHKVVIRL	9		0.0193	3.73976	EP400	ENSG00000183495.13	ENST00000389561.6	ENSP00000374212.2
	IYKIDFVRF	9		0.0145	3.70564	UNC119	ENSG00000109103.11	ENST00000335765.8	ENSP00000337040.3
	YYAKEIHKF	9		0.0007	3.68434	TGFB3	ENSG00000119699.7	ENST00000238682.7	ENSP00000238682.3
	AYSRVQYQF	9		0.0024	3.67667	BCAR3	ENSG00000137936.18	ENST00000260502.11	ENSP00000260502.6
	KYPVEWAKF	9		0.0055	3.65958	ZC2HC1A	ENSG00000104427.12	ENST00000263849.9	ENSP00000263849.3
	VFLLKPLKW	9		0.0838	3.58388	CHMP7	ENSG00000147457.14	ENST00000397677.6	ENSP00000380794.1
	VYPEEHSRW	9		0.0249	3.56062	RSRP1	ENSG00000117616.18	ENST00000431849.3	ENSP00000391510.3
	KYVKVFHQF	9		0.0007	3.53949	ZNF486	ENSG00000256229.8	ENST00000335117.9	ENSP00000335042.7
	TYAEISQAF	9		0.004	3.50811	SLC2A9	ENSG00000109667.12	ENST00000264784.8	ENSP00000264784.3
	PYPPPPPEF	9		0.0069	3.49424	WBP2	ENSG00000132471.12	ENST00000591399.5	ENSP00000467579.1
	SYRNSLDSF	9		0.0814	3.44565	ZNF326	ENSG00000162664.17	ENST00000340281.9	ENSP00000340796.4
	SYVHKVPSF	9		0.004	3.42768	MED13L	ENSG00000123066.8	ENST00000281928.8	ENSP00000281928.3
	KYNANFVTF	9		0.0016	3.42277	KDM2A	ENSG00000173120.15	ENST00000529006.7	ENSP00000432786.1
	KYQEYTNEL	9		0.0277	3.40751	TBK1	ENSG00000183735.10	ENST00000331710.10	ENSP00000329967.5
	TYVRWYTQL	9		0.0521	3.39718	CLCC1	ENSG00000121940.15	ENST00000356970.6	ENSP00000349456.2
	KYNSSINKW	9		0.0236	3.39135	KLHL6	ENSG00000172578.12	ENST00000468734.1	ENSP00000433734.1
	QYARIWNAL	9		0.1432	3.3702	HEATR6	ENSG00000068097.14	ENST00000184956.10	ENSP00000184956.5
	TYLDKIKKF	9		0.0058	3.35959	SYNE2	ENSG00000054654.16	ENST00000358025.7	ENSP00000350719.3
	TYVENLRLL	9		0.0305	3.35959	SYNE2	ENSG00000054654.16	ENST00000358025.7	ENSP00000350719.3
	VYRRDQLHF	9		0.0435	3.33353	HOMEZ	ENSG00000215271.7	ENST00000357460.6	ENSP00000350049.4
	TYSKKHFRI	9		0.051	3.32464	CHEK2	ENSG00000183765.22	ENST00000402731.5	ENSP00000384835.1
	EYVSQHLVF	9		0.0406	3.31282	STRIP2	ENSG00000128578.10	ENST00000249344.7	ENSP00000249344.2
	KYVKVFHKY	9		0.0542	3.30592	ZNF708	ENSG00000182141.10	ENST00000356929.3	ENSP00000349401.2
	EFVAKGHLF	9		0.1996	3.29925	MED18	ENSG00000130772.14	ENST00000373842.9	ENSP00000362948.4
	KYGIVQEFF	9		0.0093	3.29385	SOGA1	ENSG00000149639.15	ENST00000237536.9	ENSP00000237536.4
	LYSHHFQRF	9		0.0087	3.2751	PRPF39	ENSG00000185246.17	ENST00000355765.10	ENSP00000348010.6
	RFIGATANF	9		0.0477	3.24995	RNASEH2C	ENSG00000172922.9	ENST00000534482.6	ENSP00000432081.2
	YFHDRVASF	9		0.0599	3.23666	MIOS	ENSG00000164654.16	ENST00000340080.9	ENSP00000339881.4
	TYKPNPNQI	9		0.0304	3.23143	MTA3	ENSG00000057935.13	ENST00000405592.5	ENSP00000383973.1
	LYHAISNHL	9		0.0955	3.18894	TTI2	ENSG00000129696.12	ENST00000431156.6	ENSP00000411169.2
	LYPPRQPTF	9		0.0027	3.1088	SIGLEC1	ENSG00000088827.12	ENST00000344754.5	ENSP00000341141.4
	SYAPRHVTL	9		0.0112	3.1088	SIGLEC1	ENSG00000088827.12	ENST00000344754.5	ENSP00000341141.4
	RYTTEFHEL	9		0.015	3.09832	WEE1	ENSG00000166483.11	ENST00000450114.7	ENSP00000402084.2
	TYNDQSITF	9		0.0054	3.08787	IL33	ENSG00000137033.11	ENST00000381434.7	ENSP00000370842.3
	LYQDGVFKF	9		0.0022	3.07592	AKTIP	ENSG00000166971.17	ENST00000300245.8	ENSP00000300245.4
	LYEKDIQLF	9		0.0241	3.07592	AKTIP	ENSG00000166971.17	ENST00000300245.8	ENSP00000300245.4
	VYKEAMNHL	9		0.0302	3.07088	DHFR2	ENSG00000178700.7	ENST00000314636.2	ENSP00000319170.2
	IYLDLPQNF	9		0.001	2.92954	RNF14	ENSG00000013561.18	ENST00000507163.5	ENSP00000422527.1
	LYRLQFNEF	9		0.1323	2.92283	ARL4A	ENSG00000122644.13	ENST00000356797.7	ENSP00000349250.3
	VYFGDPVSL	9		0.0276	2.92006	GNPAT	ENSG00000116906.13	ENST00000366647.9	ENSP00000355607.4
	KYVKVFDKF	9		0.0034	2.91365	ZNF107	ENSG00000196247.11	ENST00000395391.1	ENSP00000378789.1
	SYAKGLQKL	9		0.0186	2.90478	NOSTRIN	ENSG00000163072.15	ENST00000317647.11	ENSP00000318921.7
	IYQFIMDRF	9		0.0122	2.87216	FOXL1	ENSG00000176678.5	ENST00000320241.4	ENSP00000326272.3
	RYAPSLHEL	9		0.0037	2.84103	TCAIM	ENSG00000179152.20	ENST00000342649.9	ENSP00000341539.4
	VYTSVQAQY	9		0.3027	2.827	AAK1	ENSG00000115977.19	ENST00000606389.5	ENSP00000485350.1
	RYRGLFHHI	9		0.0542	2.81921	MLYCD	ENSG00000103150.6	ENST00000262430.6	ENSP00000262430.4
	SYIQRLVQI	9		0.0142	2.76192	SAMHD1	ENSG00000101347.9	ENST00000646904.1	ENSP00000494823.1
	AYSPRHYVI	9		0.0333	2.73411	ALG14	ENSG00000172339.10	ENST00000370205.6	ENSP00000359224.4
	KYARVVQKL	9		0.0059	2.70878	TBP	ENSG00000112592.14	ENST00000230354.10	ENSP00000230354.5
	IYKDSSTFL	9		0.0775	2.66957	METTL14	ENSG00000145388.15	ENST00000388822.10	ENSP00000373474.3
	RYQTKFRHL	9		0.0887	2.66878	CEP89	ENSG00000121289.18	ENST00000586984.6	ENSP00000465141.1
	IFLNKTFQW	9		0.0262	2.57882	ALG10	ENSG00000139133.7	ENST00000266483.7	ENSP00000266483.2
	VYERELQTF	9		0.0106	2.56259	EEF1AKMT2	ENSG00000203791.15	ENST00000368836.7	ENSP00000357829.2
	RYVDKVSNL	9		0.0306	2.53339	ALKBH6	ENSG00000239382.10	ENST00000378875.7	ENSP00000368152.3
	RYLNKSFVL	9		0.0373	2.48725	ANKEF1	ENSG00000132623.16	ENST00000378392.6	ENSP00000367644.1
	VYSDYLQTI	9		0.0057	2.42959	PCED1B	ENSG00000179715.13	ENST00000432328.2	ENSP00000396040.1
	IYNGDMEKI	9		0.1535	2.40998	BNIP3	ENSG00000176171.11	ENST00000368636.8	ENSP00000357625.5
	TYLKRYNKI	9		0.0433	2.40725	ARMC9	ENSG00000135931.17	ENST00000614261.4	ENSP00000484241.1
	RYMNHMQSL	9		0.0187	2.33616	ARIH1	ENSG00000166233.15	ENST00000379887.9	ENSP00000369217.4
	TYDNVHQQF	9		0.0055	2.31103	ARHGAP24	ENSG00000138639.18	ENST00000395183.6	ENSP00000378610.2
	IYIINVHSM	9		0.0272	2.26003	DENND3	ENSG00000105339.10	ENST00000424248.2	ENSP00000410594.1
	AYLTHHQRI	9		0.0908	2.2434	ZFP69	ENSG00000187815.10	ENST00000372706.6	ENSP00000361791.1
	KYQPRVHII	9		0.0066	2.20942	TBX20	ENSG00000164532.10	ENST00000408931.3	ENSP00000386170.3
	DYAIWNTKF	9		0.0712	2.19306	FANCB	ENSG00000181544.15	ENST00000452869.1	ENSP00000397849.1
	EQPYKWEKF	9		0.5648	2.18894	ZNF254	ENSG00000213096.10	ENST00000357002.4	ENSP00000349494.3
	SYIEVSHGL	9		0.0316	2.17455	SYNPO2	ENSG00000172403.11	ENST00000504178.1	ENSP00000425496.1
	NYNPHPRGW	9		0.2193	2.17455	SYNPO2	ENSG00000172403.11	ENST00000504178.1	ENSP00000425496.1
	RYDPHLNRW	9		0.0184	2.13741	KLHL26	ENSG00000167487.12	ENST00000300976.9	ENSP00000300976.3
	KYLQILTSL	9		0.019	2.13496	TMEM104	ENSG00000109066.13	ENST00000335464.9	ENSP00000334849.5
	IYTFPHASF	9		0.0101	2.13345	BTN3A3	ENSG00000111801.16	ENST00000361232.7	ENSP00000355238.3
	TYEAQFFGF	9		0.0574	2.11826	MIS12	ENSG00000167842.15	ENST00000611091.4	ENSP00000484532.1
	KYITTTLFL	9		0.0306	2.09351	SLC4A11	ENSG00000088836.14	ENST00000474451.5	ENSP00000476859.1
	KYVKIVEKW	9		0.0083	2.08407	RWDD3	ENSG00000122481.17	ENST00000263893.10	ENSP00000263893.6
	KYTKNIVSW	9		0.0096	2.06373	ARHGAP29	ENSG00000137962.13	ENST00000260526.11	ENSP00000260526.6
	FYIHHPVHL	9		0.0158	2.04633	ALMS1	ENSG00000116127.18	ENST00000652487.1	ENSP00000499118.1
	VYSHLKSVL	9		0.1882	2.00718	INTS11	ENSG00000127054.20	ENST00000421495.6	ENSP00000464436.1
	VFKEKHHSW	9		0.153	1.87593	RNASEH2B	ENSG00000136104.20	ENST00000422660.6	ENSP00000389877.1
	KYVKVFNKF	9		0.0017	1.85285	ZNF675	ENSG00000197372.9	ENST00000359788.8	ENSP00000352836.3
	KYTDWTEFL	9		0.0518	1.85165	SFMBT2	ENSG00000198879.11	ENST00000397167.5	ENSP00000380353.1
	EYRKVFENF	9		0.0584	1.8387	IGF1R	ENSG00000140443.15	ENST00000649865.1	ENSP00000496919.1
	VYTSGVYHI	9		0.0076	1.82793	TNS2	ENSG00000111077.17	ENST00000314250.10	ENSP00000319684.6
	RWMDQRLVF	9		0.0754	1.82688	GABRP	ENSG00000094755.17	ENST00000265294.9	ENSP00000265294.4
	VYEYVVERF	9		0.0088	1.8209	TUT4	ENSG00000134744.14	ENST00000257177.9	ENSP00000257177.4
	RYDTITNQW	9		0.019	1.80733	KLHL29	ENSG00000119771.15	ENST00000486442.6	ENSP00000420659.1
	EYIAKQFGF	9		0.05	1.78306	ITPR1	ENSG00000150995.19	ENST00000456211.8	ENSP00000397885.2
	RYLSKVLEL	9		0.0106	1.70512	C15orf40	ENSG00000169609.14	ENST00000508990.2	ENSP00000454502.1
	SYLDRTEQL	9		0.0233	1.68621	WDR18	ENSG00000065268.10	ENST00000585809.5	ENSP00000476117.2
	KYGVYEAIF	9		0.0925	1.6782	PPARA	ENSG00000186951.16	ENST00000402126.1	ENSP00000385246.1
	GYAHLTHLL	9		0.0557	1.67656	HDAC6	ENSG00000094631.20	ENST00000334136.10	ENSP00000334061.5
	AYGDIKERL	9		0.134	1.6279	TBKBP1	ENSG00000198933.9	ENST00000361722.7	ENSP00000354777.3
	VYVSRPSHF	9		0.0058	1.62454	STAT2	ENSG00000170581.14	ENST00000557235.5	ENSP00000450751.1
	YYLEHPEKL	9		0.0064	1.61994	HAPLN3	ENSG00000140511.11	ENST00000562889.5	ENSP00000457180.1
	TYVKRLHLL	9		0.0097	1.60304	FGD3	ENSG00000127084.19	ENST00000467786.1	ENSP00000432310.1
	KYIKKFPLL	9		0.0045	1.56715	UBE3D	ENSG00000118420.17	ENST00000369747.8	ENSP00000358762.3
	RYTRWINQL	9		0.028	1.55415	B3GNTL1	ENSG00000175711.8	ENST00000320865.3	ENSP00000319979.3
	IYFLHPDAF	9		0.0141	1.53619	TLR5	ENSG00000187554.14	ENST00000540964.5	ENSP00000440643.1
	RYTERVDYL	9		0.0795	1.52364	USP13	ENSG00000058056.9	ENST00000263966.8	ENSP00000263966.3
	SYEYRFLEF	9		0.0483	1.52307	RFTN1	ENSG00000131378.14	ENST00000334133.9	ENSP00000334153.4
	VYMELSQKL	9		0.0043	1.42931	FRMD6	ENSG00000139926.15	ENST00000395718.6	ENSP00000379068.2
	KYIKEAVRL	9		0.0236	1.42931	FRMD6	ENSG00000139926.15	ENST00000395718.6	ENSP00000379068.2
	KYLSGLVQW	9		0.0113	1.41619	EMC3	ENSG00000125037.12	ENST00000429759.5	ENSP00000408803.1
	HFDTIFEVF	9		0.1317	1.4142	LINS1	ENSG00000140471.17	ENST00000314742.13	ENSP00000318423.8
	HYNSHYEKF	9		0.0073	1.3852	ASTN2	ENSG00000148219.16	ENST00000341734.8	ENSP00000339925.4
	AYTSPPSFF	9		0.016	1.37694	SYNPO2	ENSG00000172403.11	ENST00000610556.4	ENSP00000484885.1
	RYNHITATY	9		0.1472	1.36023	SNRK	ENSG00000163788.14	ENST00000296088.12	ENSP00000296088.7
	NYFLWTEKF	9		0.008	1.33596	GRAP2	ENSG00000100351.16	ENST00000344138.8	ENSP00000339186.4
	IYQGRLWAF	9		0.0071	1.32823	DEFA1	ENSG00000206047.2	ENST00000382679.2	ENSP00000372126.2
	SYLKSANSW	9		0.0214	1.32308	KIAA0513	ENSG00000135709.12	ENST00000567328.5	ENSP00000455544.1
	EYIPKWEQF	9		0.0029	1.31632	C3orf14	ENSG00000114405.10	ENST00000462069.5	ENSP00000419977.1
	IYQKAFEHL	9		0.0057	1.30092	BBS4	ENSG00000140463.14	ENST00000268057.9	ENSP00000268057.4
	QYASAFHFL	9		0.0114	1.30092	BBS4	ENSG00000140463.14	ENST00000268057.9	ENSP00000268057.4
	VFHDQLHTF	9		0.006	1.28198	RPS6KA5	ENSG00000100784.12	ENST00000536315.6	ENSP00000442803.2
	SYLKRHQRI	9		0.075	1.26277	ZNF805	ENSG00000204524.7	ENST00000414468.3	ENSP00000412999.1
	RYNPNLNTW	9		0.006	1.2582	KLHL11	ENSG00000178502.6	ENST00000319121.4	ENSP00000314608.3
	IYGEGFQTW	9		0.0041	1.25284	ALG9	ENSG00000086848.15	ENST00000616540.5	ENSP00000482437.1
	RYRIQSEQF	9		0.0931	1.23225	BBS9	ENSG00000122507.20	ENST00000434373.3	ENSP00000388114.1
	KYVKVIHKF	9		0.0009	1.22002	AC092161.1	ENSG00000198039.11	ENST00000476120.1	ENSP00000418719.1
	NYAQVLDKF	9		0.0094	1.19895	ASAP1	ENSG00000153317.15	ENST00000357668.2	ENSP00000350297.2
	SYADAFQFL	9		0.0143	1.13307	RTL5	ENSG00000242732.4	ENST00000479991.1	ENSP00000418667.1
	KYVTVYNLI	9		0.0238	1.11772	USP8	ENSG00000138592.14	ENST00000307179.9	ENSP00000302239.4
	RYDPFSNTW	9		0.0066	1.11662	KLHL35	ENSG00000149243.15	ENST00000539798.1	ENSP00000438526.1
	KYVKDFHKF	9		0.0014	1.11593	ZNF724	ENSG00000196081.9	ENST00000418100.5	ENSP00000413411.1
	LYPEIFEKF	9		0.0011	1.10025	ATAD2B	ENSG00000119778.15	ENST00000238789.10	ENSP00000238789.5
	IYPTAPPRF	9		0.0031	1.08855	LYPLAL1	ENSG00000143353.12	ENST00000366927.3	ENSP00000355894.3
	IYAKHLEHW	9		0.0102	1.08159	HS3ST3B1	ENSG00000125430.9	ENST00000360954.3	ENSP00000354213.2
	RYLTVATVF	9		0.0105	1.0814	TUBB6	ENSG00000176014.12	ENST00000317702.9	ENSP00000318697.4
	KYGDMRVTM	9		0.1194	1.06622	DOCK4	ENSG00000128512.22	ENST00000658652.1	ENSP00000499282.1
	KYITEVSRW	9		0.0214	1.04288	CEP135	ENSG00000174799.10	ENST00000257287.4	ENSP00000257287.3
	LYEEINQVF	9		0.0325	1.03177	CYP20A1	ENSG00000119004.15	ENST00000429815.6	ENSP00000407860.2
	FYHEAVVLF	9		0.0045	1.02367	TTC31	ENSG00000115282.19	ENST00000233623.9	ENSP00000233623.5
	TYVIYAHLL	9		0.0434	0.984702	HECTD2	ENSG00000165338.16	ENST00000298068.9	ENSP00000298068.5
	IYSVNKEQL	9		0.1397	0.980761	XIAP	ENSG00000101966.12	ENST00000371199.7	ENSP00000360242.3
	IYLLNPCHL	9		0.0812	0.974333	TMEM164	ENSG00000157600.12	ENST00000372073.5	ENSP00000361143.1
	PYVSKVTGW	9		0.2198	0.960211	TMEM175	ENSG00000127419.17	ENST00000508204.5	ENSP00000423669.1
	VYLDGIVRI	9		0.0109	0.887498	KIAA0895L	ENSG00000196123.13	ENST00000563902.2	ENSP00000456838.1
	SYTHIQYLF	9		0.0022	0.887319	SH2D3C	ENSG00000095370.20	ENST00000314830.13	ENSP00000317817.8
	KYIYRAQRF	9		0.0139	0.852156	LANCL3	ENSG00000147036.11	ENST00000378619.3	ENSP00000367882.3
	VFKRKFHYF	9		0.0744	0.819105	TOP3B	ENSG00000100038.19	ENST00000398793.6	ENSP00000381773.2
	KYLQSTISF	9		0.0031	0.819105	TOP3B	ENSG00000100038.19	ENST00000398793.6	ENSP00000381773.2
	RYVDRVTEF	9		0.0042	0.770021	CDK5RAP3	ENSG00000108465.15	ENST00000338399.9	ENSP00000344683.4
	KYSDVKNLI	9		0.0247	0.746158	ZFAT	ENSG00000066827.16	ENST00000523399.5	ENSP00000429091.1
	IYIRHSNLM	9		0.0891	0.735146	EPB41	ENSG00000159023.21	ENST00000373800.7	ENSP00000362906.3
	KYTHFIQSF	9		0.0021	0.720913	GBGT1	ENSG00000148288.13	ENST00000372040.9	ENSP00000361110.3
	VWNPRTHQF	9		0.0075	0.713448	ATP1B2	ENSG00000129244.9	ENST00000250111.9	ENSP00000250111.4
	TYLRKIPRF	9		0.0044	0.697823	CCDC14	ENSG00000175455.15	ENST00000409697.7	ENSP00000386866.4
	KYKDSYNVF	9		0.0168	0.697004	LAIR2	ENSG00000167618.10	ENST00000301202.7	ENSP00000301202.2
	LYHNNNQFF	9		0.0149	0.695254	NFATC1	ENSG00000131196.17	ENST00000329101.8	ENSP00000327850.3
	TYFEKNFNL	9		0.026	0.636727	DOCK8	ENSG00000107099.15	ENST00000432829.6	ENSP00000394888.3
	FYNNVKSRF	9		0.025	0.628331	MYRIP	ENSG00000170011.14	ENST00000302541.11	ENSP00000301972.6
	AFIKKSHLL	9		0.1565	0.588135	ZNF684	ENSG00000117010.17	ENST00000372699.8	ENSP00000361784.3
	RYLGKNWSF	9		0.0055	0.577563	SPNS3	ENSG00000182557.8	ENST00000355530.7	ENSP00000347721.2
	QYLPSPPLL	9		0.0066	0.551308	KCNJ5	ENSG00000120457.12	ENST00000529694.6	ENSP00000433295.1
	MYPDVFAHF	9		0.0008	0.541019	PC	ENSG00000173599.14	ENST00000393958.7	ENSP00000377530.2
	KYMETIEKL	9		0.0049	0.492029	PPP1R21	ENSG00000162869.16	ENST00000449090.6	ENSP00000415696.2
	ILPREFYAW	9		0.2471	0.471096	ZSCAN25	ENSG00000197037.11	ENST00000394152.7	ENSP00000377708.2
	VYQQTSHMM	9		0.054	0.455365	NFAT5	ENSG00000102908.22	ENST00000349945.7	ENSP00000338806.3
	AYNPVTHQL	9		0.0042	0.299379	CDON	ENSG00000064309.14	ENST00000534661.5	ENSP00000436755.1
	KYVKVMHKF	9		0.0016	0.28143	ZNF138	ENSG00000197008.9	ENST00000440155.6	ENSP00000407262.2
	RYVEGIVHL	9		0.0095	0.252739	ALOX12	ENSG00000108839.12	ENST00000251535.11	ENSP00000251535.6
	RYQGRQYRL	9		0.0599	0.249726	RGS9	ENSG00000108370.17	ENST00000635833.1	ENSP00000490658.1
	SYNRGDSTF	9		0.0532	0.241268	FGA	ENSG00000171560.16	ENST00000403106.8	ENSP00000385981.3
	IYLIHHQRF	9		0.0071	0.226523	ZNF530	ENSG00000183647.10	ENST00000600619.1	ENSP00000472564.1
	EYQKVWNLF	9		0.0077	0.055871	PARP12	ENSG00000059378.12	ENST00000263549.7	ENSP00000263549.3
	YWSTVKDKF	9		0.1026	0.027684	APOC3	ENSG00000110245.12	ENST00000375345.3	ENSP00000364494.1
	KFSEPLYTF	9		0.0038	0.016424	FAT2	ENSG00000086570.12	ENST00000261800.5	ENSP00000261800.5
	RYYKNIGLGF	10		0.0766	2447.77	RPS11	ENSG00000142534.7	ENST00000270625.7	ENSP00000270625.1
	IFQNKKRVLL	10		1.9772	2447.77	RPS11	ENSG00000142534.7	ENST00000270625.7	ENSP00000270625.1
	RYFDPANGKF	10		0.0144	2329.22	EEF2	ENSG00000167658.16	ENST00000309311.7	ENSP00000307940.5
	RYLENGKETL	10		0.1666	1289.59	HLA-A	ENSG00000206503.13	ENST00000376809.10	ENSP00000366005.5
	RYARTDGKVF	10		0.3795	1236.01	RPL24	ENSG00000114391.13	ENST00000394077.8	ENSP00000377640.3
	RFTTKRPNTF	10		0.3879	1233.35	RPL18A	ENSG00000105640.13	ENST00000222247.10	ENSP00000222247.4
	KYKEETIEKM	10		0.4771	1151.09	RPL26	ENSG00000161970.15	ENST00000648839.1	ENSP00000498177.1
	AYFKRYQVKF	10		0.0952	1143.59	RPL5	ENSG00000122406.14	ENST00000370321.8	ENSP00000359345.2
	RWPKKSAEFL	10		0.746	609.476	RPL17	ENSG00000265681.7	ENST00000580261.5	ENSP00000462385.1
	RFEELNADLF	10		0.6778	589.143	HSPA8	ENSG00000109971.14	ENST00000528292.5	ENSP00000432884.1
	FYTSITRARF	10		0.1296	589.143	HSPA8	ENSG00000109971.14	ENST00000528292.5	ENSP00000432884.1
	KYNDTFWKEF	10		0.0157	564.176	HSP90B1	ENSG00000166598.15	ENST00000299767.10	ENSP00000299767.4
	KYMTAVVKLF	10		0.0213	446.21	CYBA	ENSG00000051523.11	ENST00000261623.8	ENSP00000261623.3
	EYPDRIMNTF	10		0.0274	429.99	TUBB4B	ENSG00000188229.6	ENST00000340384.5	ENSP00000341289.4
	TWFNQPARKI	10		1.278	373.275	RPL13	ENSG00000167526.13	ENST00000567815.5	ENSP00000455009.1
	TYMGHTGAVW	10		0.1733	287.1	EIF3I	ENSG00000084623.11	ENST00000373586.1	ENSP00000362688.1
	HYFDPQYFEF	10		0.0088	287.1	EIF3I	ENSG00000084623.11	ENST00000373586.1	ENSP00000362688.1
	RYAVVLNATW	10		0.1479	282.213	SCD	ENSG00000099194.6	ENST00000370355.3	ENSP00000359380.2
	VMSQALKATF	10		1.4321	257.714	ETS2	ENSG00000157557.13	ENST00000653642.1	ENSP00000499315.1
	VYTTMAEHFL	10		0.4044	239.336	TSPAN1	ENSG00000117472.10	ENST00000372003.6	ENSP00000361072.1
	LYADVGGKQF	10		0.1143	197.932	SSR4	ENSG00000180879.13	ENST00000370086.7	ENSP00000359103.3
	IWDTAGQERF	10		0.3388	192.975	RAB1B	ENSG00000174903.16	ENST00000311481.11	ENSP00000310226.6
	IYVTQLAEKF	10		0.0549	179.924	DUOX2	ENSG00000140279.12	ENST00000603300.1	ENSP00000475084.1
	RYQKSTELLI	10		0.3164	172.41	H3F3A	ENSG00000163041.11	ENST00000366816.5	ENSP00000355781.1
	RFLDDLGLKF	10		0.1283	165.749	DSG2	ENSG00000046604.13	ENST00000261590.13	ENSP00000261590.8
	VFHPSQDLVF	10		0.1043	110.119	PRPF19	ENSG00000110107.9	ENST00000227524.9	ENSP00000227524.4
	RYVNNYTNSF	10		0.0387	107.842	TRIM29	ENSG00000137699.17	ENST00000341846.10	ENSP00000343129.5
	MYIDLQGMKW	10		0.1034	100.271	LEFTY1	ENSG00000243709.1	ENST00000272134.5	ENSP00000272134.5
	TYTDVTPRQF	10		0.0234	98.2962	STARD7	ENSG00000084090.13	ENST00000337288.9	ENSP00000338030.5
	KMPKVKMPKF	10		0.3886	96.4708	AHNAK	ENSG00000124942.14	ENST00000378024.9	ENSP00000367263.4
	KMPKMKMPKF	10		0.522	96.4708	AHNAK	ENSG00000124942.14	ENST00000378024.9	ENSP00000367263.4
	KMPKMKMPTF	10		0.3399	96.4708	AHNAK	ENSG00000124942.14	ENST00000378024.9	ENSP00000367263.4
	YFHEEDESSF	10		0.5436	96.2739	EIF3D	ENSG00000100353.18	ENST00000216190.13	ENSP00000216190.8
	YYITGNLETF	10		0.009	94.9276	SEL1L3	ENSG00000091490.11	ENST00000502949.5	ENSP00000425438.1
	RYMPQNPHII	10		0.0583	94.3274	RBBP7	ENSG00000102054.17	ENST00000404022.5	ENSP00000386068.1
	IYISTLKTEF	10		0.0238	93.6666	AHSA1	ENSG00000100591.8	ENST00000216479.8	ENSP00000216479.3
	YYFEGIKQTF	10		0.0027	93.6666	AHSA1	ENSG00000100591.8	ENST00000216479.8	ENSP00000216479.3
	KYWDVPPPGF	10		0.0536	91.611	U2AF2	ENSG00000063244.12	ENST00000450554.6	ENSP00000388475.1
	VWSDVTPLRF	10		0.0504	77.7641	MMP2	ENSG00000087245.13	ENST00000543485.5	ENSP00000444143.1
	KWNPTAGVAF	10		0.1926	76.9461	POLR2C	ENSG00000102978.13	ENST00000219252.10	ENSP00000219252.4
	VYKAFVMETF	10		0.0581	72.7079	TMEM147	ENSG00000105677.12	ENST00000222284.10	ENSP00000222284.4
	KYADLSHNRL	10		0.1365	68.9186	RARS	ENSG00000113643.9	ENST00000231572.8	ENSP00000231572.3
	VWDTAGQEKF	10		0.2912	66.1115	RAN	ENSG00000132341.12	ENST00000543796.6	ENSP00000446215.1
	YYNAAGFNKL	10		0.2284	65.9773	UQCRB	ENSG00000156467.9	ENST00000518406.5	ENSP00000430494.1
	PYYPSPGVLF	10		0.0136	65.526	HP1BP3	ENSG00000127483.18	ENST00000375003.6	ENSP00000364142.2
	RYFNSSAFFF	10		0.0491	63.653	CFTR	ENSG00000001626.15	ENST00000649781.1	ENSP00000497203.1
	VYAHIYHQHF	10		0.0089	62.6148	MOB1A	ENSG00000114978.18	ENST00000396049.5	ENSP00000379364.3
	KYLSVQGQLF	10		0.0077	61.578	MTCH1	ENSG00000137409.19	ENST00000373627.9	ENSP00000362730.5
	KYFDSGDYNM	10		0.2541	61.2607	ENSA	ENSG00000143420.18	ENST00000369014.9	ENSP00000358010.5
	VYIRGSKIRF	10		0.0309	60.5885	SNRPD3	ENSG00000100028.12	ENST00000215829.8	ENSP00000215829.3
	IYSTPLPEKF	10		0.0051	54.2443	KLF3	ENSG00000109787.13	ENST00000261438.10	ENSP00000261438.5
	KYLKPSGNMF	10		0.0174	53.2666	CARM1	ENSG00000142453.11	ENST00000344150.8	ENSP00000340934.3
	VYSKDQLQTF	10		0.0075	51.9937	ACTR1A	ENSG00000138107.13	ENST00000369905.9	ENSP00000358921.4
	YYTPITPHLR	10		0.7085	50.2919	PTBP3	ENSG00000119314.15	ENST00000374257.5	ENSP00000363375.1
	MWKEGNRIHF	10		0.2915	48.9593	HSD17B4	ENSG00000133835.16	ENST00000513628.5	ENSP00000425993.1
	RYIDRIHIFF	10		0.0048	47.255	PRPF8	ENSG00000174231.17	ENST00000304992.11	ENSP00000304350.6
	RFIRPMGLRF	10		0.1038	46.7142	NSA2	ENSG00000164346.10	ENST00000610426.5	ENSP00000483484.1
	KYQKGFSDKL	10		0.2931	45.2228	EBNA1BP2	ENSG00000117395.12	ENST00000236051.2	ENSP00000236051.2
	FYLEGGFSKF	10		0.0183	42.1969	DUSP6	ENSG00000139318.8	ENST00000279488.8	ENSP00000279488.6
	FYTSKLWSTF	10		0.061	41.4901	AKR1C3	ENSG00000196139.14	ENST00000380554.5	ENSP00000369927.3
	VYNENLVHMI	10		0.2172	41.1687	BCAS2	ENSG00000116752.6	ENST00000369541.4	ENSP00000358554.3
	VYPEKLATKF	10		0.0074	40.666	ECPAS	ENSG00000136813.14	ENST00000338205.9	ENSP00000339889.5
	RYPNSHTHYF	10		0.0083	39.7186	CNOT1	ENSG00000125107.18	ENST00000317147.10	ENSP00000320949.5
	IYNHPPHPTM	10		0.129	39.7186	CNOT1	ENSG00000125107.18	ENST00000317147.10	ENSP00000320949.5
	VYLQNWSHVL	10		0.1293	39.459	GPS1	ENSG00000169727.12	ENST00000623761.3	ENSP00000485035.1
	IYTDMGRFTI	10		0.2109	37.1883	NAPA	ENSG00000105402.8	ENST00000263354.8	ENSP00000263354.2
	YYLKEHHEHF	10		0.0078	36.3464	FAT1	ENSG00000083857.14	ENST00000441802.7	ENSP00000406229.2
	VYPQPGMQRF	10		0.0053	34.5841	BAG3	ENSG00000151929.9	ENST00000369085.7	ENSP00000358081.3
	KFIDPIYQVW	10		0.0901	31.5796	RRN3	ENSG00000085721.12	ENST00000198767.10	ENSP00000198767.6
	QWPPDPPLHF	10		0.0248	31.5231	EPAS1	ENSG00000116016.14	ENST00000263734.5	ENSP00000263734.3
	RYPPDIRATF	10		0.0042	30.9271	SBF1	ENSG00000100241.21	ENST00000380817.8	ENSP00000370196.2
	RMPNSPAPHF	10		0.2059	27.7979	CRYBG1	ENSG00000112297.15	ENST00000369066.7	ENSP00000358062.3
	YYADNWKDHL	10		0.2351	27.3407	LIPH	ENSG00000163898.10	ENST00000296252.9	ENSP00000296252.4
	IFIDPGYQTF	10		0.0117	26.9058	ZMYM2	ENSG00000121741.16	ENST00000382871.3	ENSP00000372324.2
	RYIHPQQEAF	10		0.0198	26.8033	CPSF1	ENSG00000071894.17	ENST00000616140.2	ENSP00000484669.1
	IYSDTQFPSL	10		0.1589	25.6883	CDV3	ENSG00000091527.15	ENST00000420115.6	ENSP00000413272.2
	AWAPKPYHKF	10		0.028	25.2526	MINK1	ENSG00000141503.17	ENST00000347992.11	ENSP00000269296.7
	KYITDWQNVF	10		0.0204	23.5694	PDCD6	ENSG00000249915.8	ENST00000507528.5	ENSP00000423815.1
	FYSGSPTSYF	10		0.0431	23.3519	RAVER1	ENSG00000161847.14	ENST00000617231.5	ENSP00000482277.1
	VYTRPAISSF	10		0.0132	22.134	NUP153	ENSG00000124789.11	ENST00000262077.2	ENSP00000262077.2
	VYKENLVDGF	10		0.1036	21.5772	NELFE	ENSG00000204356.14	ENST00000375425.9	ENSP00000364574.5
	TYPVPHYSFF	10		0.0124	21.1673	STRBP	ENSG00000165209.18	ENST00000360998.3	ENSP00000354271.3
	IYADLNQNDF	10		0.0205	20.4783	FAR2	ENSG00000064763.11	ENST00000536681.8	ENSP00000443291.2
	RWFTHASPTL	10		0.5035	18.8129	RRM1	ENSG00000167325.15	ENST00000300738.10	ENSP00000300738.5
	RYEPRAREQF	10		0.1086	18.59	SPEN	ENSG00000065526.11	ENST00000375759.8	ENSP00000364912.3
	IWYTPIKEEW	10		0.0963	18.4087	BACE2	ENSG00000182240.16	ENST00000328735.10	ENSP00000333854.6
	TYRAQPSVSL	10		0.3788	18.2999	RBM14	ENSG00000239306.4	ENST00000310137.4	ENSP00000311747.4
	VYNNSRMLHF	10		0.0568	18.2768	ATXN2L	ENSG00000168488.18	ENST00000564304.5	ENSP00000457613.1
	QYWEAQGWTF	10		0.0428	18.0207	TGS1	ENSG00000137574.10	ENST00000260129.5	ENSP00000260129.5
	YYMKDLPTSF	10		0.0052	17.8745	PI4KA	ENSG00000241973.10	ENST00000255882.10	ENSP00000255882.6
	KYKDQPQQTF	10		0.0156	17.4801	STAB1	ENSG00000010327.10	ENST00000321725.10	ENSP00000312946.6
	IYHTGTFAQI	10		0.3905	17.4605	LONP1	ENSG00000196365.11	ENST00000585374.5	ENSP00000465585.1
	VYIHPSSALF	10		0.0059	16.8864	DHX8	ENSG00000067596.11	ENST00000262415.7	ENSP00000262415.2
	VYNSWKNNKF	10		0.0761	16.8864	DHX8	ENSG00000067596.11	ENST00000262415.7	ENSP00000262415.2
	IWPGGVLPKF	10		0.0712	16.5478	SNX19	ENSG00000120451.10	ENST00000265909.8	ENSP00000265909.4
	QYADMLNKKF	10		0.044	15.7924	DOCK1	ENSG00000150760.12	ENST00000280333.9	ENSP00000280333.6
	KYYDKKYQVF	10		0.0196	15.2913	FGGY	ENSG00000172456.17	ENST00000303721.11	ENSP00000305922.7
	TYIRLYGRKF	10		0.2238	15.0031	PSME4	ENSG00000068878.15	ENST00000404125.6	ENSP00000384211.1
	KYYEYEFMEL	10		0.201	14.9438	ATP9A	ENSG00000054793.13	ENST00000338821.5	ENSP00000342481.5
	YYSHLEGARF	10		0.097	14.3183	URB1	ENSG00000142207.7	ENST00000382751.4	ENSP00000372199.3
	SYLEKQVVTF	10		0.0074	14.2567	TTC27	ENSG00000018699.13	ENST00000317907.9	ENSP00000313953.4
	SYASLQQNKW	10		0.1314	14.1107	SPG11	ENSG00000104133.15	ENST00000535302.6	ENSP00000445278.2
	AYNPMARDLF	10		0.0647	14.0502	MTOR	ENSG00000198793.12	ENST00000361445.8	ENSP00000354558.4
	VYFEGSDFKF	10		0.0071	13.9926	SHQ1	ENSG00000144736.14	ENST00000325599.13	ENSP00000315182.8
	KYSNMEQSLF	10	1xOxidation [M5]	0.0586	13.9224	AQR	ENSG00000021776.11	ENST00000156471.10	ENSP00000156471.5
	PYNPILGETF	10		0.0268	13.8124	OSBPL8	ENSG00000091039.17	ENST00000611266.4	ENSP00000478240.1
	EYLRMSGIYW	10		0.453	13.6448	RABGGTB	ENSG00000137955.16	ENST00000319942.8	ENSP00000317473.3
	RYGDQREMEF	10		0.1219	13.1059	YTHDC2	ENSG00000047188.16	ENST00000161863.9	ENSP00000161863.4
	RFSHGKGNMF	10		0.5877	12.8946	GPALPP1	ENSG00000133114.17	ENST00000497558.5	ENSP00000432500.1
	RWFQPAIPSW	10		0.0985	12.2656	UNC13D	ENSG00000092929.11	ENST00000207549.8	ENSP00000207549.3
	RYPPKSGNYF	10		0.0139	11.9782	MGRN1	ENSG00000102858.13	ENST00000399577.9	ENSP00000382487.4
	RYLNSQQQYF	10		0.0203	11.7336	NFRKB	ENSG00000170322.14	ENST00000446488.7	ENSP00000400476.2
	IYADNQVMHF	10		0.005	11.2069	POLE	ENSG00000177084.16	ENST00000320574.9	ENSP00000322570.5
	NYMDTDNLMF	10		0.0584	10.8925	MGAM2	ENSG00000257743.8	ENST00000477922.3	ENSP00000420449.3
	PYLKVLGQTF	10		0.0519	10.6037	WFS1	ENSG00000109501.13	ENST00000503569.5	ENSP00000423337.1
	RYMPPAHRNF	10		0.0021	10.6007	IDO1	ENSG00000131203.13	ENST00000518237.6	ENSP00000430950.1
	TYMDRVFKQF	10		0.0085	10.5868	ABHD3	ENSG00000158201.10	ENST00000289119.7	ENSP00000289119.2
	IYHHTGNNTF	10		0.0399	10.5674	ENAH	ENSG00000154380.17	ENST00000366843.6	ENSP00000355808.2
	KYLTEGLLQF	10		0.011	10.3374	NFE2L1	ENSG00000082641.16	ENST00000361665.7	ENSP00000355190.3
	VWSDVTPLTF	10		0.0205	9.98711	MMP11	ENSG00000099953.10	ENST00000215743.8	ENSP00000215743.3
	YYLQHPPISF	10		0.0056	9.70787	ABR	ENSG00000159842.15	ENST00000544583.6	ENSP00000442048.2
	YYIRGATTTF	10		0.0094	9.67065	DPT	ENSG00000143196.5	ENST00000367817.4	ENSP00000356791.3
	RYKEENNDHL	10		0.4608	9.23663	USP8	ENSG00000138592.14	ENST00000425032.7	ENSP00000412682.3
	IYNGQLFNNL	10		0.3297	9.14436	TTC8	ENSG00000165533.18	ENST00000557580.2	ENSP00000451955.1
	FWRGGQYENF	10		0.5601	8.88498	ZC3H18	ENSG00000158545.15	ENST00000452588.6	ENSP00000416951.2
	VYDITRRETF	10		0.1019	8.61801	RAB2B	ENSG00000129472.15	ENST00000397762.6	ENSP00000380869.1
	MYINDKLPYF	10		0.024	8.60798	USP28	ENSG00000048028.11	ENST00000544967.5	ENSP00000442431.1
	TYSPALNKMF	10		0.0206	8.51121	TP53	ENSG00000141510.17	ENST00000610292.4	ENSP00000478219.1
	KYFGGVLEYF	10		0.0089	8.5067	RHOBTB3	ENSG00000164292.13	ENST00000379982.8	ENSP00000369318.3
	FYINSGTLQF	10		0.0233	8.01864	UBN1	ENSG00000118900.14	ENST00000262376.10	ENSP00000262376.5
	KYLTAEAFGF	10		0.1492	7.96146	FSCN1	ENSG00000075618.18	ENST00000382361.8	ENSP00000371798.3
	RYPQSIFSTF	10		0.0036	7.6178	SBF2	ENSG00000133812.15	ENST00000256190.12	ENSP00000256190.8
	IYYTGKYQSL	10		0.1767	7.53321	MYCBP2	ENSG00000005810.18	ENST00000544440.7	ENSP00000444596.2
	RFPRTIHMTF	10		0.0242	7.40051	ACY1	ENSG00000243989.9	ENST00000491318.5	ENSP00000418683.1
	KYKDKKWYQF	10		0.0658	7.36142	STXBP5	ENSG00000164506.14	ENST00000367481.7	ENSP00000356451.3
	KYIDSKSLNW	10		0.0339	7.35487	ZMYM6	ENSG00000163867.17	ENST00000357182.9	ENSP00000349708.4
	TQGPPDYPRF	10		0.5304	7.20488	MRPL49	ENSG00000149792.8	ENST00000526319.5	ENSP00000434190.1
	QYDPYTDSRF	10		0.0989	7.16102	NAV2	ENSG00000166833.21	ENST00000360655.8	ENSP00000353871.4
	RFKPMQRHLF	10		0.1106	6.92077	MCF2L	ENSG00000126217.21	ENST00000397017.6	ENSP00000380212.2
	KYFQGDLQLF	10		0.0077	6.87304	PDK2	ENSG00000005882.11	ENST00000503176.5	ENSP00000420927.1
	NYYEVHKELF	10		0.0257	6.75759	PRC1	ENSG00000198901.14	ENST00000442656.6	ENSP00000409549.2
	AFHRPPYHLL	10		0.5063	6.05318	EDC4	ENSG00000038358.15	ENST00000358933.10	ENSP00000351811.5
	RYMILGQNGF	10		0.0911	6.04774	PGM5	ENSG00000154330.13	ENST00000396396.6	ENSP00000379678.1
	IYPELQIERF	10		0.0069	5.72845	APBB1IP	ENSG00000077420.16	ENST00000376236.9	ENSP00000365411.4
	RYKPGEPITF	10		0.0074	5.48328	DENND1B	ENSG00000213047.13	ENST00000620048.6	ENSP00000479816.1
	RYQPKQRSMF	10		0.0725	5.01693	FBXO30	ENSG00000118496.5	ENST00000237281.5	ENSP00000237281.3
	VYAEVSRLLL	10		0.1287	4.6538	TTL	ENSG00000114999.8	ENST00000233336.7	ENSP00000233336.5
	RYKTYHGDVF	10		0.532	4.1839	PTPN13	ENSG00000163629.13	ENST00000316707.10	ENSP00000322675.6
	TYNKHINISF	10		0.0544	3.79573	THAP2	ENSG00000173451.7	ENST00000547843.1	ENSP00000449826.1
	KYTFPAEHRF	10		0.0095	3.48425	GDA	ENSG00000119125.16	ENST00000475764.5	ENSP00000436619.1
	KYMDVVKERI	10		0.1639	3.24466	DDX24	ENSG00000089737.17	ENST00000330836.9	ENSP00000328690.6
	KYLDVKFEYL	10		0.0921	2.80019	PICK1	ENSG00000100151.16	ENST00000356976.8	ENSP00000349465.3
	IFIQNSKLYF	10		0.1828	2.79311	SLC35A5	ENSG00000138459.9	ENST00000492406.6	ENSP00000417654.1
	RYFDGNLEKL	10		0.0944	2.33616	ARIH1	ENSG00000166233.15	ENST00000379887.9	ENSP00000369217.4
[truncated: 85 more rows]

## Sheet: CRC057Normal
	Sequence	Length	Modification	%Rank (NetMHCpan4.1)	TPM	Gene	Gene ID	Transcript ID	Protein ID
[truncated: 1,108 more rows]

[truncated: 5 more sheets: CRC057Tumor, CRC059Normal, CRC059Tumor, CRC111Normal, CRC111Tumor]
